# Supplementary material for: Protein signatures of oxidative stress response in a patient specific cell line model for autism
Source: Mol Autism. 2014 Feb 10;5:10. doi: 10.1186/2040-2392-5-10 (PMC3931328; doi:10.1186/2040-2392-5-10)
Supplement: Additional file 2: Table S7 — Gene enrichment analysis of identified candidate proteins. [file 2040-2392-5-10-S2.xls]

## Sheet: Readme
Additional file 2 - Table S7: Gene enrichment analysis of identified candidate proteins
Summary networks
Genes related to functional categories defined by the authors are listed separated by species
BP_GOterms_HS_all
	Term	Gene Ontology number
	Function grouping	GO-terms were categorized if any word of the the description of the GO-term matched to the search items for Energy Metabolism, Protein and mRNA Metabolism or Redox Metabolism; for details see Supplementary Materials and Methods
	Genes	Candidates identified in this study related to the respective GO-term
	GO description	Full description of the GO-term
BP_GOterms_SC_all
	Term	Gene Ontology number
	Function grouping	GO-terms were categorized if any word of the the description of the GO-term matched to the search items for Energy Metabolism, Protein and mRNA Metabolism or Redox Metabolism; for details see Supplementary Materials and Methods
	Genes	Candidates identified in this study related to the respective GO-term
	GO description	Full description of the GO-term
BP_GOterms_HS_enrichment		(only GO-terms with p-value < 0.05 are shown)
	Category	Category of GO-term; the authors selected only GO-terms related to biological processes
	Term	Gene Ontology number
	Function grouping	GO-terms were categorized if any word of the the description of the GO-term matched to the search items for Energy Metabolism, Protein and mRNA Metabolism or Redox Metabolism; for details see Supplementary Materials and Methods
	Count	Number of Genes related to the respective search term out of the total input list (see item List Total)
	%	Percentage of genes of the query list related to the respective GO-term
	Genes	Candidates identified in this study related to the respective GO-term
	GO description	Full description of the GO-term
	List Total	Number of query genes
	Pop Hits	Number of genes related to the respective search term out of the total number of genes in the GO-database
	Pop Total	Total number of genes in the GO-database realted to biological processes
	Fold Enrichment	Comparse the probability of a gene within the query list to fall into the repective GO-term to the average probability of genes to fall within this GO-term
	P-value	Modified Fisher-exact p-value (EASE Score)
	Bonferroni	Corrections for multiple testing
	Benjamini
	FDR
BP_GOterms_SC_enrichment
	Category	Category of GO-term; the authors selected only GO-terms related to biological processes
	Term	Gene Ontology number
	Function grouping	GO-terms were categorized if any word of the the description of the GO-term matched to the search items for Energy Metabolism, Protein and mRNA Metabolism or Redox Metabolism; for details see Supplementary Materials and Methods
	Count	Number of Genes related to the respective search term out of the total input list (see item List Total)
	%	Percentage of genes of the query list related to the respective GO-term
	Genes	Candidates identified in this study related to the respective GO-term
	GO description	Full description of the GO-term
	List Total	Number of query genes
	Pop Hits	Number of genes related to the respective search term out of the total number of genes in the GO-database
	Pop Total	Total number of genes in the GO-database realted to biological processes
	Fold Enrichment	Comparse the probability of a gene within the query list to fall into the repective GO-term to the average probability of genes to fall within this GO-term
	P-value	Modified Fisher-exact p-value (EASE Score)
	Bonferroni	Corrections for multiple testing
	Benjamini
	FDR

## Sheet: Summary networks
Candidates selected for function related networks in Figure 1D
Human				Yeast
Energy	Protein	Redox		Energy	Protein	Redox
ALDOC	EEF1D	ATP5A1		Cdc19	Cdc19	Glk1
ATP5A1	ERP29	PRDX2		Glk1	Glk1	Pdc1
ATP5B	HNRNPA2B1	GLUD1		Pdc1	Pdc1	Pep4
ATP5H	HNRNPK	TPI1		Por1	Pep4	Por1
ECH1	HNRPDL	GAPDH		Rhr2	Por1	Pro2
GAPDH	HSPA5	ATP5H		Tdh2	Rpl10	Prx1
PGK1	HSPD1	ATP5B		Tdh3	Rps5	Rhr2
TPI1	PCBP1				Sec53	Sod2
	PSMA1				Sod2	Tdh2
	PSME2				Ssb1	Tdh3
	RPL10				Ssb2	Tma19
					Tdh3	Tma29
					Tfs1	Trr1
					Tma19	Tsa1
					Tom40
					Tsa1
					Ubc4
					Wtm1
					Yef3

## Sheet: BP_GOterms_HS_all 
Biological processes associated to human candidates
Term	Function grouping	Genes	GO description
GO:0006091	Energy	TPI1, ECH1, ATP5B, ALDOC, ATP5A1, PGK1, GAPDH, ATP5H	generation of precursor metabolites and energy
GO:0006096	Energy	TPI1, ALDOC, PGK1, GAPDH	glycolysis
GO:0015985	Energy	ATP5B, ATP5A1, ATP5H	energy coupled proton transport, down electrochemical gradient
GO:0006007	Energy	TPI1, ALDOC, PGK1, GAPDH	glucose catabolic process
GO:0015986	Energy	ATP5B, ATP5A1, ATP5H	ATP synthesis coupled proton transport
GO:0000398	Protein and mRNA	HNRNPK, PCBP1, HNRNPA2B1	nuclear mRNA splicing, via spliceosome
GO:0006397	Protein and mRNA	HNRNPK, PCBP1, HNRNPA2B1	mRNA processing
GO:0016071	Protein and mRNA	HNRNPK, PCBP1, HNRNPA2B1	mRNA metabolic process
GO:0051436	Protein and mRNA	PSMA1, PSME2	negative regulation of ubiquitin-protein ligase activity during mitotic cell cycle
GO:0006414	Protein and mRNA	RPL10, EEF1D	translational elongation
GO:0006457	Protein and mRNA	ERP29, HSPD1	protein folding
GO:0006412	Protein and mRNA	RPL10, EEF1D	translation
GO:0045184	Protein and mRNA	ERP29	establishment of protein localization
GO:0006511	Protein and mRNA	PSMA1, PSME2	ubiquitin-dependent protein catabolic process
GO:0034613	Protein and mRNA	ERP29	cellular protein localization
GO:0006458	Protein and mRNA	HSPD1	'de novo' protein folding
GO:0008104	Protein and mRNA	ERP29	protein localization
GO:0006984	Protein and mRNA	HSPA5	ER-nuclear signaling pathway
GO:0034976	Protein and mRNA	HSPA5	response to endoplasmic reticulum stress
GO:0000377	Protein and mRNA	HNRNPK, PCBP1, HNRNPA2B1	RNA splicing, via transesterification reactions with bulged adenosine as nucleophile
GO:0000375	Protein and mRNA	HNRNPK, PCBP1, HNRNPA2B1	RNA splicing, via transesterification reactions
GO:0006396	Protein and mRNA	HNRPDL, HNRNPK, PCBP1, HNRNPA2B1	RNA processing
GO:0006983	Protein and mRNA	HSPA5	ER overload response
GO:0006119	Redox	ATP5B, ATP5A1, ATP5H	oxidative phosphorylation
GO:0055114	Redox	GLUD1, PRDX2, GAPDH	oxidation reduction
GO:0006979	Redox	PRDX2	response to oxidative stress
GO:0006733	Redox	TPI1	oxidoreduction coenzyme metabolic process
GO:0034599	Redox	PRDX2	cellular response to oxidative stress
GO:0045454	Redox	PRDX2	cell redox homeostasis
GO:0019320		TPI1, ALDOC, PGK1, GAPDH	hexose catabolic process
GO:0046365		TPI1, ALDOC, PGK1, GAPDH	monosaccharide catabolic process
GO:0046164		TPI1, ALDOC, PGK1, GAPDH	alcohol catabolic process
GO:0044275		TPI1, ALDOC, PGK1, GAPDH	cellular carbohydrate catabolic process
GO:0016052		TPI1, ALDOC, PGK1, GAPDH	carbohydrate catabolic process
GO:0006006		TPI1, ALDOC, PGK1, GAPDH	glucose metabolic process
GO:0034220		ATP5B, ATP5A1, ATP5H	ion transmembrane transport
GO:0019318		TPI1, ALDOC, PGK1, GAPDH	hexose metabolic process
GO:0015992		ATP5B, ATP5A1, ATP5H	proton transport
GO:0006818		ATP5B, ATP5A1, ATP5H	hydrogen transport
GO:0005996		TPI1, ALDOC, PGK1, GAPDH	monosaccharide metabolic process
GO:0009188		ATP5B, ATP5A1	ribonucleoside diphosphate biosynthetic process
GO:0006172		ATP5B, ATP5A1	ADP biosynthetic process
GO:0009136		ATP5B, ATP5A1	purine nucleoside diphosphate biosynthetic process
GO:0009180		ATP5B, ATP5A1	purine ribonucleoside diphosphate biosynthetic process
GO:0006754		ATP5B, ATP5A1, ATP5H	ATP biosynthetic process
GO:0046031		ATP5B, ATP5A1	ADP metabolic process
GO:0009133		ATP5B, ATP5A1	nucleoside diphosphate biosynthetic process
GO:0009206		ATP5B, ATP5A1, ATP5H	purine ribonucleoside triphosphate biosynthetic process
GO:0009201		ATP5B, ATP5A1, ATP5H	ribonucleoside triphosphate biosynthetic process
GO:0009145		ATP5B, ATP5A1, ATP5H	purine nucleoside triphosphate biosynthetic process
GO:0009142		ATP5B, ATP5A1, ATP5H	nucleoside triphosphate biosynthetic process
GO:0009179		ATP5B, ATP5A1	purine ribonucleoside diphosphate metabolic process
GO:0009135		ATP5B, ATP5A1	purine nucleoside diphosphate metabolic process
GO:0046034		ATP5B, ATP5A1, ATP5H	ATP metabolic process
GO:0016054		ECH1, GLUD1, ECHS1	organic acid catabolic process
GO:0046395		ECH1, GLUD1, ECHS1	carboxylic acid catabolic process
GO:0009205		ATP5B, ATP5A1, ATP5H	purine ribonucleoside triphosphate metabolic process
GO:0009152		ATP5B, ATP5A1, ATP5H	purine ribonucleotide biosynthetic process
GO:0009185		ATP5B, ATP5A1	ribonucleoside diphosphate metabolic process
GO:0009199		ATP5B, ATP5A1, ATP5H	ribonucleoside triphosphate metabolic process
GO:0044271		ATP5B, GLUD1, ATP5A1, ATP5H	nitrogen compound biosynthetic process
GO:0009144		ATP5B, ATP5A1, ATP5H	purine nucleoside triphosphate metabolic process
GO:0044092		PSMA1, PSME2, PRDX2, HSPA5	negative regulation of molecular function
GO:0009260		ATP5B, ATP5A1, ATP5H	ribonucleotide biosynthetic process
GO:0009141		ATP5B, ATP5A1, ATP5H	nucleoside triphosphate metabolic process
GO:0009150		ATP5B, ATP5A1, ATP5H	purine ribonucleotide metabolic process
GO:0009259		ATP5B, ATP5A1, ATP5H	ribonucleotide metabolic process
GO:0006164		ATP5B, ATP5A1, ATP5H	purine nucleotide biosynthetic process
GO:0006200		ATP5B, ATP5A1	ATP catabolic process
GO:0009132		ATP5B, ATP5A1	nucleoside diphosphate metabolic process
GO:0009203		ATP5B, ATP5A1	ribonucleoside triphosphate catabolic process
GO:0009207		ATP5B, ATP5A1	purine ribonucleoside triphosphate catabolic process
GO:0009146		ATP5B, ATP5A1	purine nucleoside triphosphate catabolic process
GO:0009154		ATP5B, ATP5A1	purine ribonucleotide catabolic process
GO:0009165		ATP5B, ATP5A1, ATP5H	nucleotide biosynthetic process
GO:0006163		ATP5B, ATP5A1, ATP5H	purine nucleotide metabolic process
GO:0009143		ATP5B, ATP5A1	nucleoside triphosphate catabolic process
GO:0009261		ATP5B, ATP5A1	ribonucleotide catabolic process
GO:0034654		ATP5B, ATP5A1, ATP5H	nucleobase, nucleoside, nucleotide and nucleic acid biosynthetic process
GO:0034404		ATP5B, ATP5A1, ATP5H	nucleobase, nucleoside and nucleotide biosynthetic process
GO:0016310		ATP5B, PRDX2, ATP5A1, PGK1, ATP5H	phosphorylation
GO:0006631		TPI1, ECH1, ECHS1	fatty acid metabolic process
GO:0006635		ECH1, ECHS1	fatty acid beta-oxidation
GO:0006195		ATP5B, ATP5A1	purine nucleotide catabolic process
GO:0043085		PSMA1, PSME2, PRDX2, HSPD1	positive regulation of catalytic activity
GO:0009062		ECH1, ECHS1	fatty acid catabolic process
GO:0019395		ECH1, ECHS1	fatty acid oxidation
GO:0034440		ECH1, ECHS1	lipid oxidation
GO:0046651		PRDX2, HSPD1	lymphocyte proliferation
GO:0032943		PRDX2, HSPD1	mononuclear cell proliferation
GO:0070661		PRDX2, HSPD1	leukocyte proliferation
GO:0044093		PSMA1, PSME2, PRDX2, HSPD1	positive regulation of molecular function
GO:0006796		ATP5B, PRDX2, ATP5A1, PGK1, ATP5H	phosphate metabolic process
GO:0006793		ATP5B, PRDX2, ATP5A1, PGK1, ATP5H	phosphorus metabolic process
GO:0043086		PSMA1, PSME2, HSPA5	negative regulation of catalytic activity
GO:0008380		HNRNPK, PCBP1, HNRNPA2B1	RNA splicing
GO:0009166		ATP5B, ATP5A1	nucleotide catabolic process
GO:0034655		ATP5B, ATP5A1	nucleobase, nucleoside, nucleotide and nucleic acid catabolic process
GO:0034656		ATP5B, ATP5A1	nucleobase, nucleoside and nucleotide catabolic process
GO:0015672		ATP5B, ATP5A1, ATP5H	monovalent inorganic cation transport
GO:0031145		PSMA1, PSME2	anaphase-promoting complex-dependent proteasomal ubiquitin-dependent protein catabolic process
GO:0044270		ATP5B, ATP5A1	nitrogen compound catabolic process
GO:0051444		PSMA1, PSME2	negative regulation of ubiquitin-protein ligase activity
GO:0051352		PSMA1, PSME2	negative regulation of ligase activity
GO:0051437		PSMA1, PSME2	positive regulation of ubiquitin-protein ligase activity during mitotic cell cycle
GO:0030258		ECH1, ECHS1	lipid modification
GO:0051443		PSMA1, PSME2	positive regulation of ubiquitin-protein ligase activity
GO:0051439		PSMA1, PSME2	regulation of ubiquitin-protein ligase activity during mitotic cell cycle
GO:0051351		PSMA1, PSME2	positive regulation of ligase activity
GO:0031397		PSMA1, PSME2	negative regulation of protein ubiquitination
GO:0043066		PRDX2, HSPA5, HSPD1	negative regulation of apoptosis
GO:0044242		ECH1, ECHS1	cellular lipid catabolic process
GO:0046700		ATP5B, ATP5A1	heterocycle catabolic process
GO:0043069		PRDX2, HSPA5, HSPD1	negative regulation of programmed cell death
GO:0060548		PRDX2, HSPA5, HSPD1	negative regulation of cell death
GO:0051438		PSMA1, PSME2	regulation of ubiquitin-protein ligase activity
GO:0043281		HSPA5, HSPD1	regulation of caspase activity
GO:0051340		PSMA1, PSME2	regulation of ligase activity
GO:0052548		HSPA5, HSPD1	regulation of endopeptidase activity
GO:0031398		PSMA1, PSME2	positive regulation of protein ubiquitination
GO:0052547		HSPA5, HSPD1	regulation of peptidase activity
GO:0031396		PSMA1, PSME2	regulation of protein ubiquitination
GO:0043161		PSMA1, PSME2	proteasomal ubiquitin-dependent protein catabolic process
GO:0010498		PSMA1, PSME2	proteasomal protein catabolic process
GO:0050863		PRDX2, HSPD1	regulation of T cell activation
GO:0031400		PSMA1, PSME2	negative regulation of protein modification process
GO:0042110		PRDX2, HSPD1	T cell activation
GO:0002252		PRDX2, HSPD1	immune effector process
GO:0051249		PRDX2, HSPD1	regulation of lymphocyte activation
GO:0016053		TPI1, GLUD1	organic acid biosynthetic process
GO:0046394		TPI1, GLUD1	carboxylic acid biosynthetic process
GO:0006812		ATP5B, ATP5A1, ATP5H	cation transport
GO:0002694		PRDX2, HSPD1	regulation of leukocyte activation
GO:0055085		ATP5B, ATP5A1, ATP5H	transmembrane transport
GO:0016042		ECH1, ECHS1	lipid catabolic process
GO:0050865		PRDX2, HSPD1	regulation of cell activation
GO:0032269		PSMA1, PSME2	negative regulation of cellular protein metabolic process
GO:0031401		PSMA1, PSME2	positive regulation of protein modification process
GO:0051248		PSMA1, PSME2	negative regulation of protein metabolic process
GO:0046649		PRDX2, HSPD1	lymphocyte activation
GO:0010035		ACTB, PRDX2	response to inorganic substance
GO:0006916		PRDX2, HSPA5	anti-apoptosis
GO:0032270		PSMA1, PSME2	positive regulation of cellular protein metabolic process
GO:0045321		PRDX2, HSPD1	leukocyte activation
GO:0051247		PSMA1, PSME2	positive regulation of protein metabolic process
GO:0010033		ALDOC, PRDX2, HSPD1	response to organic substance
GO:0002520		PRDX2, HSPD1	immune system development
GO:0006811		ATP5B, ATP5A1, ATP5H	ion transport
GO:0001775		PRDX2, HSPD1	cell activation
GO:0031399		PSMA1, PSME2	regulation of protein modification process
GO:0042981		PRDX2, HSPA5, HSPD1	regulation of apoptosis
GO:0043067		PRDX2, HSPA5, HSPD1	regulation of programmed cell death
GO:0010941		PRDX2, HSPA5, HSPD1	regulation of cell death
GO:0051336		HSPA5, HSPD1	regulation of hydrolase activity
GO:0000278		PSMA1, PSME2	mitotic cell cycle
GO:0008283		PRDX2, HSPD1	cell proliferation
GO:0019725		ATP5B, PRDX2	cellular homeostasis
GO:0032268		PSMA1, PSME2	regulation of cellular protein metabolic process
GO:0006928		ACTB, ATP5B	cell motion
GO:0070271		ALDOC, HSPD1	protein complex biogenesis
GO:0006461		ALDOC, HSPD1	protein complex assembly
GO:0022402		PSMA1, PSME2	cell cycle process
GO:0033554		PRDX2, HSPA5	cellular response to stress
GO:0019941		PSMA1, PSME2	modification-dependent protein catabolic process
GO:0043632		PSMA1, PSME2	modification-dependent macromolecule catabolic process
GO:0051603		PSMA1, PSME2	proteolysis involved in cellular protein catabolic process
GO:0006915		ALDOC, HSPD1	apoptosis
GO:0044257		PSMA1, PSME2	cellular protein catabolic process
GO:0012501		ALDOC, HSPD1	programmed cell death
GO:0030163		PSMA1, PSME2	protein catabolic process
GO:0065003		ALDOC, HSPD1	macromolecular complex assembly
GO:0006955		PRDX2, HSPD1	immune response
GO:0043933		ALDOC, HSPD1	macromolecular complex subunit organization
GO:0008219		ALDOC, HSPD1	cell death
GO:0016265		ALDOC, HSPD1	death
GO:0044265		PSMA1, PSME2	cellular macromolecule catabolic process
GO:0010605		PSMA1, PSME2	negative regulation of macromolecule metabolic process
GO:0042592		ATP5B, PRDX2	homeostatic process
GO:0007049		PSMA1, PSME2	cell cycle
GO:0009057		PSMA1, PSME2	macromolecule catabolic process
GO:0010604		PSMA1, PSME2	positive regulation of macromolecule metabolic process
GO:0006508		PSMA1, PSME2	proteolysis
GO:0045449		HNRPDL, PRDX2	regulation of transcription
GO:0002526		PRDX2	acute inflammatory response
GO:0009063		GLUD1	cellular amino acid catabolic process
GO:0002200		HSPD1	somatic diversification of immune receptors
GO:0042149		HSPA5	cellular response to glucose starvation
GO:0051453		ATP5B	regulation of intracellular pH
GO:0048534		PRDX2	hemopoietic or lymphoid organ development
GO:0010627		EEF1D	regulation of protein kinase cascade
GO:0051047		GLUD1	positive regulation of secretion
GO:0051262		ALDOC	protein tetramerization
GO:0046903		ERP29	secretion
GO:0032733		HSPD1	positive regulation of interleukin-10 production
GO:0010038		ACTB	response to metal ion
GO:0032479		HSPD1	regulation of type I interferon production
GO:0051090		PRDX2	regulation of transcription factor activity
GO:0002837		HSPD1	regulation of immune response to tumor cell
GO:0001568		ATP5B	blood vessel development
GO:0006952		PRDX2	defense response
GO:0002695		PRDX2	negative regulation of leukocyte activation
GO:0002839		HSPD1	positive regulation of immune response to tumor cell
GO:0050870		HSPD1	positive regulation of T cell activation
GO:0002367		HSPD1	cytokine production during immune response
GO:0043603		TPI1	cellular amide metabolic process
GO:0006954		PRDX2	inflammatory response
GO:0048870		ATP5B	cell motility
GO:0030155		ATP5B	regulation of cell adhesion
GO:0000187		PRDX2	activation of MAPK activity
GO:0009967		EEF1D	positive regulation of signal transduction
GO:0002833		HSPD1	positive regulation of response to biotic stimulus
GO:0010243		ALDOC	response to organic nitrogen
GO:0046907		ERP29	intracellular transport
GO:0016447		HSPD1	somatic recombination of immunoglobulin gene segments
GO:0051236		HNRNPA2B1	establishment of RNA localization
GO:0002755		HSPD1	MyD88-dependent toll-like receptor signaling pathway
GO:0031099		ALDOC	regeneration
GO:0002758		HSPD1	innate immune response-activating signal transduction
GO:0009065		GLUD1	glutamine family amino acid catabolic process
GO:0002208		HSPD1	somatic diversification of immunoglobulins during immune response
GO:0002840		HSPD1	regulation of T cell mediated immune response to tumor cell
GO:0045581		PRDX2	negative regulation of T cell differentiation
GO:0051338		PRDX2	regulation of transferase activity
GO:0051131		HSPD1	chaperone-mediated protein complex assembly
GO:0002683		PRDX2	negative regulation of immune system process
GO:0045580		PRDX2	regulation of T cell differentiation
GO:0010310		PRDX2	regulation of hydrogen peroxide metabolic process
GO:0031664		PRDX2	regulation of lipopolysaccharide-mediated signaling pathway
GO:0002684		HSPD1	positive regulation of immune system process
GO:0048514		ATP5B	blood vessel morphogenesis
GO:0034621		HSPD1	cellular macromolecular complex subunit organization
GO:0002218		HSPD1	activation of innate immune response
GO:0006259		HSPD1	DNA metabolic process
GO:0030641		ATP5B	regulation of cellular pH
GO:0050866		PRDX2	negative regulation of cell activation
GO:0019748		TPI1	secondary metabolic process
GO:0002377		HSPD1	immunoglobulin production
GO:0019362		TPI1	pyridine nucleotide metabolic process
GO:0048858		ACTB	cell projection morphogenesis
GO:0008285		ATP5A1	negative regulation of cell proliferation
GO:0002834		HSPD1	regulation of response to tumor cell
GO:0007243		PRDX2	protein kinase cascade
GO:0002368		HSPD1	B cell cytokine production
GO:0001819		HSPD1	positive regulation of cytokine production
GO:0043405		PRDX2	regulation of MAP kinase activity
GO:0002822		HSPD1	regulation of adaptive immune response based on somatic recombination of immune receptors built from immunoglobulin superfamily domains
GO:0048872		PRDX2	homeostasis of number of cells
GO:0009991		HSPA5	response to extracellular stimulus
GO:0002824		HSPD1	positive regulation of adaptive immune response based on somatic recombination of immune receptors built from immunoglobulin superfamily domains
GO:0007409		ACTB	axonogenesis
GO:0006081		TPI1	cellular aldehyde metabolic process
GO:0002440		HSPD1	production of molecular mediator of immune response
GO:0043068		HSPD1	positive regulation of programmed cell death
GO:0002460		HSPD1	adaptive immune response based on somatic recombination of immune receptors built from immunoglobulin superfamily domains
GO:0006633		TPI1	fatty acid biosynthetic process
GO:0055080		ATP5B	cation homeostasis
GO:0051101		PRDX2	regulation of DNA binding
GO:0000904		ACTB	cell morphogenesis involved in differentiation
GO:0051240		HSPD1	positive regulation of multicellular organismal process
GO:0015931		HNRNPA2B1	nucleobase, nucleoside, nucleotide and nucleic acid transport
GO:0001525		ATP5B	angiogenesis
GO:0042744		PRDX2	hydrogen peroxide catabolic process
GO:0002711		HSPD1	positive regulation of T cell mediated immunity
GO:0009617		PRDX2	response to bacterium
GO:0014070		ALDOC	response to organic cyclic substance
GO:0002204		HSPD1	somatic recombination of immunoglobulin genes during immune response
GO:0016444		HSPD1	somatic cell DNA recombination
GO:0051046		GLUD1	regulation of secretion
GO:0016051		TPI1	carbohydrate biosynthetic process
GO:0050821		HSPD1	protein stabilization
GO:0030182		ACTB	neuron differentiation
GO:0051291		ALDOC	protein heterooligomerization
GO:0016044		ATP5B	membrane organization
GO:0002679		PRDX2	respiratory burst during defense response
GO:0051290		ALDOC	protein heterotetramerization
GO:0050867		HSPD1	positive regulation of cell activation
GO:0032655		HSPD1	regulation of interleukin-12 production
GO:0051289		ALDOC	protein homotetramerization
GO:0045596		PRDX2	negative regulation of cell differentiation
GO:0045089		HSPD1	positive regulation of innate immune response
GO:0048291		HSPD1	isotype switching to IgG isotypes
GO:0002705		HSPD1	positive regulation of leukocyte mediated immunity
GO:0008652		GLUD1	cellular amino acid biosynthetic process
GO:0002819		HSPD1	regulation of adaptive immune response
GO:0006886		ERP29	intracellular protein transport
GO:0043122		EEF1D	regulation of I-kappaB kinase/NF-kappaB cascade
GO:0009064		GLUD1	glutamine family amino acid metabolic process
GO:0030004		ATP5B	cellular monovalent inorganic cation homeostasis
GO:0006310		HSPD1	DNA recombination
GO:0006537		GLUD1	glutamate biosynthetic process
GO:0001816		HSPD1	cytokine production
GO:0032024		GLUD1	positive regulation of insulin secretion
GO:0046883		GLUD1	regulation of hormone secretion
GO:0001666		ALDOC	response to hypoxia
GO:0006094		TPI1	gluconeogenesis
GO:0010648		PRDX2	negative regulation of cell communication
GO:0043123		EEF1D	positive regulation of I-kappaB kinase/NF-kappaB cascade
GO:0048666		ACTB	neuron development
GO:0010952		HSPD1	positive regulation of peptidase activity
GO:0030003		ATP5B	cellular cation homeostasis
GO:0002449		HSPD1	lymphocyte mediated immunity
GO:0006000		ALDOC	fructose metabolic process
GO:0002250		HSPD1	adaptive immune response
GO:0006800		PRDX2	oxygen and reactive oxygen species metabolic process
GO:0010647		EEF1D	positive regulation of cell communication
GO:0032481		HSPD1	positive regulation of type I interferon production
GO:0031665		PRDX2	negative regulation of lipopolysaccharide-mediated signaling pathway
GO:0006933		ATP5B	negative regulation of cell adhesion involved in substrate-bound cell migration
GO:0048538		PRDX2	thymus development
GO:0006986		HSPD1	response to unfolded protein
GO:0006090		TPI1	pyruvate metabolic process
GO:0048812		ACTB	neuron projection morphogenesis
GO:0032940		ERP29	secretion by cell
GO:0051592		ACTB	response to calcium ion
GO:0032727		HSPD1	positive regulation of interferon-alpha production
GO:0006403		HNRNPA2B1	RNA localization
GO:0032496		PRDX2	response to lipopolysaccharide
GO:0051604		HSPD1	protein maturation
GO:0009611		PRDX2	response to wounding
GO:0045088		HSPD1	regulation of innate immune response
GO:0050801		ATP5B	ion homeostasis
GO:0006536		GLUD1	glutamate metabolic process
GO:0034614		PRDX2	cellular response to reactive oxygen species
GO:0002703		HSPD1	regulation of leukocyte mediated immunity
GO:0006769		TPI1	nicotinamide metabolic process
GO:0001937		ATP5A1	negative regulation of endothelial cell proliferation
GO:0006350		HNRPDL	transcription
GO:0032675		HSPD1	regulation of interleukin-6 production
GO:0051259		ALDOC	protein oligomerization
GO:0006098		TPI1	pentose-phosphate shunt
GO:0032653		HSPD1	regulation of interleukin-10 production
GO:0034637		TPI1	cellular carbohydrate biosynthetic process
GO:0002793		GLUD1	positive regulation of peptide secretion
GO:0051174		PRDX2	regulation of phosphorus metabolic process
GO:0043433		PRDX2	negative regulation of transcription factor activity
GO:0045860		PRDX2	positive regulation of protein kinase activity
GO:0046165		TPI1	alcohol biosynthetic process
GO:0009719		ALDOC	response to endogenous stimulus
GO:0009306		ERP29	protein secretion
GO:0006538		GLUD1	glutamate catabolic process
GO:0002708		HSPD1	positive regulation of lymphocyte mediated immunity
GO:0002757		HSPD1	immune response-activating signal transduction
GO:0019724		HSPD1	B cell mediated immunity
GO:0051345		HSPD1	positive regulation of hydrolase activity
GO:0046496		TPI1	nicotinamide nucleotide metabolic process
GO:0043030		HSPD1	regulation of macrophage activation
GO:0043065		HSPD1	positive regulation of apoptosis
GO:0006739		TPI1	NADP metabolic process
GO:0007162		ATP5B	negative regulation of cell adhesion
GO:0002836		HSPD1	positive regulation of response to tumor cell
GO:0045859		PRDX2	regulation of protein kinase activity
GO:0031100		ALDOC	organ regeneration
GO:0002764		HSPD1	immune response-regulating signal transduction
GO:0042594		HSPA5	response to starvation
GO:0051260		ALDOC	protein homooligomerization
GO:0006929		ATP5B	substrate-bound cell migration
GO:0031647		HSPD1	regulation of protein stability
GO:0002697		HSPD1	regulation of immune effector process
GO:0051347		PRDX2	positive regulation of transferase activity
GO:0030030		ACTB	cell projection organization
GO:0002443		HSPD1	leukocyte mediated immunity
GO:0009968		PRDX2	negative regulation of signal transduction
GO:0051251		HSPD1	positive regulation of lymphocyte activation
GO:0009267		HSPA5	cellular response to starvation
GO:0043549		PRDX2	regulation of kinase activity
GO:0031667		HSPA5	response to nutrient levels
GO:0051674		ATP5B	localization of cell
GO:0002532		PRDX2	production of molecular mediator of acute inflammatory response
GO:0042100		HSPD1	B cell proliferation
GO:0002381		HSPD1	immunoglobulin production during immune response
GO:0080010		PRDX2	regulation of oxygen and reactive oxygen species metabolic process
GO:0051100		PRDX2	negative regulation of binding
GO:0043154		HSPA5	negative regulation of caspase activity
GO:0051789		HSPD1	response to protein stimulus
GO:0043392		PRDX2	negative regulation of DNA binding
GO:0002536		PRDX2	respiratory burst during acute inflammatory response
GO:0051346		HSPA5	negative regulation of hydrolase activity
GO:0070301		PRDX2	cellular response to hydrogen peroxide
GO:0010466		HSPA5	negative regulation of peptidase activity
GO:0032647		HSPD1	regulation of interferon-alpha production
GO:0034622		HSPD1	cellular macromolecular complex assembly
GO:0010324		ATP5B	membrane invagination
GO:0032989		ACTB	cellular component morphogenesis
GO:0002696		HSPD1	positive regulation of leukocyte activation
GO:0002842		HSPD1	positive regulation of T cell mediated immune response to tumor cell
GO:0010608		HSPD1	posttranscriptional regulation of gene expression
GO:0002562		HSPD1	somatic diversification of immune receptors via germline recombination within a single locus
GO:0050796		GLUD1	regulation of insulin secretion
GO:0051098		PRDX2	regulation of binding
GO:0032990		ACTB	cell part morphogenesis
GO:0002791		GLUD1	regulation of peptide secretion
GO:0032088		PRDX2	negative regulation of NF-kappaB transcription factor activity
GO:0015031		ERP29	protein transport
GO:0048667		ACTB	cell morphogenesis involved in neuron differentiation
GO:0002706		HSPD1	regulation of lymphocyte mediated immunity
GO:0031668		HSPA5	cellular response to extracellular stimulus
GO:0006885		ATP5B	regulation of pH
GO:0000302		PRDX2	response to reactive oxygen species
GO:0051050		GLUD1	positive regulation of transport
GO:0000902		ACTB	cell morphogenesis
GO:0070727		ERP29	cellular macromolecule localization
GO:0031349		HSPD1	positive regulation of defense response
GO:0031175		ACTB	neuron projection development
GO:0009820		TPI1	alkaloid metabolic process
GO:0042127		ATP5A1	regulation of cell proliferation
GO:0006873		ATP5B	cellular ion homeostasis
GO:0045730		PRDX2	respiratory burst
GO:0042113		HSPD1	B cell activation
GO:0045620		PRDX2	negative regulation of lymphocyte differentiation
GO:0051186		TPI1	cofactor metabolic process
GO:0007517		TAGLN2	muscle organ development
GO:0009310		GLUD1	amine catabolic process
GO:0007568		ALDOC	aging
GO:0045190		HSPD1	isotype switching
GO:0002831		HSPD1	regulation of response to biotic stimulus
GO:0016064		HSPD1	immunoglobulin mediated immune response
GO:0050778		HSPD1	positive regulation of immune response
GO:0002221		HSPD1	pattern recognition receptor signaling pathway
GO:0006732		TPI1	coenzyme metabolic process
GO:0046364		TPI1	monosaccharide biosynthetic process
GO:0006919		HSPD1	activation of caspase activity
GO:0019682		TPI1	glyceraldehyde-3-phosphate metabolic process
GO:0008610		TPI1	lipid biosynthetic process
GO:0016192		ATP5B	vesicle-mediated transport
GO:0019319		TPI1	hexose biosynthetic process
GO:0002237		PRDX2	response to molecule of bacterial origin
GO:0031669		HSPA5	cellular response to nutrient levels
GO:0043032		HSPD1	positive regulation of macrophage activation
GO:0016445		HSPD1	somatic diversification of immunoglobulins
GO:0019637		TPI1	organophosphate metabolic process
GO:0042743		PRDX2	hydrogen peroxide metabolic process
GO:0009084		GLUD1	glutamine family amino acid biosynthetic process
GO:0002821		HSPD1	positive regulation of adaptive immune response
GO:0032755		HSPD1	positive regulation of interleukin-6 production
GO:0045619		PRDX2	regulation of lymphocyte differentiation
GO:0050658		HNRNPA2B1	RNA transport
GO:0042098		PRDX2	T cell proliferation
GO:0048584		HSPD1	positive regulation of response to stimulus
GO:0009309		GLUD1	amine biosynthetic process
GO:0010740		EEF1D	positive regulation of protein kinase cascade
GO:0001944		ATP5B	vasculature development
GO:0042026		HSPD1	protein refolding
GO:0042542		PRDX2	response to hydrogen peroxide
GO:0016477		ATP5B	cell migration
GO:0001817		HSPD1	regulation of cytokine production
GO:0010942		HSPD1	positive regulation of cell death
GO:0046887		GLUD1	positive regulation of hormone secretion
GO:0042325		PRDX2	regulation of phosphorylation
GO:0006468		PRDX2	protein amino acid phosphorylation
GO:0010671		PRDX2	negative regulation of oxygen and reactive oxygen species metabolic process
GO:0032735		HSPD1	positive regulation of interleukin-12 production
GO:0048878		ATP5B	chemical homeostasis
GO:0002709		HSPD1	regulation of T cell mediated immunity
GO:0055082		ATP5B	cellular chemical homeostasis
GO:0002699		HSPD1	positive regulation of immune effector process
GO:0055067		ATP5B	monovalent inorganic cation homeostasis
GO:0051250		PRDX2	negative regulation of lymphocyte activation
GO:0032729		HSPD1	positive regulation of interferon-gamma production
GO:0019220		PRDX2	regulation of phosphate metabolic process
GO:0030388		ALDOC	fructose 1,6-bisphosphate metabolic process
GO:0043280		HSPD1	positive regulation of caspase activity
GO:0006897		ATP5B	endocytosis
GO:0050868		PRDX2	negative regulation of T cell activation
GO:0032649		HSPD1	regulation of interferon-gamma production
GO:0002253		HSPD1	activation of immune response
GO:0000165		PRDX2	MAPKKK cascade
GO:0043406		PRDX2	positive regulation of MAP kinase activity
GO:0007242		PRDX2	intracellular signaling cascade
GO:0001936		ATP5A1	regulation of endothelial cell proliferation
GO:0006898		ATP5B	receptor-mediated endocytosis
GO:0043623		HSPD1	cellular protein complex assembly
GO:0070482		ALDOC	response to oxygen levels
GO:0060341		GLUD1	regulation of cellular localization
GO:0033674		PRDX2	positive regulation of kinase activity
GO:0002224		HSPD1	toll-like receptor signaling pathway
GO:0050657		HNRNPA2B1	nucleic acid transport

## Sheet: BP_GOterms_SC_all
Biological processes associated to yeast candidates
Term	Function grouping	Genes	GO descritpion
GO:0006094	Energy	Tdh3, Tdh2	gluconeogenesis
GO:0006007	Energy	Tdh3, Tdh2, Cdc19, Pdc1, Glk1	glucose catabolic process
GO:0006096	Energy	Tdh3, Tdh2, Cdc19, Glk1	glycolysis
GO:0006006	Energy	Tdh3, Tdh2, Cdc19, Pdc1, Glk1	glucose metabolic process
GO:0006091	Energy	Por1, Tdh3, Tdh2, Rhr2, Cdc19, Pdc1, Glk1	generation of precursor metabolites and energy
GO:0015980	Energy and Redox	Por1, Rhr2, Pdc1	energy derivation by oxidation of organic compounds
GO:0006605	Protein and mRNA	Wtm1, Tom40, Sec53	protein targeting
GO:0006457	Protein and mRNA	Ssb2, Ssb1	protein folding
GO:0017038	Protein and mRNA	Wtm1, Tom40	protein import
GO:0034613	Protein and mRNA	Wtm1, Tom40, Sec53	cellular protein localization
GO:0006508	Protein and mRNA	Pep4, Tfs1, Ubc4	proteolysis
GO:0015031	Protein and mRNA	Wtm1, Tom40, Sec53	protein transport
GO:0008104	Protein and mRNA	Wtm1, Tom40, Sec53	protein localization
GO:0042254	Protein and mRNA	Rpl10, Rps5	ribosome biogenesis
GO:0022613	Protein and mRNA	Rpl10, Rps5	ribonucleoprotein complex biogenesis
GO:0033365	Protein and mRNA	Wtm1, Tom40, Sec53	protein localization in organelle
GO:0043624	Protein and mRNA	Rpl10, Ssb1	cellular protein complex disassembly
GO:0043241	Protein and mRNA	Rpl10, Ssb1	protein complex disassembly
GO:0045184	Protein and mRNA	Wtm1, Tom40, Sec53	establishment of protein localization
GO:0006417	Protein and mRNA	Ssb2, Yef3, Cdc19, Tsa1, Rpl10, Pdc1, Sec53, Ssb1, Rps5	regulation of translation
GO:0032268	Protein and mRNA	Ssb2, Yef3, Cdc19, Tsa1, Rpl10, Pdc1, Sec53, Ssb1, Rps5	regulation of cellular protein metabolic process
GO:0006450	Protein and mRNA	Ssb2, Ssb1, Rps5	regulation of translational fidelity
GO:0006448	Protein and mRNA	Ssb2, Ssb1, Rps5	regulation of translational elongation
GO:0044257	Protein and mRNA	Pep4, Por1, Tfs1, Ubc4, Glk1, Sod2	cellular protein catabolic process
GO:0030163	Protein and mRNA	Pep4, Por1, Tfs1, Ubc4, Glk1, Sod2	protein catabolic process
GO:0006458	Protein and mRNA	Ssb2, Ssb1	'de novo' protein folding
GO:0006412	Protein and mRNA	Tdh3, Ssb2, Yef3, Tsa1, Rpl10, Tma19, Ssb1, Rps5	translation
GO:0006415	Protein and mRNA	Rpl10, Ssb1	translational termination
GO:0006800	Redox	Trr1, Tdh3, Tdh2, Sod2	oxygen and reactive oxygen species metabolic process
GO:0055114	Redox	Trr1, Por1, Tdh3, Tdh2, Tsa1, Tma29, Prx1, Pro2, Sod2	oxidation reduction
GO:0006979	Redox	Trr1, Tsa1, Tma19, Prx1, Sod2	response to oxidative stress
GO:0000302	Redox	Trr1, Sod2	response to reactive oxygen species
GO:0006801	Redox	Trr1, Sod2	superoxide metabolic process
GO:0033554	Redox	Pep4, Trr1, Tsa1, Prx1, Glk1	cellular response to stress
GO:0032984		Rpl10, Ssb1	macromolecular complex disassembly
GO:0034623		Rpl10, Ssb1	cellular macromolecular complex disassembly
GO:0022411		Rpl10, Ssb1	cellular component disassembly
GO:0007005		Rim1, Por1, Tom40	mitochondrion organization
GO:0008652		Pro2, Sam2	cellular amino acid biosynthetic process
GO:0006886		Wtm1, Tom40, Sec53	intracellular protein transport
GO:0009309		Pro2, Sam2	amine biosynthetic process
GO:0006914		Pep4, Tfs1	autophagy
GO:0051169		Wtm1, Rps5	nuclear transport
GO:0006913		Wtm1, Rps5	nucleocytoplasmic transport
GO:0046394		Pro2, Sam2	carboxylic acid biosynthetic process
GO:0046907		Wtm1, Tom40, Sec53, Rps5	intracellular transport
GO:0009408		Prx1, Glk1	response to heat
GO:0006259		Rim1, Tsa1	DNA metabolic process
GO:0006414		Tdh3, Yef3	translational elongation
GO:0045454		Trr1, Tsa1, Prx1	cell redox homeostasis
GO:0010608		Ssb2, Yef3, Cdc19, Tsa1, Rpl10, Pdc1, Sec53, Ssb1, Rps5	posttranscriptional regulation of gene expression
GO:0046165		Tdh3, Tdh2, Rhr2, Pdc1, Sec53	alcohol biosynthetic process
GO:0019320		Tdh3, Tdh2, Cdc19, Pdc1, Glk1	hexose catabolic process
GO:0046365		Tdh3, Tdh2, Cdc19, Pdc1, Glk1	monosaccharide catabolic process
GO:0046164		Tdh3, Tdh2, Cdc19, Pdc1, Glk1	alcohol catabolic process
GO:0019318		Tdh3, Tdh2, Cdc19, Pdc1, Glk1, Sec53	hexose metabolic process
GO:0006090		Tdh3, Tdh2, Cdc19, Pdc1	pyruvate metabolic process
GO:0044275		Tdh3, Tdh2, Cdc19, Pdc1, Glk1	cellular carbohydrate catabolic process
GO:0005996		Tdh3, Tdh2, Cdc19, Pdc1, Glk1, Sec53	monosaccharide metabolic process
GO:0016052		Tdh3, Tdh2, Cdc19, Pdc1, Glk1	carbohydrate catabolic process
GO:0007039		Pep4, Por1, Tfs1, Glk1, Sod2	vacuolar protein catabolic process
GO:0006915		Por1, Tdh3, Tdh2	apoptosis
GO:0019319		Tdh3, Tdh2, Sec53	hexose biosynthetic process
GO:0012501		Por1, Tdh3, Tdh2	programmed cell death
GO:0034637		Tdh3, Tdh2, Rhr2, Sec53	cellular carbohydrate biosynthetic process
GO:0046364		Tdh3, Tdh2, Sec53	monosaccharide biosynthetic process
GO:0016051		Tdh3, Tdh2, Rhr2, Sec53	carbohydrate biosynthetic process
GO:0010035		Trr1, Prx1, Sod2	response to inorganic substance
GO:0008219		Por1, Tdh3, Tdh2	cell death
GO:0016265		Por1, Tdh3, Tdh2	death
GO:0006013		Glk1, Sec53	mannose metabolic process
GO:0006113		Rhr2, Pdc1	fermentation
GO:0044265		Pep4, Por1, Tfs1, Ubc4, Glk1, Sod2	cellular macromolecule catabolic process
GO:0009057		Pep4, Por1, Tfs1, Ubc4, Glk1, Sod2	macromolecule catabolic process
GO:0006820		Por1, Tom40	anion transport
GO:0019725		Trr1, Tsa1, Prx1	cellular homeostasis
GO:0009628		Rhr2, Tfs1, Prx1, Glk1	response to abiotic stimulus
GO:0031668		Pep4, Tsa1	cellular response to extracellular stimulus
GO:0043094		Pro2, Sec53	cellular metabolic compound salvage
GO:0009991		Pep4, Tsa1	response to extracellular stimulus
GO:0006575		Pdc1, Sam2	cellular amino acid derivative metabolic process
GO:0009266		Tfs1, Prx1, Glk1	response to temperature stimulus
GO:0042592		Trr1, Tsa1, Prx1	homeostatic process
GO:0070727		Wtm1, Tom40, Sec53	cellular macromolecule localization
GO:0016053		Pro2, Sam2	organic acid biosynthetic process
GO:0034605		Prx1, Glk1	cellular response to heat
GO:0006811		Por1, Tom40	ion transport
GO:0044271		Pro2, Sam2	nitrogen compound biosynthetic process
GO:0034621		Rpl10, Ssb1	cellular macromolecular complex subunit organization
GO:0043933		Rpl10, Ssb1	macromolecular complex subunit organization
GO:0051083		Ssb2, Ssb1	'de novo' cotranslational protein folding
GO:0051603		Pep4, Ubc4	proteolysis involved in cellular protein catabolic process

## Sheet: BP_GOterms_HS_enrichment
GO-term of enrichment of human query candidates
Category	Term	Function grouping	Count	%	Genes	GO description	List Total	Pop Hits	Pop Total	Fold Enrichment	P-value	Bonferroni	Benjamini	FDR
GOTERM_BP_FAT	GO:0006091	Energy	8	33.3333	TPI1, ECH1, ATP5B, ALDOC, ATP5A1, PGK1, GAPDH, ATP5H	generation of precursor metabolites and energy	24	313	13528	14.4068	5.91894e-07	0.000281702	0.000281702	0.000846452
GOTERM_BP_FAT	GO:0006096	Energy	4	16.6667	TPI1, ALDOC, PGK1, GAPDH	glycolysis	24	47	13528	47.9716	6.62956e-05	0.031065	0.015655	0.0947661
GOTERM_BP_FAT	GO:0006007		4	16.6667	TPI1, ALDOC, PGK1, GAPDH	glucose catabolic process	24	58	13528	38.8736	0.000124626	0.0576004	0.019581	0.178078
GOTERM_BP_FAT	GO:0019320		4	16.6667	TPI1, ALDOC, PGK1, GAPDH	hexose catabolic process	24	69	13528	32.6763	0.000209053	0.0947277	0.0245729	0.298547
GOTERM_BP_FAT	GO:0046365		4	16.6667	TPI1, ALDOC, PGK1, GAPDH	monosaccharide catabolic process	24	71	13528	31.7559	0.000227544	0.102663	0.0214317	0.324914
GOTERM_BP_FAT	GO:0046164		4	16.6667	TPI1, ALDOC, PGK1, GAPDH	alcohol catabolic process	24	81	13528	27.8354	0.00033593	0.147796	0.0263028	0.479335
GOTERM_BP_FAT	GO:0044275		4	16.6667	TPI1, ALDOC, PGK1, GAPDH	cellular carbohydrate catabolic process	24	85	13528	26.5255	0.000387167	0.168336	0.0259887	0.552255
GOTERM_BP_FAT	GO:0016052		4	16.6667	TPI1, ALDOC, PGK1, GAPDH	carbohydrate catabolic process	24	109	13528	20.685	0.000801322	0.31722	0.0465781	1.13987
GOTERM_BP_FAT	GO:0015986		3	12.5	ATP5B, ATP5A1, ATP5H	ATP synthesis coupled proton transport	24	40	13528	42.275	0.00207369	0.627717	0.103977	2.92499
GOTERM_BP_FAT	GO:0015985	Energy	3	12.5	ATP5B, ATP5A1, ATP5H	energy coupled proton transport, down electrochemical gradient	24	40	13528	42.275	0.00207369	0.627717	0.103977	2.92499
GOTERM_BP_FAT	GO:0006006		4	16.6667	TPI1, ALDOC, PGK1, GAPDH	glucose metabolic process	24	153	13528	14.7364	0.00212778	0.637199	0.0964196	3.00021
GOTERM_BP_FAT	GO:0034220		3	12.5	ATP5B, ATP5A1, ATP5H	ion transmembrane transport	24	49	13528	34.5102	0.00309757	0.771617	0.125627	4.33967
GOTERM_BP_FAT	GO:0019318		4	16.6667	TPI1, ALDOC, PGK1, GAPDH	hexose metabolic process	24	192	13528	11.7431	0.00404356	0.854654	0.148469	5.62966
GOTERM_BP_FAT	GO:0015992		3	12.5	ATP5B, ATP5A1, ATP5H	proton transport	24	61	13528	27.7213	0.0047609	0.896853	0.160323	6.59705
GOTERM_BP_FAT	GO:0006818		3	12.5	ATP5B, ATP5A1, ATP5H	hydrogen transport	24	63	13528	26.8413	0.00507043	0.911049	0.158722	7.01162
GOTERM_BP_FAT	GO:0005996		4	16.6667	TPI1, ALDOC, PGK1, GAPDH	monosaccharide metabolic process	24	222	13528	10.1562	0.00605954	0.944597	0.175415	8.32495
GOTERM_BP_FAT	GO:0009188		2	8.33333	ATP5B, ATP5A1	ribonucleoside diphosphate biosynthetic process	24	5	13528	225.467	0.00847328	0.982586	0.223652	11.4578
GOTERM_BP_FAT	GO:0006172		2	8.33333	ATP5B, ATP5A1	ADP biosynthetic process	24	5	13528	225.467	0.00847328	0.982586	0.223652	11.4578
GOTERM_BP_FAT	GO:0009136		2	8.33333	ATP5B, ATP5A1	purine nucleoside diphosphate biosynthetic process	24	5	13528	225.467	0.00847328	0.982586	0.223652	11.4578
GOTERM_BP_FAT	GO:0009180		2	8.33333	ATP5B, ATP5A1	purine ribonucleoside diphosphate biosynthetic process	24	5	13528	225.467	0.00847328	0.982586	0.223652	11.4578
GOTERM_BP_FAT	GO:0006754		3	12.5	ATP5B, ATP5A1, ATP5H	ATP biosynthetic process	24	89	13528	19	0.00989823	0.991218	0.243105	13.2602
GOTERM_BP_FAT	GO:0046031		2	8.33333	ATP5B, ATP5A1	ADP metabolic process	24	6	13528	187.889	0.0101597	0.992255	0.236652	13.5872
GOTERM_BP_FAT	GO:0009133		2	8.33333	ATP5B, ATP5A1	nucleoside diphosphate biosynthetic process	24	7	13528	161.048	0.0118433	0.996556	0.258053	15.6656
GOTERM_BP_FAT	GO:0009206		3	12.5	ATP5B, ATP5A1, ATP5H	purine ribonucleoside triphosphate biosynthetic process	24	98	13528	17.2551	0.0119032	0.996654	0.247982	15.7386
GOTERM_BP_FAT	GO:0006119	Redox	3	12.5	ATP5B, ATP5A1, ATP5H	oxidative phosphorylation	24	98	13528	17.2551	0.0119032	0.996654	0.247982	15.7386
GOTERM_BP_FAT	GO:0009201		3	12.5	ATP5B, ATP5A1, ATP5H	ribonucleoside triphosphate biosynthetic process	24	99	13528	17.0808	0.0121361	0.997009	0.24177	16.0222
GOTERM_BP_FAT	GO:0009145		3	12.5	ATP5B, ATP5A1, ATP5H	purine nucleoside triphosphate biosynthetic process	24	99	13528	17.0808	0.0121361	0.997009	0.24177	16.0222
GOTERM_BP_FAT	GO:0009142		3	12.5	ATP5B, ATP5A1, ATP5H	nucleoside triphosphate biosynthetic process	24	102	13528	16.5784	0.012847	0.997877	0.244037	16.8823
GOTERM_BP_FAT	GO:0009179		2	8.33333	ATP5B, ATP5A1	purine ribonucleoside diphosphate metabolic process	24	8	13528	140.917	0.0135242	0.998468	0.245578	17.6941
GOTERM_BP_FAT	GO:0009135		2	8.33333	ATP5B, ATP5A1	purine nucleoside diphosphate metabolic process	24	8	13528	140.917	0.0135242	0.998468	0.245578	17.6941
GOTERM_BP_FAT	GO:0046034		3	12.5	ATP5B, ATP5A1, ATP5H	ATP metabolic process	24	105	13528	16.1048	0.0135757	0.998506	0.237457	17.7555
GOTERM_BP_FAT	GO:0016054		3	12.5	ECH1, GLUD1, ECHS1	organic acid catabolic process	24	111	13528	15.2342	0.0150862	0.99928	0.25131	19.5383
GOTERM_BP_FAT	GO:0046395		3	12.5	ECH1, GLUD1, ECHS1	carboxylic acid catabolic process	24	111	13528	15.2342	0.0150862	0.99928	0.25131	19.5383
GOTERM_BP_FAT	GO:0009205		3	12.5	ATP5B, ATP5A1, ATP5H	purine ribonucleoside triphosphate metabolic process	24	117	13528	14.453	0.0166661	0.999665	0.264856	21.3645
GOTERM_BP_FAT	GO:0009152		3	12.5	ATP5B, ATP5A1, ATP5H	purine ribonucleotide biosynthetic process	24	117	13528	14.453	0.0166661	0.999665	0.264856	21.3645
GOTERM_BP_FAT	GO:0009185		2	8.33333	ATP5B, ATP5A1	ribonucleoside diphosphate metabolic process	24	10	13528	112.733	0.0168779	0.999697	0.259248	21.6063
GOTERM_BP_FAT	GO:0009199		3	12.5	ATP5B, ATP5A1, ATP5H	ribonucleoside triphosphate metabolic process	24	118	13528	14.3305	0.016936	0.999706	0.252019	21.6726
GOTERM_BP_FAT	GO:0044271		4	16.6667	ATP5B, GLUD1, ATP5A1, ATP5H	nitrogen compound biosynthetic process	24	325	13528	6.93744	0.0170422	0.99972	0.245831	21.7936
GOTERM_BP_FAT	GO:0009144		3	12.5	ATP5B, ATP5A1, ATP5H	purine nucleoside triphosphate metabolic process	24	122	13528	13.8607	0.0180346	0.999827	0.250808	22.9151
GOTERM_BP_FAT	GO:0044092		4	16.6667	PSMA1, PSME2, PRDX2, HSPA5	negative regulation of molecular function	24	334	13528	6.7505	0.0183196	0.999849	0.24716	23.2345
GOTERM_BP_FAT	GO:0009260		3	12.5	ATP5B, ATP5A1, ATP5H	ribonucleotide biosynthetic process	24	124	13528	13.6371	0.018595	0.999868	0.243615	23.5419
GOTERM_BP_FAT	GO:0009141		3	12.5	ATP5B, ATP5A1, ATP5H	nucleoside triphosphate metabolic process	24	131	13528	12.9084	0.0206142	0.999951	0.259516	25.761
GOTERM_BP_FAT	GO:0009150		3	12.5	ATP5B, ATP5A1, ATP5H	purine ribonucleotide metabolic process	24	138	13528	12.2536	0.0227214	0.999982	0.275135	28.0129
GOTERM_BP_FAT	GO:0009259		3	12.5	ATP5B, ATP5A1, ATP5H	ribonucleotide metabolic process	24	147	13528	11.5034	0.0255566	0.999996	0.296782	30.9425
GOTERM_BP_FAT	GO:0006164		3	12.5	ATP5B, ATP5A1, ATP5H	purine nucleotide biosynthetic process	24	148	13528	11.4257	0.0258802	0.999996	0.292982	31.2697
GOTERM_BP_FAT	GO:0006200		2	8.33333	ATP5B, ATP5A1	ATP catabolic process	24	16	13528	70.4583	0.0268734	0.999998	0.295631	32.2652
GOTERM_BP_FAT	GO:0000398	Protein and mRNA	3	12.5	HNRNPK, PCBP1, HNRNPA2B1	nuclear mRNA splicing, via spliceosome	24	153	13528	11.0523	0.0275233	0.999998	0.295029	32.9092
GOTERM_BP_FAT	GO:0000377	Protein and mRNA	3	12.5	HNRNPK, PCBP1, HNRNPA2B1	RNA splicing, via transesterification reactions with bulged adenosine as nucleophile	24	153	13528	11.0523	0.0275233	0.999998	0.295029	32.9092
GOTERM_BP_FAT	GO:0000375		3	12.5	HNRNPK, PCBP1, HNRNPA2B1	RNA splicing, via transesterification reactions	24	153	13528	11.0523	0.0275233	0.999998	0.295029	32.9092
GOTERM_BP_FAT	GO:0009132		2	8.33333	ATP5B, ATP5A1	nucleoside diphosphate metabolic process	24	17	13528	66.3137	0.0285299	0.999999	0.297616	33.8955
GOTERM_BP_FAT	GO:0009203		2	8.33333	ATP5B, ATP5A1	ribonucleoside triphosphate catabolic process	24	19	13528	59.3333	0.0318347	1	0.319545	37.0397
GOTERM_BP_FAT	GO:0009207		2	8.33333	ATP5B, ATP5A1	purine ribonucleoside triphosphate catabolic process	24	19	13528	59.3333	0.0318347	1	0.319545	37.0397
GOTERM_BP_FAT	GO:0009146		2	8.33333	ATP5B, ATP5A1	purine nucleoside triphosphate catabolic process	24	21	13528	53.6825	0.0351287	1	0.339773	40.0347
GOTERM_BP_FAT	GO:0009154		2	8.33333	ATP5B, ATP5A1	purine ribonucleotide catabolic process	24	23	13528	49.0145	0.038412	1	0.358482	42.8877
GOTERM_BP_FAT	GO:0009165		3	12.5	ATP5B, ATP5A1, ATP5H	nucleotide biosynthetic process	24	186	13528	9.0914	0.0393734	1	0.358963	43.6989
GOTERM_BP_FAT	GO:0006163		3	12.5	ATP5B, ATP5A1, ATP5H	purine nucleotide metabolic process	24	186	13528	9.0914	0.0393734	1	0.358963	43.6989
GOTERM_BP_FAT	GO:0009143		2	8.33333	ATP5B, ATP5A1	nucleoside triphosphate catabolic process	24	24	13528	46.9722	0.0400497	1	0.357366	44.2631
GOTERM_BP_FAT	GO:0009261		2	8.33333	ATP5B, ATP5A1	ribonucleotide catabolic process	24	25	13528	45.0933	0.0416847	1	0.362617	45.6054
GOTERM_BP_FAT	GO:0034654		3	12.5	ATP5B, ATP5A1, ATP5H	nucleobase, nucleoside, nucleotide and nucleic acid biosynthetic process	24	193	13528	8.76166	0.0420994	1	0.359222	45.941
GOTERM_BP_FAT	GO:0034404		3	12.5	ATP5B, ATP5A1, ATP5H	nucleobase, nucleoside and nucleotide biosynthetic process	24	193	13528	8.76166	0.0420994	1	0.359222	45.941
GOTERM_BP_FAT	GO:0016310		5	20.8333	ATP5B, PRDX2, ATP5A1, PGK1, ATP5H	phosphorylation	24	800	13528	3.52292	0.043788	1	0.364582	47.288
GOTERM_BP_FAT	GO:0006631		3	12.5	TPI1, ECH1, ECHS1	fatty acid metabolic process	24	198	13528	8.5404	0.0440894	1	0.360553	47.5251
GOTERM_BP_FAT	GO:0006635		2	8.33333	ECH1, ECHS1	fatty acid beta-oxidation	24	28	13528	40.2619	0.0465737	1	0.370799	49.442

## Sheet: BP_GOterms_SC_enrichment
GO-term of enrichment of yeast query candidates
Category	Term	Function	Count	%	Genes	Description	List Total	Pop Hits	Pop Total	Fold Enrichment	P-value	Bonferroni	Benjamini	FDR
GOTERM_BP_FAT	GO:0006417	Protein and mRNA	9	33.3333	Ssb2, Yef3, Cdc19, Tsa1, Rpl10, Pdc1, Sec53, Ssb1, Rps5	regulation of translation	27	180	4870	9.01852	2.63286e-06	0.000681678	0.000681678	0.0034393
GOTERM_BP_FAT	GO:0010608		9	33.3333	Ssb2, Yef3, Cdc19, Tsa1, Rpl10, Pdc1, Sec53, Ssb1, Rps5	posttranscriptional regulation of gene expression	27	192	4870	8.45486	4.27935e-06	0.00110774	0.000554024	0.00559007
GOTERM_BP_FAT	GO:0032268	Protein and mRNA	9	33.3333	Ssb2, Yef3, Cdc19, Tsa1, Rpl10, Pdc1, Sec53, Ssb1, Rps5	regulation of cellular protein metabolic process	27	201	4870	8.07629	6.02856e-06	0.00156018	0.000520332	0.00787495
GOTERM_BP_FAT	GO:0006800	Redox	4	14.8148	Trr1, Tdh3, Tdh2, Sod2	oxygen and reactive oxygen species metabolic process	27	15	4870	48.0988	5.89278e-05	0.0151469	0.00380842	0.0769513
GOTERM_BP_FAT	GO:0006007	Energy	5	18.5185	Tdh3, Tdh2, Cdc19, Pdc1, Glk1	glucose catabolic process	27	50	4870	18.037	0.000124494	0.0317317	0.00642845	0.162508
GOTERM_BP_FAT	GO:0046165		5	18.5185	Tdh3, Tdh2, Rhr2, Pdc1, Sec53	alcohol biosynthetic process	27	52	4870	17.3433	0.00014529	0.0369334	0.00625249	0.189629
GOTERM_BP_FAT	GO:0019320		5	18.5185	Tdh3, Tdh2, Cdc19, Pdc1, Glk1	hexose catabolic process	27	56	4870	16.1045	0.000194274	0.0490768	0.00716307	0.253488
GOTERM_BP_FAT	GO:0046365		5	18.5185	Tdh3, Tdh2, Cdc19, Pdc1, Glk1	monosaccharide catabolic process	27	60	4870	15.0309	0.000254215	0.0637289	0.00819749	0.331578
GOTERM_BP_FAT	GO:0055114	Redox	9	33.3333	Trr1, Por1, Tdh3, Tdh2, Tsa1, Ymr226C, Prx1, Pro2, Sod2	oxidation reduction	27	353	4870	4.59868	0.000344672	0.0854155	0.00987156	0.449318
GOTERM_BP_FAT	GO:0046164		5	18.5185	Tdh3, Tdh2, Cdc19, Pdc1, Glk1	alcohol catabolic process	27	65	4870	13.8746	0.000346614	0.0858756	0.00893868	0.451844
GOTERM_BP_FAT	GO:0019318		6	22.2222	Tdh3, Tdh2, Cdc19, Pdc1, Glk1, Sec53	hexose metabolic process	27	122	4870	8.87067	0.000391975	0.0965563	0.00918856	0.510837
GOTERM_BP_FAT	GO:0006090		4	14.8148	Tdh3, Tdh2, Cdc19, Pdc1	pyruvate metabolic process	27	30	4870	24.0494	0.000498584	0.121171	0.0107061	0.649356
GOTERM_BP_FAT	GO:0006096	Energy	4	14.8148	Tdh3, Tdh2, Cdc19, Glk1	glycolysis	27	30	4870	24.0494	0.000498584	0.121171	0.0107061	0.649356
GOTERM_BP_FAT	GO:0044275		5	18.5185	Tdh3, Tdh2, Cdc19, Pdc1, Glk1	cellular carbohydrate catabolic process	27	76	4870	11.8665	0.000631138	0.150847	0.0124994	0.821339
GOTERM_BP_FAT	GO:0005996		6	22.2222	Tdh3, Tdh2, Cdc19, Pdc1, Glk1, Sec53	monosaccharide metabolic process	27	136	4870	7.95752	0.00064687	0.154303	0.0118996	0.841732
GOTERM_BP_FAT	GO:0006979	Redox	5	18.5185	Trr1, Tsa1, Tma19, Prx1, Sod2	response to oxidative stress	27	82	4870	10.9982	0.0008419	0.19599	0.0144377	1.09422
GOTERM_BP_FAT	GO:0016052		5	18.5185	Tdh3, Tdh2, Cdc19, Pdc1, Glk1	carbohydrate catabolic process	27	84	4870	10.7363	0.000922041	0.212521	0.0148215	1.19781
GOTERM_BP_FAT	GO:0006006	Energy	5	18.5185	Tdh3, Tdh2, Cdc19, Pdc1, Glk1	glucose metabolic process	27	100	4870	9.01852	0.00176817	0.367681	0.0266022	2.28532
GOTERM_BP_FAT	GO:0006450	Protein and mRNA	3	11.1111	Ssb2, Ssb1, Rps5	regulation of translational fidelity	27	13	4870	41.6239	0.00206221	0.414133	0.0292667	2.66065
GOTERM_BP_FAT	GO:0006091	Energy	7	25.9259	Por1, Tdh3, Tdh2, Rhr2, Cdc19, Pdc1, Glk1	generation of precursor metabolites and energy	27	264	4870	4.78255	0.00219972	0.434676	0.0295727	2.83573
GOTERM_BP_FAT	GO:0007039		5	18.5185	Pep4, Por1, Tfs1, Glk1, Sod2	vacuolar protein catabolic process	27	117	4870	7.70814	0.0031431	0.557514	0.0399475	4.02896
GOTERM_BP_FAT	GO:0006448	Protein and mRNA	3	11.1111	Ssb2, Ssb1, Rps5	regulation of translational elongation	27	19	4870	28.4795	0.00443287	0.683574	0.0533195	5.63843
GOTERM_BP_FAT	GO:0006915		3	11.1111	Por1, Tdh3, Tdh2	apoptosis	27	20	4870	27.0556	0.0049093	0.720468	0.0562917	6.22662
GOTERM_BP_FAT	GO:0019319		3	11.1111	Tdh3, Tdh2, Sec53	hexose biosynthetic process	27	22	4870	24.596	0.00592969	0.785696	0.0647789	7.47501
GOTERM_BP_FAT	GO:0012501		3	11.1111	Por1, Tdh3, Tdh2	programmed cell death	27	22	4870	24.596	0.00592969	0.785696	0.0647789	7.47501
GOTERM_BP_FAT	GO:0034637		4	14.8148	Tdh3, Tdh2, Rhr2, Sec53	cellular carbohydrate biosynthetic process	27	78	4870	9.24976	0.00788407	0.871274	0.0818729	9.82334
GOTERM_BP_FAT	GO:0045454		3	11.1111	Trr1, Tsa1, Prx1	cell redox homeostasis	27	28	4870	19.3254	0.00951447	0.915925	0.0942951	11.7401
GOTERM_BP_FAT	GO:0046364		3	11.1111	Tdh3, Tdh2, Sec53	monosaccharide biosynthetic process	27	30	4870	18.037	0.0108778	0.941152	0.103228	13.314
GOTERM_BP_FAT	GO:0016051		4	14.8148	Tdh3, Tdh2, Rhr2, Sec53	carbohydrate biosynthetic process	27	94	4870	7.67533	0.0131297	0.967389	0.119074	15.857
GOTERM_BP_FAT	GO:0010035		3	11.1111	Trr1, Prx1, Sod2	response to inorganic substance	27	46	4870	11.7633	0.024566	0.998407	0.205525	27.7414
GOTERM_BP_FAT	GO:0051083		2	7.40741	Ssb2, Ssb1	'de novo' cotranslational protein folding	27	5	4870	72.1481	0.0264213	0.999027	0.212697	29.5163
GOTERM_BP_FAT	GO:0008219		3	11.1111	Por1, Tdh3, Tdh2	cell death	27	50	4870	10.8222	0.0287	0.99947	0.22229	31.6412
GOTERM_BP_FAT	GO:0016265		3	11.1111	Por1, Tdh3, Tdh2	death	27	50	4870	10.8222	0.0287	0.99947	0.22229	31.6412
GOTERM_BP_FAT	GO:0044257	Protein and mRNA	6	22.2222	Pep4, Por1, Tfs1, Ubc4, Glk1, Sod2	cellular protein catabolic process	27	351	4870	3.08325	0.0353584	0.999911	0.259747	37.5159
GOTERM_BP_FAT	GO:0006013		2	7.40741	Glk1, Sec53	mannose metabolic process	27	7	4870	51.5344	0.0368007	0.999939	0.261751	38.7254
GOTERM_BP_FAT	GO:0006801	Redox	2	7.40741	Trr1, Sod2	superoxide metabolic process	27	7	4870	51.5344	0.0368007	0.999939	0.261751	38.7254
GOTERM_BP_FAT	GO:0030163	Protein and mRNA	6	22.2222	Pep4, Por1, Tfs1, Ubc4, Glk1, Sod2	protein catabolic process	27	364	4870	2.97314	0.0404773	0.999977	0.276962	41.7114
