# Supplementary material for: Protein signatures of oxidative stress response in a patient specific cell line model for autism
Source: Mol Autism. 2014 Feb 10;5:10. doi: 10.1186/2040-2392-5-10 (PMC3931328; doi:10.1186/2040-2392-5-10)
Supplement: Additional file 3: Table S2 — Two-dimensional-DIGE results of RPL10[H213Q] carriers versus wild-type allele carriers. [file 2040-2392-5-10-S3.xls]

## Sheet: Readme
Additonal file 3 - Table S2: 2D-DIGE results of RPL10[H213Q] carriers versus wild-type allele carriers
Sample info	Details on samples used in this study
	Sample ID	Identification number of samples used (corresponding to names in Fig. 1 in main text)
	RPL10 mutation	Status of RPL10-H213Q mutation hemizygous = H213Q/Chr Y; heterozygous = H213Q/WT (Chr X) WT = WT/WT or WT/ChrY
	Replicate	Number of biological replicate
	Spots detected	Number of total spots detected by DeCyder program
	Spots matched	Number of spots successfully matched to the master gel
	Relation	Relation status
	Group	Grouping for statistical analyses
Log2 ratios vs int. standard	Log2 ratio of individual spots in each gel compared to the internal standard
	Data gained from DeCyder output after normalization
	Master spot no.	Spot identification number on the master gel
		Group and sample ID are shown as mentioned in the Sample info sheet
Results	Summary of statistical analysis
Spot info
	Master spot no.	Spot identification number on the master gel
	N gels	Number of gels where the spot has been detected in
	Spot ID assigned during experiment	Spot identification given by the authors during the analysis process
Differential expression
	T-test p-value relative expression	Student's unpaired T-test (DeCyder output) comparing groups mutant versus non-mutant. P-values < 0.05 are shaded in grey; "-" = T-test was not applicable as spot was not identified in more than 2 gels per group
	Average foldchange in expression	Average fold change of protein expression between the two biological groups where +/-1 means no change; positive values show upregulation whereas negative values show downregulation in the mutated group
Bayes linear model
	lmfit p-value	P-value derived from the lmfit() function of the R package "limma". Spots were excluded from the analysis if they were not detected in at least 10 out of 14 samples (excluded); p-values < 0.03 are highlighted in grey; for details see supplementary methods
MS/MS results
	MS/MS result	Result from mass-spectrometric analysis
	MS/MS coverage	Peptide coverage
	MS/MS protein score	Protein score from database
	Comment	ASD vs CTRL: Protein identification results from Autism versus Controls setup and was directly mapped to this setup here; confirmed twice: picked on two different gels with same result in MS/MS; mixture: spot was identified as a mixture of two proteins.
Summary	Protein spots of interest with significant results only
Spots differentially expressed between MUT and WT
		(only p-values < 0.05 are shown)
	Master spot no.	Spot identification number on the master gel
	Spot ID assigned during experiment	Spot identification given by the authors during the analysis process
	T-test p-value relative expression	Student's unpaired T-test (DeCyder output) comparing groups mutant versus non-mutant; only p-values < 0.05 are shown
	Average ratio relative expression	Symmetric ratio of protein abundance where +/-1 means no change; positive values show upregulation in the mutant group whereas negative values show downregulation
	MS/MS result	Result from mass-spectrometric analysis
Spots included in the Bayes linear model to predict MUT vs WT status
		(only p-values < 0.03 are shown) best fitting was observed at this cutoff
	Master spot no.	Spot identification number on the master gel
	Spot ID assigned during experiment	Spot identification given by the authors during the analysis process
	lmfit p-value	P-value derived from the lmfit() function of the R package "limma"; spots were excluded from the analysis if they were not detected in at least 10 out of 14 samples (excluded); p-values < 0.03 are highlighted in grey; for details see supplementary methods
	MS/MS result	Result from mass-spectrometric analysis

## Sheet: Sample info 
Sample description
Sample ID	RPL10 mutation	Replicate	Spots detected	Spots matched	Relation	Group
kmix_A	WT	1	678	521	control	non-mutant
kmix_B	WT	2	1230	872	control	non-mutant
277_006_A	heterozygous	1	1300	778	mother	mutant
277_006_B	heterozygous	2	1632	1632	mother	mutant
440_006_A	heterozygous	1	1091	839	mother	mutant
440_006_B	heterozygous	2	1352	958	mother	mutant
277_001_A	hemizygous	1	1237	827	patient	mutant
277_001_B	hemizygous	2	1394	928	patient	mutant
440_001_A	hemizygous	1	1554	948	patient	mutant
440_001_B	hemizygous	2	1487	986	patient	mutant
277_003_A	WT	1	1436	933	sibling	non-mutant
277_003_B	WT	2	1376	859	sibling	non-mutant
440_007_A	heterozygous	1	1316	921	sibling	mutant
440_007_B	heterozygous	2	1455	955	sibling	mutant

## Sheet: Log2 ratios vs int. standard
Log2 ratios of detected and matched spots compared to internal standard after normalization to overal image signals (DeCyder Output)
Master spot no.	440_001_A	440_001_B	277_001_A	277_001_B	440_006_A	440_006_B	277_006_A	277_006_B	440_007_A	440_007_B	277_003_A	277_003_B	kmix_A	kmix_B
	0	0	0	0	0	0	0	0	0	0	0	0	0	0
1	-	-	-	-	-	-	0.217355	0.133564	-	-	-	-	-	-
2	-	-	-	-	-	-	-	-0.898711	-	-	-	-	-	0.334568
3	-	-	-	-	-	0.568421	-0.0382957	0.0164963	-	-	-	0.403922	-	-
4	-	-	-	-	-	-	-	0.872395	-	-	-	0.688404	-	0.0247452
5	-	-	-	-	-	0.123534	-	0.186374	-	-	-	0.0571383	-	-
6	-	0.329985	-	-	-	0.565695	0.0756011	-0.0199154	-	-	-	0.162081	-	-
8	-	-	-	-	0.267835	-	0.123401	0.205267	-	-	-	0.221692	-0.0881416	0.348686
9	-	-	-	-	-0.0827026	0.491699	-	0.0727232	-	-	-	-0.640158	-0.0339339	0.0465609
10	-	-	-	-	-	-	-	-0.803558	-	-	-	0.0112094	-	0.133695
11	-	0.244522	-	-	-	-0.200128	-	0.455965	-	-	-	-	-0.348686	-
12	-	0.0174944	-	-	-	-	-	0.108625	-	-	-	-	-	-0.0641931
13	-	-	-0.24184	-	0.0237521	0.156008	0.1333	0.0775165	-	-	-	-0.142348	-0.026021	0.018919
14	-	0.180021	-	-	-	-0.289834	0.7376	0.108491	-	-	-	-	-	-
15	-	-0.129217	-	-	-	-0.136323	0.445409	0.0450235	-	-	-	-0.371615	-	0.883855
16	-	0.158337	-	-	0.0344975	-	0.447844	0.297485	-	-	-	-	-	-
17	-	-	-	-	-	-0.0404015	-	-0.894527	-	-	-	-	-	-
18	-	-	-	-	-	-0.0611541	-0.17594	-0.175173	-	-	-	-	-	-
19	-	0.0930192	-	-	-	-0.102591	-	-1.85431	-	-	-	-	-	-
20	-	-	-	-	-0.303576	-	-	-0.879941	-	-	-	-	-	-
21	-	0.307195	-	-	-	-	-	-0.778797	-	-	-	-	-	0.155231
22	-	-	-0.711759	-	0.405775	-0.126048	0.19497	-0.145221	-	-	-	-	-	-0.0626744
23	-	-0.204141	-	0.210638	0.326077	-0.157173	0.121281	-0.423847	-	-	-0.614663	-	0.294194	-
24	-	0.00891709	-	-	-	0.0234683	0.176067	-0.0163537	-	-	-	-0.45133	-	-
25	-	-	-	-	-	0.363115	-	0.350158	-0.221815	-	-	-	-1.14071	0.167615
26	-	0.101785	-	-	0.245617	0.217355	0.0104934	0.0692897	-	-	-	-	-0.257252	-
27	-	-0.154454	-	-	0.517024	-0.376513	0.0625362	-0.513895	-	-	-0.240131	0.0142124	0.147307	-0.199625
28	-	-0.0339339	-	-0.309991	-0.0500489	-0.0501882	0.231801	-0.0972062	-	-	-	-0.281906	-	-
29	-	-0.198243	-	-	0.336855	0.399991	-0.108759	0.25544	0.431569	-	-	-	-0.266517	-0.574344
30	-	-	-	-	-	-0.754973	0.167615	0.0240359	0.0392788	-	-	-	0.0959919	0.234869
31	-	0.0717627	-	-	-0.196103	-	0.242328	0.038998	0.172616	-	-	-	0.00920383	-
32	-	-	-	-	-0.0227584	-	0.135666	0.0536674	-	-	-	-0.105946	0.044604	0.172103
33	-	-0.360645	-0.250598	-	-0.0909889	-	0.124328	0.194717	-0.0114956	-	-	-0.103665	-	0.057277
34	-	-0.123534	-	-	-0.166715	-	-	0.112633	-0.0450235	-	-	-0.335712	-	0.114767
35	-	-0.0122111	-	-	-	0.647545	-	0.0835197	0.088413	-	-	-0.244765	-	0.051024
36	-	0.077243	-	-	-	0.0285692	0.0855606	-0.267476	0.284633	-	-	-	-0.157432	-0.156785
37	-	0.180403	-	-	-	0.568616	-0.0794293	0.0391384	-	-	-	-	-0.133432	-
38	-	-	-	-	-0.678072	-0.927972	-	0.293135	-	-	-	-	-	-
39	-	0.063779	-	-	-0.485324	-0.80719	0.321235	0.0851527	0.520146	-	-	-	-	0.164529
40	-	-0.00345832	-	-	-0.208642	-0.0132121	-	0.0335111	-0.286053	-	-0.1149	-0.0612923	-	-0.0186342
41	-	-0.146134	-	-	-	-	0.432318	0.429643	-0.602647	-	-	-	-	-
42	-	-	-	-	-	-	-0.0339339	0.378179	-	-	-	-	-	-
43	-	0.135141	-	-	-0.707878	-	-	0.324004	-0.198117	-	-	1.45012	-	-
44	-	-0.21176	-0.412185	-0.274172	-	-0.0352016	0.281669	0.158725	-	-	-	-0.0760117	-	-
45	-	-	-	-	-	-	-	0.165944	-0.233765	-	-	-	-	-
46	-	-	-	-	-	-	-	-0.121944	-0.166587	-	-	-	-	-
47	-	-	-	-	-	-	-	-0.19862	-0.183836	-	0.021764	0.207268	-	-
48	-	0.169027	-	-	-	-	-	0.0847446	-	-	-	-	-	-
49	-	0.00547185	-	-	-	-0.650489	-	-0.446891	-	-	-	-	-	-
50	-	0.149389	-	-	0.454913	-0.559639	-	-0.528871	-	-	-	-	-	-0.685267
51	-	0.0430645	-	-	0.375512	-0.287827	0.0465609	-0.106482	-	-	-	-	-	-
52	-	-	-	-	-0.863463	-	-	0.0941009	-	-	-0.287118	-	-	-
53	-	0.368936	-	-	-0.0603241	0.0859685	0.0183493	-0.0905825	-	-	-	-0.859095	-0.844787	0.0373119
54	-	-	-	0.0843364	-	1.90508	-	0.775008	-0.303109	-	-	-	-	1.0782
55	-	-	-	0.092884	-	0.204516	-	-0.483468	-	-	-	-	-	-
56	-	0.318461	-	-	-	0.0124972	0.327917	-0.234379	-	-	-	-	0.026446	-0.0469799
57	-	-0.252295	-	-	-0.0342157	-0.556503	-0.246469	0.135798	-	-	-	-	-0.222186	-0.515208
58	-	0.0455828	-	-	-0.0197731	-	-	-0.308361	-	-	-	-	-	0.0226164
59	-	0.134221	-	-	-	-	-	-0.140517	-	-	-	-0.250355	-	-
60	-	0.321582	-1.96536	-	-	0.131326	-0.182184	0.197991	-	-	-0.726482	-0.253626	-0.0935602	-
61	-	0.283448	-0.361544	0.653702	-0.789521	-	-0.340961	-0.038998	-	-	-	-	-	-0.209391
62	-	-	-0.477988	-0.132511	-	0.0517201	0.208517	0.263876	0.0272956	-	-0.359071	0.0471195	-	-
63	-	-	-0.0150693	-	-	-	0.619178	0.220949	0.00891709	-	-	-0.377401	-0.0500489	-0.054779
64	-	0.506196	-	-	-0.559051	0.376735	-0.0852887	0.369829	-	-	-0.112367	0.442015	-0.361768	0.40523
65	-	-0.248535	-0.648097	-	-0.063641	-	-	0.134089	0.426318	-	-	-	0.230941	0.179129
66	-	-	-	-0.0447438	-	0.815084	-	-0.453755	-	-	-	-	-	-0.630778
67	-	-0.418892	-	-	-	-0.332393	-	-0.46999	-	-	-	-0.201383	-	-
68	-	-0.0142124	-	-0.144438	-0.268075	-	-0.251689	0.042084	0.437228	-	0.0569996	-	0.0130691	-0.25181
69	-	-0.22033	-	0.160533	-0.092884	-	-	0.394624	-	-	-0.237931	-	0.652142	-
70	-	0.334454	-	-0.190804	0.0236102	-	0.19131	-0.0663992	0.0824301	-	-	0.38659	0.322274	-0.114767
71	-	-1.07902	-	-	0.156138	0.211884	-	-0.0406821	-0.107554	-	-	0.291604	0.166972	-0.0738202
72	-	-0.0882773	-0.642748	-0.0136409	-	-	-0.216362	0.101381	0.430071	-	-	0.310805	-0.0630887	0.221073
73	-	-0.238053	-	0.0988238	-	-	-	0.301354	-	-	-0.182819	-	-	-
74	-	-0.219958	-	-0.0328061	-0.745108	-	-0.0985543	0.559737	-0.0930192	-	-	-	-0.183455	-
75	-	-0.234501	-	-	0.527971	-	0.141564	0.511974	0.109829	-	-	-	-0.113167	-0.049352
76	-	0.0285692	-	-	-	-	-0.00791308	0.186501	-	-	-	-	0.0694272	-0.221197
77	-	-0.340163	-	0.030548	-	-	-0.238175	0.794021	-0.0846086	-	-0.274053	-	-	-
78	-	-0.392977	-	-	-0.47633	0.4755	0.0223323	0.873892	-0.203264	-	-	-	0.182438	-0.0729976
79	-	0.412294	-	-	-	-	-	0.909504	-0.0359054	-	-	-	-	-
80	-	0.313826	-	-0.0434845	-	0.838589	-0.272382	0.0903115	-0.0133551	-	-0.326192	-0.226878	-0.611456	0.0606008
81	-	0.182692	-	0.00619029	-	0.262553	0.556895	0.183963	0.0426443	-	-	-	-	0.24062
82	-	0.198368	-	0.16877	-	0.233397	-0.107688	-0.252416	-0.0210533	-	-	0.120086	-0.41997	-0.132248
83	-	-	-	-0.10675	0.067914	-	-	-0.216734	-	-	-	-0.950842	-	-
84	-	-	-	-	-0.0504669	-	-0.23952	-0.401303	-	-	-	-	-	-
85	-	-0.0766959	-	0.388024	-	0.010923	0.0319597	-0.386259	0.160017	-0.00891709	0.0373119	0.0292762	-0.882526	-0.164915
86	-	-0.361432	-	-	0.015783	0.131853	0.185359	-0.2949	-	-	-	-	-	-
87	-	-	-	-	-	-	-0.0912598	-0.167358	-0.544386	-	-	-	-	-
88	-	-	-0.0612923	0.210389	-0.278342	-	-0.231924	-0.344601	-	-0.189919	-	-0.254231	-	-
89	-	-	-	0.0943712	0.0581086	0.121148	-	0.0241778	0.250719	0.546166	0.0780633	-0.119821	-	0.0122111
90	-	-0.00446544	-0.137635	-	0.139077	0.370053	0.0973411	-0.164915	0.191815	0.533065	-	-	-	-
91	-	-	-	-0.0662614	-	-	-	-0.953302	-0.0976108	0.289598	-	-	-	-0.632175
92	-	-0.0263043	-0.169797	-0.195348	-	-	-0.0132121	-0.244522	-0.169155	-	0.0798389	0.116897	-	-0.124725
93	-	0.073409	0.0480967	-0.0356239	0.343351	-	-0.133037	-0.285698	-	-	-0.0294175	0.227987	-	-0.242816
94	-	-	-0.25689	0.0978804	0.0497702	-	-0.151989	-0.0107798	0.122606	-	-0.0567222	0.37951	-0.0882773	-0.0994972
95	-	-	-	-	-0.0996318	-	0.115433	0.106616	-0.00748258	-	-0.0558898	0.055751	-	-0.0265876
96	-	-0.332278	-	0.19774	-	-0.0980152	-	-0.118493	0.185232	0.883464	-	-	-	-0.850479
97	-	-	-0.196481	-	-0.106884	-	0.409798	0.08882	-	0.0771062	-0.0524159	-0.0150693	-	0.041243
98	-	0.344374	-	-	-	-	-0.376179	-0.692516	-0.448372	-	-	-	-	-
99	-	-	-0.117828	-0.0957219	-	-	-	0.110363	-	-	-0.0429244	-0.0167815	-	-
100	-	0.17645	-	-	-	-	-0.0366088	-0.348459	-0.246712	-	-	-0.067088	-	-
101	-	0.101247	-	-0.101247	-	-0.288772	-	-0.619742	-0.245982	-	-0.224781	-	-	-0.779218
102	-	-	-	0.0535284	-	-	-	0.0163537	-	-	-0.0597706	-0.0306892	-	-
103	-	0.337882	-0.121679	-0.154972	0.460061	0.0271541	0.0881416	-0.393416	-	-	0.219835	-0.447738	0.183963	-0.326652
104	-	-	-	0.290542	-0.536351	-0.441377	-	0.459222	-	0.17031	-	-	-	-
105	-	0.218223	0.0568609	-0.207518	0.241962	0.282262	0.0632268	0.0193461	-	-	0.0912598	-0.147567	0.0647449	-0.00460925
106	-	-	-	0.134352	-	-	-	-0.15069	-	-	-	-	-	-
107	-	-	-	0.222681	-	-	-	0.0475384	0.122606	0.0714881	-0.0939658	-0.167615	-	-0.0533894
108	-	-0.243669	-0.0877344	-0.15004	-0.081885	0.0265876	-0.103531	0.0728604	-0.0878701	0.000576963	-0.0761486	-0.0233263	-0.145873	0.0655723
109	-	0.609944	-0.0461418	-0.0579701	-	0.0996318	-0.134484	0.783666	-0.137766	0.538935	0.0521376	-0.0132121	0.0123541	0.307312
110	-	0.195096	-0.0110662	-0.0094905	0.116897	-	-	0.101247	0.509442	-0.201257	-	-	-	-
111	-	0.0820213	0.0932897	0.130799	0.28948	-0.193709	-	0.378179	-0.231555	-0.00977712	0.19862	0.0835197	0.169925	0.0727232
112	-	-0.0657102	-	-0.0321008	0.16337	-	-	0.601697	-	-	-	0.1145	-	-
113	-	-0.119423	0.00317044	-0.627233	-0.18612	0.48419	0.0657102	0.782409	0.206643	0.483983	0.13014	0.345396	-	-
114	-	0.196859	-0.0850167	-1.07512	-0.0663992	0.82122	0.0272956	0.392977	-0.193709	0.214995	0.0274372	-	-	-0.176961
115	-	-	-0.251325	-0.13711	0.0214797	0.143002	-	0.258097	0.0571383	-0.209391	-	-	-	-
116	-	-	0.244156	-	-	0.0396999	-	0.4728	-	-	-	-	-	-
117	-	-0.619742	-0.270708	0.248049	0.172231	-	0.1396	0.288418	0.0812033	-0.0246034	0.0309716	0.243791	-	-0.00705194
118	-	-	0.508023	-	-	-	-	0.00748258	-	0.0714881	-	0.186374	-	-
119	0.245252	-0.152768	0.23952	0.0532504	-	-	-	-0.0250288	-	-	-	0.199374	0.177726	-
120	-0.260387	-	-0.134089	-0.0697022	-0.00547185	-	0.143655	0.148869	-	0.066537	-0.0234683	-	-0.0455828	0.0881416
121	-	0.33182	-	-	-	-0.138159	-	0.440314	-	-	-	-	-	-
122	-	-	0.30229	-	-	0.0614306	-	0.016211	-	0.14091	-0.0701145	0.368601	-	-
123	-	-	0.207518	-0.37529	-	-	0.0482362	0.065848	-	-	0.0950467	-	-	-
124	0.306146	-	0.166073	-0.402831	-0.0968016	0.0492125	0.0617071	-0.168899	0.520347	-0.311852	-	-	-	-
125	-	-0.224658	0.198746	-0.49774	-0.0315364	0.0465609	-0.675816	-0.27262	0.40719	-0.195977	-0.230572	-	-0.127105	-
126	-0.0196308	-	0.102591	0.0976108	-	0.577248	-	0.494569	0.266637	-	-	-	-	-
127	-0.00676478	-	-	0.168129	-	-	-	0.0221902	0.165301	-0.60502	-	-0.454702	-	-
128	-0.0480967	0.139077	-0.13829	-0.232047	-	-0.438399	-	0.421802	-0.120883	-	-0.369606	-	-	-0.272143
129	-0.0150693	-	-0.216858	-0.561986	-	-0.815248	-	0.525067	-0.565792	0.788352	0.323889	-	-	-0.356595
130	-	1.11263	-	0.128425	-	-	-	0.038998	-	-	-0.384492	0.695638	-	-
131	-	0.0862403	0.188907	-	-	-	-	-0.0332292	-	0.224658	-	-0.132379	-	-
132	-0.0825664	0.106884	-0.436801	-	-0.707525	-0.242328	-	0.67726	-0.317304	0.596458	0.0854247	-	-	-0.0227584
133	-	-0.0727232	0.282973	-	-	0.00115369	-	-0.507211	-	0.26111	-	0.0221902	-	-0.0467006
134	-	-	-	-	-	-	0.0156403	-0.353662	-	-	-	-	-	-
135	-	-	-	0.422664	0.132248	-0.286526	-	0.545968	-0.193709	0.161823	-	-	-	-
136	0.0487942	-	0.0411028	-	-	-	-	-1.25139	-	-	-	-	-	-
137	-0.09815	0.123269	-0.132511	-0.153027	-	-	-	-0.53097	-0.828713	-	-	-	-	0.543397
138	-	0.293724	-0.0226164	0.067088	0.018919	0.362666	-0.209266	0.588709	0.133432	-	-	-	-	-
139	-	-0.0274372	-0.0391384	-	-0.369941	-	-0.332278	-0.0878701	-	-	-	-	-	-
140	-	0.175301	-	0.20364	-	0.159112	0.260267	-0.158725	0.236707	-	-	-	-	-0.259544
141	-	-	0.278698	-0.0139267	0.00028851	0.334111	-	0.119555	-	-	-	-	-	-
142	-	-	-	0.774334	-0.066537	0.41997	-	0.18574	0.0915306	-	-0.302407	0.0187766	-	-
143	0.153546	0.132774	0.245496	0.104873	-0.0768327	-	-	0.365357	0.0104934	0.264837	-	-0.314523	-	-
144	-	1.38134	-	-0.273337	-	-	-0.426318	-0.210139	0.231064	-	0.0246034	-	-	-
145	-	0.0550568	0.273814	-	-	0.548535	-0.382391	0.227371	-	-	-	-	-	-
146	-	0.245861	-	-	-0.0071955	-	0.0978804	-0.0197731	-	-	-	-	-0.0433445	-
147	-	-	-	-	0.0844725	-0.00776959	0.0486547	0.116232	0.0626744	-0.0836559	0.0892269	0.164271	-	-0.00906047
148	-	0.215368	0.181421	-0.0988238	-0.0432045	1.58751	0.0851527	0.161952	-	-	0.141564	-	-	0.237319
149	-	-0.253626	0.1333	-0.0532504	-	0.724214	-	0.256407	-	-	-	-	-	-
150	-	-0.348232	0.0683269	-	-0.497331	0.365133	-0.0912598	0.108223	0.0450235	0.131194	0.0357647	-	-	0.0996318
151	-0.386149	-0.423417	-0.132511	0.248656	-	-0.0440443	-	-0.0102069	-	-	-0.0179219	-0.0152121	-0.0870554	-
152	-	-	-0.068602	-	-0.117296	-	-	-0.0501882	-	-	-0.631523	-	-	-
153	-0.0869196	-0.110096	0.156267	-	-	0.592732	-	0.466862	-	0.202512	-	-	-	-
154	-	-0.159629	0.326537	0.0339339	-	0.80892	-	0.146395	-	0.331361	-0.0425043	-	-	-
155	-	-0.0102069	-	0.0462815	-	0.723864	-0.115166	0.998629	-0.175557	0.0953168	0.133564	-	-	0.27262
156	-	0.0703893	0.193835	-0.0122111	1.19787	1.96691	-	0.0294175	-0.126841	0.114634	-0.44615	-	-	-
157	-	-0.50518	-	-	0.0683269	0.303225	0.117163	0.191436	-0.0325241	0.00158609	-0.0639171	-	-0.0549179	0.0771062
158	-0.108892	-0.0501882	-0.196229	-0.107688	0.028852	0.120485	-	0.329181	0.0832474	-	-	-0.0102069	-	-
159	-	-	-0.116498	-	0.235972	1.89918	-	0.00920383	-	0.100574	-	-	-	-0.326882
160	-0.304394	0.0377336	-0.0142124	0.0234683	0.423847	-0.181675	-0.133432	0.118493	0.0758749	0.0900404	-	-	-	-0.388686
161	-0.0612923	-0.188401	-0.0885487	-	-0.0356239	0.630965	-	0.00259452	-0.0694272	0.109695	-	-	-0.122606	-
162	0.263756	-0.289834	0.0340748	-	1.27519	2.42086	-	-0.627233	-0.0728604	0.0244615	-	-	-	-0.390117
163	-	-	-	-	-	-	-	-0.195348	-	1.36513	-0.249021	-	-	-
164	-	0.419755	-0.0423642	0.583519	0.535754	0.786764	-0.304978	0.340391	0.231432	0.192447	-0.195852	-	-0.391328	0.0333701
165	0.0250288	-0.107822	-	0.195096	0.090176	2.5643	-	0.132248	-0.0274372	-	-0.425352	-	0.0137838	0.259664
166	-0.120883	0.0687396	-	-	-0.572308	-0.00934717	-	-0.0873271	-0.277866	-	-	-0.399445	-	0.2444
167	-0.128821	0.86481	-	-1.37751	-	0.581399	-1.78969	-1.41164	0.442015	0.77104	-1.52787	-0.662023	-	-0.642008
168	-0.0957219	0.10608	-0.0931545	-	0.29901	0.290778	-0.354001	0.245252	-	0.327572	-	-	-0.0363275	-
169	-0.216362	-0.127237	-	0.13606	-0.171207	-0.341872	0.0943712	0.218843	-0.46801	-0.0954519	0.240375	0.176578	-0.232661	-0.184978
170	-0.184344	0.0615688	-0.218223	-	0.375067	0.289126	-0.0881416	0.207518	-	-	-0.228234	0.073409	-	-0.15017
171	0.119821	0.026021	-0.00518438	0.0177794	-0.193078	0.108759	-0.00230647	-0.010923	0.0938306	-	-0.0790196	0.224658	0.103531	-0.125122
172	-0.207643	0.306612	-0.32964	-	0.542308	0.597221	-0.177089	0.259182	0.0913952	-	-0.0931545	0.234256	-0.276556	-0.0448837
173	-	-0.0506062	-	-	-0.503043	-	-	-0.0152121	-0.204015	0.251083	-0.0529723	-0.0451634	-	-0.0180644
175	-	-	-	-	-0.153676	-	-	0.3639	-0.372172	-0.0193461	-	-	-	-
176	-0.0861044	0.131194	-0.0192037	-	0.0149265	-0.1644	0.129349	0.0291348	-	0.098689	0.0302654	-	0.0575542	0.208642
177	-	0.277033	-	-0.0784732	-0.535058	2.53973	-	-0.796349	-	0.200379	-0.482332	-	-	-0.340049
178	-0.012068	0.666666	-	0.0321008	-	0.324926	-	0.372172	-0.1145	-	-	-	-	0.433494
179	-0.144699	1.35055	0.146395	-0.146264	0.0265876	-	0.231064	0.36614	-	0.185359	0.0156403	-	-	-
180	-0.272979	0.429857	-0.0450235	-0.0688771	-	0.306496	0.156397	0.328262	0.173383	-	-	-	-	-
181	-	0.542902	-0.0267292	-0.353097	-0.0684645	-	-0.286881	0.473943	-	0.298424	0.164658	-	-	-
182	-0.0984196	0.377735	0.0746424	-0.312665	-	-	0.0731347	0.178364	0.188021	0.154194	0.0745054	-	-0.348572	0.316957
183	0.427177	-	0.306496	-	-	-0.066537	-	-1.09024	-	-	-	-	-	-
184	-	0.180275	0.303109	0.432639	-	0.320773	-	0.566864	0.0640551	-	-0.0281448	-0.328032	-	0.617487
185	-0.0812033	0.64284	0.0708015	0.073409	-0.0285692	-	0.441908	0.58111	-	0.262072	-0.164271	-	-	-
186	0.0871912	0.370834	0.273098	0.245861	-	0.323312	-0.0749164	1.4037	-0.0515809	0.13606	-	-	-	-
187	0.251325	-	-0.170822	-	-	-	0.137897	0.317883	0.00820001	0.0740944	-	-	-	0.100574
188	-0.0359054	0.278936	-0.0936954	-	-	-0.556699	0.300768	-0.030548	-	0.0229004	-0.566474	-	-	-0.306612
189	0.251931	-0.638584	-0.0226164	-0.129481	0.041243	-	-0.161952	-0.0539454	0.190172	0.248049	-	0.173895	-0.130404	-
190	-	-0.03492	-	-0.063641	0.227495	0.431356	-	0.0321008	-0.0965317	-0.16633	-0.134615	-0.0361868	-0.248049	-0.0716254
191	0.412294	0.0691522	0.607295	-0.0244615	-	1.52667	-0.157561	0.602267	-0.184217	0.166458	-	-0.0558898	-	0.319618
192	-0.499476	0.242206	-	0.141433	-	0.80719	-	0.57415	0.149129	-	-0.166587	-	-	-
193	-0.0936954	-	0.0822938	-	-	0.0200577	-0.904503	0.067088	-	-	-0.243547	0.328836	-	-0.0508847
194	-0.0313952	-	-0.0540844	-	0.0468403	-	-	0.498251	-	0.0706641	0.0153548	-	-	0.369048
195	0.251931	0.392098	0.621712	-0.0216219	0.0528332	-0.264596	0.0601858	0.199625	-0.00288251	0.449324	-	0.115166	0.455965	0.138159
196	-0.0655723	-0.0994972	-	-	-	-	-	-0.20063	-	-	-	-	-	-
197	-0.0405418	-	-0.204266	-	-	0.248535	-0.302758	0.0992279	-	-0.0536674	-	-	-	-
198	0.229465	0.327917	-0.0163537	0.49211	0.0569996	-0.230326	-0.00877371	0.0852887	-	-	-0.118891	0.0313952	-	-
199	-0.0425043	-0.556405	-0.7122	-0.0240359	0.0969365	1.34318	0.775177	1.58058	-0.406972	0.0163537	-	-	-0.371169	-0.057277
200	0.0343566	-	-0.0739573	-0.266876	-0.287827	-	0.0894982	0.760264	0.0633649	-	-0.143132	-0.0980152	-0.236217	0.0274372
201	0.215244	0.194465	-0.276556	-0.0569996	0.0606008	1.1001	-	0.788936	-0.305562	0.228849	-	-	-	-
202	-0.706287	0.153157	-0.0641931	-0.11836	-0.081476	0.238665	-0.371392	0.162726	-	-0.121148	-0.0344975	-0.350724	-	-
203	-	0.480575	-0.105812	0.0124972	0.200881	0.787098	-0.119821	0.0780633	-0.308128	0.355355	-0.687329	-	-	0.52677
204	0.158078	0.247928	-0.012068	0.081885	0.104873	0.643025	-0.187134	0.00733905	-0.271904	0.369494	-	-	-0.125783	-0.0622599
205	-	-0.307195	-0.13711	-0.294547	-	-	0.224658	0.270828	-0.211386	-	-0.25882	0.0240359	-0.267236	-
206	-	0.0250288	-	0.229465	-	-	0.208517	-0.073409	-	-	-0.0690147	-0.0825664	-	-
207	0.224905	-	-0.0207689	0.305212	0.185105	0.585251	-0.443182	0.313362	-0.471552	0.254231	-0.981853	-	-	0.378623
208	-	-0.265797	-	-0.0601858	-	-	-	-0.0894982	-0.0464212	0.202888	0.129217	-0.0528332	-	-
209	0.364797	-	0.114234	-	-	-	-	0.120352	-	-	-	-1.00734	-	-
210	0.107688	-0.27262	-	-0.0994972	-	-	-	-0.280481	-	-	-0.105142	0.0299829	-0.0721744	-0.0124972
211	0.00317044	-	-	-	-	-	-	0.301588	-	-	-	-	-	-
212	-0.133827	-	-0.193204	0.198368	-	-	-	-0.0211954	-	-	0.00389003	-	-	-
213	-0.157044	0.38416	-0.287472	0.172744	0.227248	-0.00590296	-0.30871	0.247198	-0.438506	0.219091	-0.49375	-	-	-
214	-	0.45628	-0.190425	0.214	-	-	-0.0947766	0.132906	-	0.775177	-	-	-	-
215	0.0982848	-	-0.102322	-0.183455	-	-0.106214	-	-0.000721167	0.0297002	-0.0533894	0.067088	-0.0590783	0.0962619	0.030548
216	-	-	-	-0.168385	0.338795	-	0.0478175	0.19774	0.0436245	-0.29901	-0.0367495	-	0.209391	-0.0223323
217	0.309642	0.240742	-0.19497	0.0593553	-	-	-	-0.249021	-	0.241352	-	-	-	-0.180912
218	0.00633393	-0.24123	0.157044	-	0.176961	-	-	-0.0113525	-0.175684	0.109427	-0.0543623	0.0957219	-	-
219	0.0681893	-0.133958	0.490878	-	0.281075	-	-	-0.340163	-	-	-0.230572	0.120219	-	-
220	0.158596	-0.572793	0.295488	-1.08875	0.0859685	-0.159629	0.18409	-0.360533	0.371057	-0.0347792	-0.36793	-	-	-0.134747
221	-0.0174944	-0.207893	0.268913	-	-	-0.224781	-0.112767	-0.410884	-	-	-0.0874628	-	-	-
222	-0.342782	-	-0.535456	-	-	-	-	-0.351741	-	-	-	-	-	-
223	0.0663992	0.655627	-0.0936954	0.0396999	-	-0.760689	-	0.064607	0.0444641	0.407733	-	0.265797	-	-
224	0.0608775	0.110898	-	-0.369941	0.0911243	-0.395721	0.212383	-0.231555	0.102994	-0.151209	-0.727354	-0.379843	-	-0.021764
225	-0.0207689	-0.177216	-	-	-	-	-	-0.115166	-	0.15043	-	-	-	0.028852
226	0.318114	-	-	-0.417056	-0.0625362	-	-	-0.0794293	-0.718	-	-0.108491	0.296663	-	-
227	-0.0200577	-	-	-	0.101247	-	-	-0.453017	-	-0.0437644	-	-	-	-
228	-	0.0993625	-0.180021	-	0.026446	0.210264	-	-0.238053	-	-	-	-	-	-
229	0.141956	-0.109026	-0.228603	-0.28558	-0.153676	0.0754642	0.0515809	-0.0959919	-0.0385767	-0.133169	0.0546401	0.466027	-0.0978804	-0.206268
230	0.169412	-	-	0.0378742	-0.171719	-	0.193456	-0.0746424	-0.171591	-0.0127832	-0.226509	-	-0.462157	-
231	-	-	-	-0.273695	-	0.240864	-	-0.0518593	-	-0.119821	-0.0842004	0.344488	-	-
232	0.144046	-	-	-0.258941	-	0.162081	-	-0.431463	-	0.0299829	-0.240009	-	-	-
233	0.00158609	-0.280125	-	-	0.0423642	-0.21661	-	-0.143655	-	0.38405	-	-	-	-
234	-	0.0339339	0.0318186	-0.258097	-0.237564	-	-0.0506062	0.0416635	-	0.064469	-0.00820001	-0.91219	-	-
235	-	0.0699771	-0.428571	-0.267356	0.375401	0.485015	0.209141	-0.119423	-	-	-0.194465	-	-	-
236	0.0846086	-0.29678	-	-0.068602	0.136454	-	-	-0.0738202	-	0.0862403	-0.0809305	-	-0.104337	-
237	-0.0294175	-0.186754	0.0924781	-0.676719	0.00317044	0.420725	0.570754	-0.14509	0.00647756	0.123534	-0.0931545	-	-0.245009	-0.170951
238	0.299245	0.100709	-0.292311	0.0106366	0.0935602	-	-	-0.030548	-	0.160017	0.111833	0.0817487	-	-
239	-0.0647449	0.0533894	0.0551957	-	-	-0.0261627	-	0.111165	-	0.0254541	-	-	-	-0.200002
240	-	-0.528871	-	-	-0.430285	-0.0762854	-	0.0622599	-0.399007	-0.580049	-	-	0.00417776	-
241	0.100709	-	-0.208268	0.416516	-	-	-0.357045	0.214498	-0.478506	-0.1125	0.0585243	-	-	-
242	0.10286	-0.519944	-0.616358	-0.876016	-0.0984196	-0.250234	0.299596	-0.502432	0.0701145	-	-0.375512	-0.20201	-0.0265876	-
243	-	-	-	-	0.117695	-	0.0401209	-0.0594937	-	-	-	-	-	-
244	0.045443	-0.501312	-0.103263	0.44668	-0.0237521	0.211012	0.127237	0.0388575	-0.116631	-0.0855606	-	-	-0.186627	-0.097476
245	-	0.627046	-	0.0521376	-0.172744	0.31742	-0.191689	0.381616	-	0.188274	-0.0533894	0.294665	-	-0.101516
246	-	0.581014	-	-0.0176369	-0.00288251	0.0561673	-0.136979	0.228849	-	-	-	0.346305	-	-0.23008
247	-	-0.225152	-	0.282855	0.156267	-	-	-0.528871	-	-0.0104934	-	-	-	-
248	0.0517201	-0.682124	-0.152897	-0.357045	0.274888	0.879471	-	-0.46289	-0.0852887	-	-	-	-	-0.184344
249	0.0610158	-	-	-	-	-	-0.377846	-0.482435	-	0.490365	-	-0.495286	-	-
250	0.0714881	0.773068	0.086512	0.0254541	-0.0941009	0.32008	-0.194339	0.168	-0.270469	-0.144438	-	-0.0839282	0.0483757	0.0867838
251	0.265677	-0.606632	0.208892	-	-0.0832474	-	-	-0.929033	-0.0132121	-0.0373119	-0.705226	-	0.0923428	-0.211137
252	0.239765	-0.494979	0.067088	-0.0560285	-0.108759	-	-	-0.0717627	-	-0.270589	-0.345169	-0.203389	-0.0780633	0.052555
253	0.443607	-0.586308	-0.220949	-0.0717627	0.0213376	0.0422241	-	0.154194	-	-0.0825664	0.225152	-	-	-0.405121
254	0.309875	-0.245496	-0.358846	0.187134	0.337996	2.83835	-	-0.624428	-	-0.428893	-0.293488	-	-	-
255	-0.124725	0.773068	-0.188148	0.335598	-0.323543	0.250719	-0.418892	0.439889	-0.46634	0.1125	0.0174944	0.330558	-0.182311	0.443607
256	-0.0832474	0.471031	-	0.412185	-0.277152	0.39835	-0.237074	0.328032	-0.421802	0.130008	-0.0635029	-	-0.246591	0.428142
257	-0.00676478	0.0301242	0.0713508	-	-0.239642	1.40256	0.371949	-0.121811	-0.213378	0.139469	-0.137766	0.747516	-	-0.0893626
258	-0.144569	-0.479334	-0.00360224	-	0.194465	-0.15056	-	-0.105276	0.0465609	-	-1.02453	-0.123666	-	-0.0149265
259	0.0535284	0.396159	0.0610158	0.210389	-	0.133432	0.0551957	0.118493	-0.337311	0.153935	-	-	-0.110631	0.247806
260	0.166587	-0.0564448	-0.0415234	0.00834346	0.138159	2.04831	-0.0728604	-0.456806	-0.399445	-0.103665	-0.0102069	0.231555	-	-0.290424
261	0.318924	0.213378	0.0496308	0.172872	-0.169412	0.213005	-	0.192952	-0.301354	-	-	0.403595	-	0.142217
262	-0.0786098	-0.495593	0.29537	-	0.167486	-0.0988238	-0.181675	0.0500489	-	0.281669	-0.0953168	0.03492	-	-
263	0.128161	-0.347552	-0.377624	-	-0.139731	0.941782	-	1.05839	-0.181039	0.555718	-	0.269273	-0.222186	-0.437121
264	-	-0.22033	0.104068	-	0.0247452	-	-	-0.206643	0.147828	-0.102725	-0.0553345	-0.17594	-	-
265	-	-	-	-	-	-	-	-0.429429	-	0.102994	-	-	-	-
266	-0.140779	-0.127369	-0.397036	0.200379	-	2.33959	-	-0.603122	-0.42707	-0.223175	-	0.163241	-	-
267	-0.480989	0.140648	-0.052555	0.246591	-	0.0625362	0.0511633	-0.0610158	-0.222557	-0.315334	0.0813396	0.529471	-	0.226878
268	-	-	-	-	-	-	-	0.0250288	-	-	-0.0219061	-	-	-
269	0.626673	0.923796	-0.187641	0.032383	0.248535	0.358621	0.252173	-0.249506	0.576474	0.403377	-	-	-	-
270	-	0.136323	-	0.278936	-	2.24987	-	-0.639047	-	-	-	-	-	-
271	0.131063	-	-0.385376	0.473319	-	-	-	0.188781	-	-	-0.127501	-	-	-
272	0.170438	-0.16337	-	0.013498	0.720891	0.421802	-	0.357383	0.0524159	-	-0.253021	0.202261	-0.234133	-
273	0.0241778	-0.348346	-	-	0.0289934	-	-	-0.0854247	0.135141	0.293488	-0.197362	-	-	-
274	-0.0579701	-	-	0.139993	-	-	-	0.235972	-	0.515712	-	-	-	-
275	0.14274	0.245252	-	-	-	2.1722	-	-0.218223	-	-	-	-	-	-
276	0.0094905	-	0.110898	-	-	-	-	0.260989	0.0265876	0.200379	-0.271904	-	-	-
277	-	0.655443	0.0366088	0.180148	-0.0294175	0.464459	0.156138	0.188654	0.562377	-	-	0.512884	-	0.166844
278	-0.291604	-	-0.289244	-	-	-	-	0.378955	-	-	-	-	-	-
279	-0.309293	0.120352	0.0610158	0.405992	0.105008	0.0368901	-	0.320889	-	-	-	0.816804	-0.163885	0.300417
280	-0.474773	0.0265876	-0.323082	0.156526	-	-	-	0.186501	-	-	-0.0487942	0.0406821	-0.141433	0.407298
281	-0.0475384	0.012068	-0.222681	-0.217727	0.484293	-	0.230941	-0.0601858	-	-0.393087	-0.165687	0.247198	-	-
282	-0.0626744	-0.120086	-	-	-	-	-	-0.0650208	-	-	-	-	-	0.133564
283	-0.0375931	0.378179	-	0.309642	-0.19497	-0.347552	0.0787464	0.351176	-0.325962	-0.111432	-	-	-0.17645	0.405883
284	0.209516	-	0.257373	-	0.0299829	0.152119	0.158078	0.104605	-	-0.191689	-0.315218	-0.29678	-0.0469799	0.055751
285	-0.425244	0.067501	0.117828	-0.0467006	-	-	-	0.386149	-	-	-	0.268315	-0.160275	0.296076
286	-0.0920721	-	0.165558	-	-	1.19705	-	0.162339	-	-0.090176	-0.0352016	0.41186	-	-
287	0.0291348	-0.408277	-	0.0593553	0.47467	-	-	-0.232047	-0.11836	-	-0.218347	0.127501	-0.137372	-0.185359
288	-0.0146409	-0.143002	0.0716254	-	-	-	-	0.197362	-	-0.0892269	-	-	-	0.380175
289	0.083792	-0.461843	-0.313478	0.0385767	0.329985	0.0968016	-	-0.143393	-	-0.597507	-0.0388575	-	-	-0.330673
290	0.128689	-0.212756	0.00216242	-0.1503	-	0.327342	0.306845	-0.250962	-0.317072	-	-0.232661	-	0.164143	-0.208268
291	0.201634	-0.0453032	-0.0963968	-0.334111	-	-0.0280033	0.202888	-0.0146409	0.00432161	-0.257855	-	-	-	-0.0892269
292	0.188528	-0.280838	-0.280362	-	-	-0.234624	-	0.0941009	0.0610158	0.249142	-0.28404	-	-	-0.0813396
293	-0.328722	0.488515	-0.227495	0.0842004	-0.293959	0.397912	-	0.0243197	-1.07403	0.0380147	-	-	-0.239642	0.453544
294	-	-	0.482435	-0.0017302	-	-	0.0654344	-0.0204844	0.152897	-0.0193461	-0.143132	-	-	-
295	0.0116388	-0.53097	0.277985	-	0.401958	0.638584	0.0712135	-0.360982	-0.310689	-0.65581	-0.139339	0.264236	-	-0.252416
296	-	-	0.529671	-0.0406821	0.889474	1.21419	-	0.168642	0.111966	-	-0.0150693	-	-	-
297	0.00575927	-	-	-0.10742	0.635151	0.130008	0.156914	0.0963968	-	-0.0855606	0.1129	0.301939	-	-0.288654
298	0.722029	-0.473423	0.090718	0.072586	0.206268	-	0.0858325	-0.0094905	0.0787464	-	-0.413919	-	-	0.210139
299	0.0701145	0.599794	0.174662	-	0.214995	-	-	0.618802	-0.0729976	-0.14483	0.14952	0.292428	-	-
300	0.266397	0.081476	0.106214	0.0102069	-0.566864	0.28238	-	-0.0550568	-0.0311128	-0.500802	-0.477366	-0.0137838	-	-0.0690147
301	0.212881	0.408712	-	0.078883	-0.0399806	-0.353888	0.244522	0.131194	-	-	-	-0.138683	-	-
302	-	0.688315	-	-	-1.11696	1.33554	-	0.935083	0.33514	-0.198368	0.465191	0.896233	-	0.606442
303	-0.106616	-	0.00848689	0.0542233	1.38631	0.484602	-	0.0699771	-	0.101516	0.0535284	0.79776	-	-
304	0.166587	-0.0708015	0.0408223	-0.382059	0.355467	-0.417164	0.107286	-0.266757	0.0938306	0.0230424	0.104068	-0.303693	-	-0.158854
305	-	-	-	0.0795658	0.169284	3.43292	-	-0.97717	-	-0.234256	-0.451224	-	-	-
306	0.0526941	-0.564525	0.163499	-	0.0935602	-	-	-0.00891709	0.128953	-	0.0416635	-	-	-0.000432744
307	0.0321008	-0.314523	0.101919	-	-	-	-	-0.0791562	-0.263756	-	-0.157044	-0.207893	-	-
308	0.0728604	-	-0.481712	-	-	2.66939	-	-0.263275	-0.260146	-0.329755	-0.79917	-	-	-
309	-	0.108759	-	-0.340619	0.170694	1.48738	-	-0.0441843	0.479024	-	0.469678	0.954643	-	-0.177982
310	0.128953	-0.234624	-	-	0.368042	0.4959	-0.064607	-0.352081	-0.0513025	-0.442015	-0.177982	-	0.073409	-0.403159
311	0.136323	-0.282855	0.180148	-	-	-	-	0.0265876	-0.162468	-	0.00489684	-	-	-
312	-0.0147838	0.0263043	-0.0370307	-0.252658	-0.0137838	-0.0716254	0.108625	-0.154583	0.27965	0.136454	-0.00834346	-0.509645	-	-0.317883
313	0.132379	-0.70044	-	-0.604641	0.731791	-0.438506	0.118094	-0.566864	0.15056	-0.891575	-0.164271	-0.310805	0.382833	-0.41045
314	0.106482	-0.492007	-0.0750534	-	-	-	-	0.234133	0.141302	-0.135666	-	-	-	-
315	-	-0.124328	-	-	-	3.57982	-	-0.556601	-0.153935	-0.163885	-	-	-	-
316	0.161436	-0.0479571	-	0.549423	0.748976	-0.293724	0.00158609	-0.214871	0.107688	0.128821	0.519341	-	0.739503	-0.300534
317	0.277985	-	-	-	-	-	-0.231555	-0.119024	-	0.156785	-	0.0100637	-	-
318	-0.474981	-0.275961	-	-	-	-	-0.201634	-0.00633393	-	0.228973	-	-	-	-
319	0.0712135	-	-0.0404015	-0.0177794	0.0483757	-	-	-0.123136	-	0.143002	0.225645	-	-	-0.447844
320	-0.0869196	-	-0.627887	-	-0.419539	-	-0.465609	-0.431356	-	-0.169925	-0.949871	-	-	-
321	0.215368	0.239887	-	-0.419755	-0.00302648	0.213503	-	0.360758	0.0947766	0.383055	0.0949116	0.50782	0.100036	1.03429
322	-	-	-0.309293	-	-	-	-	-0.299948	-	0.432639	-1.10662	-	-	-
323	0.576474	-0.0899049	-0.174151	-	-	1.13106	-0.676267	-0.763667	-	0.0903115	0.0330882	0.174406	-	-
324	0.1129	-0.0606008	0.148348	-0.186374	-0.480782	-0.181039	-	0.0590783	-	-0.148739	0.235237	-0.179129	-0.145351	-0.00575927
325	0.0863762	-0.0727232	0.409255	0.0294175	0.132643	-	0.286763	0.489029	0.90512	-0.0344975	0.179384	-0.144699	-	-0.624335
326	0.129745	0.352194	0.22033	-	-	-	0.406754	-0.0479571	-0.101112	-	-0.0411028	-	-	-0.36793
327	-0.065848	0.134352	-	-	-	-	-	0.0765591	-	-	0.0123541	-	-	-
328	-	0.413919	-0.102322	-	0.113567	-	0.396927	0.598651	-	0.355467	-	-0.496411	-	0.729618
329	0.245496	0.235605	0.792356	-0.158208	-0.00776959	0.537545	0.450063	0.731009	-	-	0.0721744	0.336283	-	-
330	0.132643	-	0.115965	-	0.0924781	-	0.14965	0.135798	-0.568324	-	-0.0668125	0.291604	0.147046	-
331	0.146134	0.0373119	-	-0.0503276	-0.258579	-0.128029	-	0.0199154	0.169668	-0.161178	0.395392	-0.650948	0.0780633	-0.0405418
333	0.278936	-	-	0.328147	0.104068	-	0.105142	0.0436245	0.0381552	-0.158854	0.218967	0.263395	-	-
334	-	-	-	-	-	-	-	-0.0556122	-	-	0.0805212	0.196355	-	-
335	-	0.090447	-	-0.624522	0.663117	-	0.300417	-0.450802	-	-0.404358	0.379399	0.66512	-	-
337	0.211137	0.08882	-	-	-0.158854	0.00259452	-	0.0604625	-0.000432744	-0.129876	0.148999	-0.760178	-0.131063	0.0612923
338	-	-0.00820001	-	0.1595	0.200253	0.587461	-0.342669	0.27965	-	-	0.0647449	-0.87523	-	-
339	-	-	-	-	-	-	0.270828	0.372172	-	-	0.233643	-	-	-
340	-0.012068	-	-	0.373175	-0.296311	-	0.203389	0.218719	-	-	0.232784	0.14952	0.0436245	0.107286
341	-	-	-0.0756011	0.219463	-	0.423955	-1.0212	0.0528332	-	-	-	0.293606	-	-
342	0.141433	-0.153546	-	-0.0139267	0.272143	0.419755	-0.321351	0.0919367	-0.0226164	-0.0596322	0.130404	0.118626	-0.0499095	0.0754642
343	-0.294782	-	-	0.284396	-0.154713	0.814509	-0.370053	0.0885487	-0.442652	-0.023894	0.209516	-0.27035	-0.028852	-0.0803848
344	-0.0970714	0.256407	-	0.445197	0.0086303	1.47129	-0.708143	0.469261	0.269392	0.371392	-0.0885487	0.599223	-	-1.11483
345	0.153287	-0.103128	-	-0.348006	-0.132511	0.109026	-0.00158609	-0.15056	-0.125122	-0.15043	0.156397	-	-0.0294175	0.0886844
346	0.0890913	0.0787464	-0.045443	0.0694272	0.133695	0.406428	-0.163241	0.195222	0.0467006	0.0703893	-0.0736832	0.131589	-0.12499	0.0437644
347	0.158854	0.0539454	-	-0.476537	-	-	-0.517729	0.194844	-	-	0.359746	0.00575927	-	0.0615688
348	-	-	-	-	0.606632	-	0.255803	-0.783918	-	-	-0.260267	1.03464	-	-
349	-	-0.000432744	0.290188	-0.0274372	0.216238	-0.045443	0.254231	0.0469799	0.17031	-0.107822	0.238175	-0.0437644	0.326422	0.052555
350	0.210015	-0.104605	0.225152	-0.00259452	0.453649	0.458592	0.0867838	0.0136409	0.103263	0.0582472	0.0271541	-0.539531	0.153027	0.0946415
351	-	-	0.750435	-	0.531968	3.39686	0.0593553	-0.485633	-	0.0635029	-0.0554733	-1.25978	-	-
352	-	-	0.28889	-	0.280362	-0.0976108	-	0.246712	-	-	-	-0.167101	-	0.210139
353	-	-	-0.0780633	-	-0.258097	-	-	0.00432161	0.442545	-0.0219061	0.0659858	-0.065848	-	-
354	-	0.582845	-0.013498	-	-0.489851	-0.364236	-	0.763582	0.167229	-	-	-0.550408	-	0.599984
355	0.0371713	-0.104873	0.0396999	-	-	-	-	0.207643	0.1149	-	-	0.145221	-	0.1129
356	-0.0554733	-	-	-0.140124	-0.244522	1.53655	-0.225398	-0.187514	-0.422125	-0.198117	-0.116897	-0.207143	-	-
357	0.323312	-0.0576929	-	-0.121015	0.283092	-0.611645	0.231678	0.10675	0.277628	-	0.235605	-0.0507455	-	-0.10675
358	0.0756011	-	-0.1995	-0.0122111	-0.0680516	-	-	0.156526	-	-0.269392	-0.101919	-0.405666	-	-0.234501
359	-0.358284	-	-0.968349	-	-	-	-0.348006	-0.785509	-	0.0652966	-	-	-	-
360	0.254957	0.330903	0.161694	-	-0.584674	0.284869	0.117163	0.341303	-0.0677764	-0.308827	-0.0982848	-	0.162983	0.374956
361	-	0.204391	-0.0615688	-0.0124972	-0.3667	-	0.0216219	0.323543	-0.176833	0.129613	-0.0241778	-0.111699	-	0.250355
362	0.326422	0.611833	0.0663992	0.0870554	-	-0.278342	0.0893626	0.818605	0.0754642	0.200755	-	-1.06212	0.0965317	0.688046
363	0.0500489	-0.0316775	-0.107554	-0.0132121	0.0628125	0.247198	-0.104202	0.00345832	0.0213376	0.0839282	-0.331247	-0.00129784	-0.0673634	0.0790196
364	-	0.132906	0.264476	-0.0607392	0.358959	-0.461633	0.366028	-0.0425043	0.502331	-0.00805655	-	-0.370388	0.102457	-0.0496308
365	0.243669	0.059909	-0.0919367	0.120485	-	0.844787	-	0.155879	0.142609	0.12075	0.14091	0.0409625	-0.0702519	0.306262
366	-	-	-	0.0848807	0.917546	-0.00733905	0.141302	-0.985938	-	-	-	-0.493852	-	-
367	-0.0839282	-	0.215492	-	-0.272023	-0.722553	0.210139	0.309875	-	-	-0.165301	-0.858061	0.250962	0.286645
368	0.268794	-0.00762609	0.183455	-0.126312	0.018919	-0.541019	0.189287	0.0985543	-0.0437644	-0.298658	-	-0.265437	0.0561673	0.0336521
369	-	0.384713	-1.14097	-0.95784	-	3.42641	-1.30369	-0.440102	-0.827982	-	-	-	-	-0.942608
370	0.153287	0.164271	-0.0211954	-0.176195	0.311852	-	-0.363227	0.00705194	-	0.0717627	0.387473	-	-	-
371	-0.382833	0.436055	-1.76558	-0.811142	-0.650765	3.74812	-1.64372	-0.685267	-0.849439	0.195348	-	0.100709	-2.11999	-1.3488
372	-0.227371	-	-	-	-	-	-	0.215244	-	-0.0468403	-	-0.197614	0.320658	-
373	-0.460061	-	-1.09058	-0.492007	-0.583038	3.48067	-1.1956	-0.413811	-	0.205893	-0.746055	-	-1.42664	-0.49968
374	-0.647913	-	-	-	-	-	-	-0.139469	-	-	-0.524565	-0.326077	-	-
375	0.355918	-	-	-0.0086303	0.310922	-0.875701	-	-0.127237	-	-0.254836	0.244887	-	0.0610158	-
376	-0.0396999	-	0.443394	-0.373509	0.379399	0.574344	0.0723116	-0.50457	0.296428	-0.0137838	0.14483	-	-0.397365	-0.584866
377	-0.311852	0.289244	-1.26574	-0.784923	-0.367147	3.71178	-1.48841	-0.852478	-0.709379	0.0758749	-0.684819	-0.336626	-1.82281	-
378	0.512985	0.310224	-	-0.117429	-0.0871912	-0.856069	0.152768	0.512277	0.196985	0.0479571	-0.128293	-	-	0.369383
379	-0.354339	-	-	-0.994362	-	3.64474	-0.0190614	-0.944109	-0.602457	-	-0.113434	-	-1.40196	-
380	-0.40806	-	-1.23952	0.370388	0.713784	-	-0.0186342	-1.20771	-	-	-0.608336	-	-	-
381	0.542902	0.29066	0.428035	0.346985	0.977463	-1.14215	0.757109	-1.0897	0.0844725	-	0.704606	-	-	-
382	-0.144438	0.363451	0.134615	-0.273934	-0.42191	3.11157	-1.50812	-0.311503	-0.354452	0.206518	0.256528	0.141694	-	-0.246712
383	-	0.497434	-0.217107	-	0.481816	-0.845751	0.190425	-0.303109	0.351854	-0.173255	0.42094	-0.641269	-	-0.015783
384	-	0.0430645	0.0170667	0.0274372	-0.049352	1.68643	-0.246347	0.135535	-	-0.0600474	-0.265677	-	0.0271541	-
385	-0.276318	0.451857	-0.688762	-0.805045	-0.507617	3.79225	-1.43259	-0.802317	-0.982072	0.111432	-0.499476	-	-1.73188	-
386	-0.405557	0.534062	-	-0.894604	-0.548437	3.49111	-1.21773	-0.804467	-0.691087	0.182819	-1.1573	-	-	-0.161952
387	-0.23131	-0.092884	-	-0.377846	-0.0382957	1.45428	0.0240359	-0.213627	0.111566	0.0968016	-0.0781999	0.468218	-0.340847	-0.685357
388	0.0578315	0.131326	-	-0.232538	0.468844	-	-	-0.10165	-0.593115	-	0.220454	-0.886589	-	-
389	0.477988	-	-	-	0.737168	-	0.319387	0.29337	-	-	0.329066	-0.212134	-	-
390	0.528971	0.182946	-	0.0380147	1.02084	0.160662	0.348119	0.0282862	0.148348	-0.235605	0.894915	-	-	-0.832039
391	0.518938	0.268554	0.460376	0.0871912	0.708585	0.172872	0.347892	-0.1038	0.0375931	-0.0472592	-	-	-	-0.565987
392	-	-	0.139862	0.428571	0.445727	-	0.321697	-0.882056	-	-	-0.129876	-1.06247	-	-
393	-	-0.27608	-	-0.24062	0.153416	-0.743558	0.363339	-0.0394192	0.426318	-0.325847	0.249749	-	0.351515	-0.202888
394	-	-	-0.301822	0.0263043	-0.0936954	-0.918234	-	0.40294	0.612305	-0.237319	0.0554733	-	-	0.288063
395	-0.241962	0.189919	0.112367	0.0366088	-1.53162	0.54409	-0.165558	0.573181	-0.315682	-0.0416635	-	-0.100709	0.131063	0.0897693
396	0.365133	0.252173	0.52306	0.265677	0.528071	0.305912	0.283685	-0.215616	0.198997	0.0326651	0.836409	0.134352	-0.209765	-0.715806
397	-0.0629506	-0.0749164	-	-	-	-	-	-0.254594	-	-	-	-	0.436801	-
398	0.179256	-	-	-	0.285225	-	-	-0.637935	-	0.177089	-0.0183493	-0.683741	-	-
399	0.174534	-0.318809	-0.215244	-	-	-0.686433	-	-0.379732	0.606347	-0.301588	-	-	-	-0.254473
400	-0.183709	0.347779	-	0.508429	0.177344	0.283329	-	0.163885	-0.256165	0.0661236	-	-0.522558	-	0.507313
401	-0.0170667	-0.0179219	-0.233152	-0.0406821	0.098689	-0.807767	0.25544	0.100843	0.143132	-0.185613	0.00216242	-0.170822	0.186374	0.0973411
402	-0.000865357	0.0881416	0.160404	0.331132	0.447421	0.495593	-0.305212	-0.267835	0.00690837	-0.149129	0.108759	-0.659194	-	0.31034
403	0.163756	0.0554733	-	-0.29678	0.140517	-0.340847	0.313362	0.0184917	-	-0.172616	-	-0.110631	0.392647	0.0396999
404	-0.999567	-1.14431	-0.739675	-0.841007	-0.814099	-1.46644	-1.327	-0.544881	-0.872159	-0.99675	-0.3421	-0.697863	1.13855	1.1163
405	-	-0.0086303	-	-0.195726	0.472384	-0.091666	0.434028	-0.503959	0.569199	-	0.727703	-0.28155	-	-0.253505
406	-0.0538064	0.200755	-0.03492	0.0211954	-0.0867838	0.0812033	-	0.187261	-	0.141171	0.224658	-0.83285	-	0.193709
407	0.104202	0.448901	0.205142	0.0199154	0.0629506	-	-0.0219061	0.23217	-	-	-0.00891709	-0.269153	-0.0529723	0.0453032
408	0.158078	0.24123	-	-	0.0404015	-0.742524	0.0699771	0.0843364	0.148999	0.14483	-0.244644	-0.175301	-0.0467006	0.209516
409	0.338795	0.241962	-0.0878701	-0.09815	-	-0.279768	-0.0621217	0.0251706	-	-0.101785	-0.101785	-0.340391	0.250113	-0.00345832
410	0.25544	-	0.182184	-0.0713508	-0.0936954	-0.315798	-	0.318461	-0.0935602	0.0017302	0.0543623	-	-0.264236	-0.0999011
411	-0.0955869	0.350271	-	-0.0183493	-	0.0982848	-	0.252052	-	0.143785	0.427177	-0.513895	0.0207689	0.172488
412	-0.170438	-	-	-0.0499095	0.130799	0.165172	-0.0469799	-0.0299829	-	-0.128029	-	-0.659925	-	0.250477
414	-	-	0.102725	-0.277509	0.0825664	-0.315334	0.116764	-0.0941009	-	-0.207143	-0.121679	-0.211635	0.206768	-0.0630887
415	-	-	0.0378742	-	0.413594	-	-	-0.766044	-	-0.357383	-0.0827026	-0.18053	-	-
416	-0.119555	0.25181	-1.13914	-0.309409	-	3.83754	-	-0.458277	-0.641361	0.380508	-1.46989	-0.498149	-	-0.233765
417	-	-0.211012	-	-0.211137	-0.216113	-1.382	-0.364236	-0.844225	-	-	-0.512277	-0.314174	-	0.302056
418	-0.0651587	-0.103397	-	-0.0875986	-0.0071955	-0.110631	0.0549179	0.117562	-	-0.0524159	-0.0309716	-0.686433	-	0.0852887
419	-	-0.109962	-0.00115369	-	0.178619	0.827819	-	0.128425	-	-0.0856966	0.0842004	-0.540821	0.10017	-0.115033
420	-0.324235	0.147958	0.10286	-	0.0483757	0.474254	-	-0.0284277	-	-0.0298416	-0.00489684	0.0765591	-	-0.263515
421	-	-0.204892	0.0746424	-	-	-	0.436055	0.806035	-	-	-	-	-	-
422	-0.430178	-0.192699	-0.245982	-	0.117296	0.310573	-	-0.190172	-	-	-0.0511633	-0.0639171	-	-0.202512
423	-0.388686	-	-0.816395	-0.799668	-	3.35301	-	-0.416083	-0.884559	0.321004	-1.28588	-0.473008	-1.26093	-0.923339
424	-0.0977456	0.010923	-0.316262	-0.135009	-0.0968016	-0.117961	-0.103934	0.000576963	-0.111833	0.0766959	-	0.104202	-	-0.553066
425	-0.0485152	0.616358	-1.21369	-0.157432	-0.356933	3.78004	-1.07142	0.115832	-0.796764	0.25882	-1.2655	-0.461738	-1.15892	-0.179511
426	-	-0.214	-	-	0.202637	-0.632547	-0.439251	-0.654985	-0.108759	-	-0.200881	-0.378068	-	0.0251706
427	-	-	-0.354001	-0.0769695	0.332966	0.173511	-	-0.452279	0.516721	0.144438	-	0.0391384	-	-0.221692
428	-0.148609	-0.233888	0.0221902	-	0.71721	-0.0996318	-0.269153	-0.559051	0.0440443	-0.308128	-0.311387	-	0.259544	-
429	-0.279174	-0.440527	-	-0.272023	0.751121	1.54127	-0.0881416	-0.841329	-0.196103	-0.320427	-0.135404	-	-	-
430	-	0.0894982	-0.0784732	-0.414677	0.055751	-	-0.0156403	-0.373954	-0.279768	-0.215492	-0.111833	-0.0753273	0.540226	-0.472384
431	0.031254	-0.0177794	-	-0.267596	0.156397	-0.134221	-	-0.369494	-	-	-0.404249	0.0912598	-	-0.207268
432	-	0.462052	-	0.226509	-0.155749	3.42235	-0.623211	-0.417272	-0.626392	0.528871	-0.925316	-0.347892	-	-0.521654
433	0.0472592	-	-	0.258579	-	-	-	0.579663	-0.355129	0.0551957	-0.306845	-0.149129	-	0.0241778
434	0.415867	-0.682034	0.52677	-0.321697	-	2.97693	0.574053	-0.673647	0.487898	-	-	-	-0.356482	-
435	0.129876	-0.105678	0.175812	-0.153027	-	-	-	-0.0352016	-	-	-0.0489336	-	-	-
436	0.109026	-0.160533	0.0508847	-	0.0340748	-	-	-0.220949	-	-0.116365	0.103934	-0.134352	-	-
437	-	-0.0861044	-0.00776959	-	-	0.568713	-	-0.0472592	-	0.176706	-	-	-	0.185232
438	-0.370945	-0.00158609	-	-	-	0.802317	-	-0.118094	-	-	-	-	-	-0.659925
439	0.22404	0.291721	0.192699	0.381837	0.0140696	1.75647	0.347779	0.0533894	-0.139469	0.377846	-0.0791562	0.154842	-0.292664	0.231432
440	-0.251325	-0.0957219	-	-	-	0.223052	-	0.0681893	-	0.0258793	-	-	-	-0.326077
441	-	0.722553	-	-	-	1.99773	-	-0.000576963	-	-	-	-	-	0.406537
442	-	-0.422018	0.16092	0.173255	0.2806	-0.0517201	0.0604625	0.041243	0.457647	0.155361	-0.00374614	0.117695	0.384492	0.135535
443	-0.193583	-0.288181	0.116498	-0.259664	0.148479	0.161178	-0.0172093	-0.0201999	-	-0.0750534	0.10916	-	0.0687396	-0.0321008
444	-0.199248	0.55031	-0.352759	0.403595	-0.228973	0.922426	-0.285461	0.653152	-0.393746	0.436162	-0.358959	0.458067	-0.460585	0.454386
445	0.126709	-0.337882	-0.0736832	-	0.638213	-0.710614	0.151599	0.164786	-	-0.108089	-0.0920721	0.302758	0.0923428	-0.402831
446	0.437654	-0.229588	-0.136848	-0.171591	0.013498	-	-	-0.0886844	-0.153676	-0.0843364	-0.0697022	-0.503349	-	-
447	0.0220482	-	-	-0.144569	0.0553345	-0.377068	0.124328	0.0714881	0.0267292	-0.157302	-0.0691522	0.196859	0.0529723	-0.0955869
448	0.0132121	0.158466	0.180021	0.328722	-0.246834	0.471031	0.103263	0.00805655	0.107554	0.208018	0.233152	0.31371	-	0.194717
449	0.0319597	-0.471552	-0.121546	-0.420078	0.713432	-0.71563	-	-0.348799	0.205142	-0.460061	-	0.00834346	0.15017	-0.455755
450	0.165815	0.277628	0.0285692	-0.226015	0.230695	0.317883	-0.0606008	0.111566	-0.0503276	0.267356	-0.22848	0.0724488	-0.0873271	0.00748258
451	-0.289244	-0.0117819	-0.211137	0.78073	-0.295605	0.743558	-0.461319	0.683562	-0.145351	0.489646	-0.292193	0.559737	-	-
452	-0.128557	0.19497	-0.151989	0.0378742	-0.389567	0.361319	0.338453	0.102188	-0.0381552	0.269273	0.0425043	0.0532504	-0.0176369	0.0724488
453	-	-	-	-	-	-	-	0.210763	-	-	-	-	-0.68419	-
454	0.0628125	-0.34426	0.19497	-0.490467	1.07135	0.00518438	-	-0.251689	0.0143553	-0.230941	-	0.0391384	-	-0.383276
455	0.207018	0.539233	0.0688771	0.53067	0.64607	0.415651	0.105544	0.510253	-	0.358171	0.320427	-	-	-
456	0.108089	-	-0.166972	-	-	-	-	-0.0354832	-	0.210139	0.0672257	-	-	-
457	0.0875986	-0.297133	-	-0.235727	0.736735	-0.340733	-	-0.193204	-0.133695	-0.290542	-	-0.0932897	-	-0.334454
458	0.265197	-0.393855	0.491391	0.508936	-0.10916	-0.213005	0.204015	-0.0641931	0.37128	-	-	-	-	0.412185
459	0.0727232	-0.00705194	-0.013498	0.0261627	0.00432161	-0.564232	-0.177216	-0.217851	0.129481	-0.0094905	0.212756	0.1153	0.136848	-0.141564
460	-	-0.358959	-0.271665	-	-	-	-	-0.0740944	-	-	0.287472	-	-	-
461	-	-0.0535284	-	-	-	-0.184471	-	-0.426104	-	-	-	-0.121413	-	-
462	0.601221	-0.297368	0.115566	-	-0.12618	-0.0735461	-	-0.14091	-0.0839282	-0.31313	0.312317	0.420833	0.481299	-
463	0.24062	0.232047	0.542704	0.204767	0.067501	0.376068	0.152119	0.0347792	-	-	0.134352	-	-	0.0551957
464	0.211261	-0.0143553	-	-	-	-	0.114634	-0.404467	-	-0.0951818	-	-	-	-0.413377
465	-0.16543	-	-	0.464564	-0.567837	-0.614663	0.134484	-0.142087	0.161565	-	0.0721744	-	-	0.128029
466	-0.130404	-0.461948	-0.0359054	0.0882773	-0.432211	-0.657731	-	-0.0405418	0.249385	-	-	-	0.165944	0.358171
467	0.478195	0.0666748	-	-0.0457225	-0.0353424	0.0507455	-0.178874	0.303927	0.193456	-0.362778	-0.117296	-	0.0659858	0.0881416
468	0.207893	0.179893	-0.118626	0.160791	-0.126841	-	0.190678	0.0764223	0.012068	0.404358	0.227618	0.45586	0.223793	-
469	0.343806	-0.0504669	0.135535	2.73959	0.0632268	-	-	0.560128	0.0241778	-0.0139267	0.109294	0.276437	-0.348119	-0.00144197
470	-	0.23352	0.0947766	2.22392	0.199123	-0.164915	0.194717	0.0924781	-0.0976108	-	-0.00158609	0.198243	0.0709388	-
471	0.267716	0.165301	0.248778	0.37729	-	-0.0201999	0.0221902	0.230572	0.316493	0.172488	-	0.405883	0.160275	0.354114
472	-	-	-	-0.0738202	-	-0.100036	0.0945063	-0.0102069	-	-0.118626	0.276556	-	0.0601858	-
473	-0.503247	-	-0.0170667	-	-	0.532666	-	-0.0749164	-	-	-0.049352	-	-	-0.191436
474	0.0230424	-	0.200253	-	-0.517628	0.495286	-	-0.0695647	0.287945	-	-0.159629	0.115699	-	1.39094
475	-0.19497	-	-0.341644	-0.0758749	0.0528332	0.50518	-0.122474	-0.0104934	-0.200755	-	-	0.0632268	-0.212009	-
476	0.0847446	-0.326077	-0.390448	0.26123	-0.0938306	-0.404576	0.188274	0.081476	0.432104	-	0.281075	-0.10286	-	0.0988238
477	-0.3122	-	-0.503043	-0.0938306	-	2.1032	-	0.208517	-0.154583	0.0959919	-	-	-	-0.551984
478	-	-	-	-0.399882	0.483674	0.0429244	-	-0.0677764	-	-	-	-	-	-
479	-0.946731	-	-0.199751	0.403595	-0.162339	-	-0.127897	0.665302	-0.455018	0.126312	-	-	-	0.433707
480	0.00115369	0.159242	-0.322159	0.653152	-	1.57226	0.228973	0.591488	-	0.0984196	-0.256407	0.0762854	-0.25084	0.479541
481	-0.216113	0.560911	-0.474047	0.0124972	-0.0448837	0.649753	-0.131458	0.40305	-0.126444	0.32239	-0.350724	0.0221902	-0.413486	-0.123136
482	0.15549	0.269512	-	-0.465713	0.0268709	1.31904	-0.358509	0.113167	-0.467279	0.363564	-0.306612	-0.350384	-0.500496	-0.209266
483	0.0859685	-0.620399	-	-	-	-	-	0.283329	-	-	-0.131589	-0.241108	-	1.34517
484	-0.366588	0.0285692	-0.0798389	-	-	-	-	0.755058	-0.148479	-	-	-0.0703893	-	-0.632082
485	0.0271541	0.0831112	-0.0409625	-	-	0.742524	-	-0.264476	0.23217	-0.0861044	0.0126402	-0.180912	-	0.059909
486	0.143916	-0.288418	-0.112367	-	-	-0.589572	-	-0.210015	-0.288536	0.0129262	-0.403922	-	-	-
487	-0.240498	0.346985	-0.112233	0.435522	-0.453017	0.612777	0.0746424	0.525167	-0.268075	0.152638	0.0361868	0.311968	-0.24306	0.376624
488	0.0698396	-0.245982	0.077243	-	-	0.63988	-	0.0663992	-	-0.00331439	-0.174279	-	-	0.0982848
489	-	0.553262	-	-	-	-	0.361768	0.120883	-0.151079	-	-	-	-	0.499578
490	0.104739	-0.0277203	-0.173767	0.591009	-0.230572	-0.861717	0.0706641	0.577248	-0.222434	0.0586628	-0.112367	-	-	0.636822
491	-	-0.0315364	-	0.62882	-	0.229957	-0.268913	0.68446	-	0.351176	-0.0802483	0.38637	-	0.573956
492	-0.234747	-0.151209	0.136848	-0.0184917	0.130008	0.164529	0.181293	-0.0385767	-0.0519985	0.10017	-0.0243197	-0.0840643	0.115433	0.00187429
493	0.00288251	-0.105008	-	-0.356482	0.207268	-	-0.185613	0.277985	0.199625	-0.0480967	0.0922074	0.320196	-	-
494	-0.267116	-	-0.438719	0.354678	-	-	-	0.0364682	0.0193461	0.0621217	-	0.1125	-	-
495	0.0717627	0.257011	-0.17031	0.299948	0.179256	0.00374614	0.0666748	0.1995	0.010923	0.0429244	0.0237521	-0.390668	0.0306892	0.197865
496	-	-1.24835	0.0623981	-0.0953168	-	-1.13921	-0.0265876	-0.436908	-0.0915306	-0.429643	0.682214	-	0.433921	-
497	-0.148218	-0.126709	0.143655	0.48553	-0.111165	-1.06261	0.194213	0.65306	-0.104471	0.14952	0.126709	0.314871	0.00748258	0.512985
498	0.156655	-0.28889	-	0.204516	-0.324004	-0.438506	0.892274	0.912113	-0.313362	-0.114234	0.212756	0.457016	-0.0690147	-0.172231
499	0.451119	-0.634036	-0.263756	0.173767	-0.422125	-0.433707	0.365357	-0.798092	0.247563	-0.0790196	-	0.277628	0.785174	-0.478817
500	-0.161952	-0.345056	-0.0180644	-0.280838	-0.269273	-0.816641	-0.0611541	-0.4959	-0.441908	-0.332737	-	-0.000721167	0.427713	0.797926
501	-0.0086303	-0.0695647	0.277271	0.406101	0.0738202	0.0152121	0.291368	0.538637	0.0419438	0.0285692	0.125254	0.340163	0.0655723	0.462681
502	0.134615	-0.277152	-	-0.0969365	-0.631803	-0.238665	0.212383	0.18612	0.206393	0.279293	-0.0549179	-	-0.175812	-0.00762609
503	0.123004	-	0.164658	0.0786098	-0.0102069	-0.33674	-	-1.32337	0.00302648	-0.576861	-	0.53097	-	-
504	-0.162081	0.565012	-0.337996	-0.247685	-0.287709	0.163628	-0.227864	0.145743	-0.215616	0.313362	0.122474	0.140648	-0.223299	-0.159629
505	0.0990932	0.425674	-0.0850167	0.0680516	-0.0690147	-0.434988	-	0.030548	-0.0882773	0.103397	0.246469	0.0989585	-	0.0676387
506	-	-	-0.427284	0.30871	-	-	-	0.0233263	-	-	-0.152119	-0.140648	-	-
507	0.264717	-	-0.179893	-	-	0.432211	-	-0.00345832	-	0.238175	0.133169	-	-	-
508	0.0291348	-	-	-0.325386	-0.174279	-	-0.220701	0.219463	-0.0738202	-	0.255561	0.210638	-	-
509	-	-	-	-	-	-	-	0.206643	-0.326077	-	-	-	-	-
510	-	0.669027	-	-0.026021	-	0.178237	-0.171591	-0.153935	-	0.0203422	-	-	-	-
511	0.000865357	-	-0.0444641	-	0.218471	-	-	0.00705194	0.0817487	0.561399	0.0223323	0.207393	0.189666	0.230695
512	-0.148218	-0.0673634	0.0282862	0.457542	-0.153287	0.0558898	-0.0771062	0.553066	-0.0173518	0.106214	-0.0966667	0.332851	-0.166458	0.452068
513	-	-0.102725	0.0713508	0.435415	-0.0882773	-	-0.244765	0.52316	-	-	-	0.322966	-	-
514	0.0464212	0.375067	-0.477056	-0.0426443	-0.167486	-0.436162	-	-0.187768	-	0.192447	0.200379	-	0.0756011	-0.174662
515	0.362217	0.182184	0.0935602	0.543496	-	-0.222063	-	0.135535	0.247806	-	0.012068	-	-	-
516	-0.310689	-	-	0.235605	-0.349479	-	-	0.0504669	-	-	-0.220701	-0.168257	-	-
517	-	-	-0.110363	-0.0766959	-	-0.400975	-	0.25544	0.0970714	-0.0662614	0.013498	-0.104739	-	-
518	0.0924781	0.395502	-0.201508	-0.0833836	-0.178364	-	-	-0.00547185	0.141694	0.242206	-0.373954	-	0.0965317	0.193961
519	-	0.0382957	-	0.325962	-	-0.648465	-	0.293841	0.0546401	0.0567222	0.0378742	-0.0394192	-	-
520	-0.0482362	0.451752	-0.218099	0.145482	0.0309716	0.421264	-	0.324811	-	0.384713	-0.178492	0.117695	-0.522458	-0.0551957
521	0.181675	0.573471	-0.183582	-0.0356239	0.286881	1.33228	-0.116232	-0.0285692	-0.266757	0.205017	-0.0425043	-0.0203422	-	-0.134221
522	-0.148348	-0.0721744	-0.0146409	0.487692	-0.100574	0.126312	-0.0676387	0.534261	-0.054779	0.0381552	-0.0911243	-	-0.127897	-
523	-0.356707	0.399226	-	-	-	-	-0.540821	0.534958	-	-0.0581086	-	0.144177	-	-
524	-	-0.212383	-	-	-	0.609377	-	-0.119821	-	0.401412	-0.0291348	0.321928	-0.196607	0.413052
525	-0.0216219	0.132248	-0.14104	-	-0.141564	0.831472	-	0.322966	0.0758749	-	-	-0.0380147	-	-
526	-	0.638491	-	-	-	0.500394	-0.343692	0.806365	-	0.0392788	-	-	-	0.243669
527	0.319618	0.198997	-0.0159257	0.462157	0.309758	0.478506	-	0.125916	-	-	0.3122	-	-	0.137372
528	0.117828	-0.335483	-	-	-	0.676809	-	0.0806577	-	-	-	0.0133551	-	0.988994
529	0.0511633	-0.0825664	0.0103502	0.123269	-0.0302654	-0.064469	0.167486	0.0779266	0.320658	-0.000144262	0.0630887	-0.0104934	-	0.0402612
530	0.0127832	0.073409	-	-0.0104934	0.00834346	-0.24184	-	0.315102	0.012068	-0.0375931	0.139469	0.0522768	-	-
531	-0.12446	-	-	-	-	-	0.0632268	-0.139993	-0.14952	-	-0.123799	-	-	-
532	0.0571383	-0.124725	-0.161307	0.192573	-0.0911243	-0.438293	-	0.205643	0.345623	-0.245617	-0.11023	-0.0507455	0.0588014	-0.0359054
533	0.100574	-0.0695647	-0.054779	0.213378	-	-	-	0.187134	-	-	-	-	-	-
534	0.0697022	0.067501	-	-0.556699	0.135141	0.468114	-0.0194884	-0.0810669	0.294077	0.697952	0.0277203	-0.354226	0.610983	0.361319
535	0.240498	0.0170667	0.99675	-	-	0.667665	-	0.00733905	0.102053	-0.155102	0.0223323	-0.184471	-	-
536	0.124328	0.625925	-0.0654344	0.697596	-0.727877	0.264837	-	0.401303	1.18301	0.815411	-	-	-	0.588517
537	0.0192037	-	-	-	-	-	-	-0.262553	-	-0.184598	-	0.219339	-	-
538	0.0535284	-0.235114	0.0651587	0.0370307	0.177726	-	-	0.188021	-0.138552	-	-	-	-	-0.0867838
539	-	0.0611541	0.457332	-	-	-	-	-0.102322	-	-	0.111031	0.0606008	-	-
540	0.0683269	-	0.0284277	-	-	-	-	-0.156138	-	-0.172488	-	0.212632	-	-
541	-	0.101381	0.0388575	-0.185232	-0.32964	-0.0900404	-0.0912598	-0.13014	0.187514	0.104202	0.00158609	0.217107	0.0802483	-0.0697022
542	-0.232292	-	0.117296	-	-	-	-	-0.0756011	-	-0.172359	-	-0.321235	-	-
543	0.31904	0.0447438	-0.40174	0.0858325	-	-	-	0.277985	0.333882	-	-0.0482362	-0.2529	-	-
544	0.206393	0.286053	-0.251325	-0.445727	0.195222	-0.508124	0.0342157	-0.298072	0.0825664	0.300299	-0.186247	-0.569005	0.023894	-0.25411
545	-	0.00647756	0.0381552	0.262072	-0.126048	0.253384	-	0.0882773	-0.00906047	-0.0518593	0.0871912	0.00963382	0.0381552	0.242572
546	-0.64441	0.131985	0.501719	-0.0207689	-	-0.147176	0.119024	0.0990932	0.327687	0.158078	0.0119249	-0.238787	0.336398	0.0152121
547	0.0762854	0.125916	0.0443242	-0.120883	0.235359	-0.145482	-0.140124	0.190678	0.00604663	-0.0243197	0.0923428	0.0723116	0.336626	0.191942
548	-0.198368	0.171463	-	-0.0669502	-	-0.601411	-0.0538064	0.245496	-0.218595	0.23008	0.0973411	0.422125	-	0.190552
549	-0.0267292	0.122209	-0.0729976	0.287827	0.00633393	-0.265077	0.301939	-0.0211954	0.255078	-0.0439044	-	0.119157	0.219091	0.0343566
550	-	-0.132116	-	-0.242816	0.655993	-0.00115369	-0.160791	-0.315334	-	-0.108089	-0.164529	-0.132906	-	-0.301588
551	-	-	-	-	-	-	-	-0.283092	-0.245861	1.05012	-	-	-	-
552	0.261591	0.191942	-0.294194	-0.930094	0.393636	-0.118891	0.0285692	-0.467279	0.222434	-0.132774	-0.128029	-0.447844	0.123401	-0.409581
553	0.0835197	-	-	-0.097476	-	-	0.201257	0.231555	0.124196	-	0.054779	0.054779	-0.0322419	0.170181
554	-0.575022	0.884637	-	1.31267	-0.560617	2.29801	-0.568908	0.855272	-	-	-	-0.0957219	-	1.05228
555	0.0710762	-	-	-	-0.010923	-	-	-0.0183493	-0.108491	0.0461418	-0.0848807	0.0710762	0.0292762	-
556	0.25181	-	0.125387	1.0706	-	1.72849	-	0.745625	-	0.848478	0.538141	1.21325	-	-
557	-0.24123	0.415218	-	0.0709388	-	0.264957	-0.154194	0.181293	-	0.18916	-	0.228849	-0.245982	-0.355693
558	-	-	-0.324004	-	-0.103128	-0.00475305	0.0911243	0.172359	0.520246	0.111566	-0.0336521	-0.0583858	-	0.377957
559	0.147437	0.230818	-0.116232	-	-	0.216982	-	-0.193078	0.31823	0.334797	0.247685	-	-	-
560	-	-	-0.0882773	0.283685	0.0702519	-	0.238053	0.0585243	0.0308304	0.434988	0.204892	-	0.386259	0.522156
561	0.372841	-0.673737	0.389016	0.0822938	0.547746	-1.52406	0.532866	-0.166073	0.490673	-0.13014	0.308361	-0.309409	0.4609	-0.694212
562	-0.153676	-	0.546857	0.541812	-	-	-0.0546401	0.00805655	0.352194	-0.0367495	0.459746	0.0676387	-	0.0139267
563	-0.226755	-0.0152121	-	0.0738202	-0.130799	-0.61372	0.0514417	0.229342	0.129745	-	-0.0735461	-	-	-
564	-	-	-0.281431	-0.25181	-	-	-	0.0278618	0.183455	0.108089	-0.266757	-	-	0.389236
565	-	0.901108	-	-	-0.371726	1.31742	-	-0.0153548	0.0154976	1.08059	-0.557484	0.0750534	-	-
566	0.283803	-0.483261	-0.333996	0.442439	0.148088	-0.263155	-	0.817951	0.0994972	-0.35321	0.563744	0.116232	-0.166201	-0.282973
567	0.322736	-0.413377	-	0.219339	0	-0.719665	0.63264	-0.0159257	0.280719	-0.504163	0.375957	0.353549	0.000144262	-0.183074
568	-0.0533894	-	-0.100709	-0.32435	-	-	-0.11836	0.389897	-	-	-	0.14274	-	-0.067914
569	-0.20364	0.523462	-	-0.220082	-0.258097	1.2506	-0.016211	-0.478817	0.00820001	0.191942	-0.0325241	0.119024	-0.215368	-
570	-0.0146409	0.263155	0.357608	0.241596	0.188401	0.151599	-0.435202	0.162983	-	-	0.115166	0.190552	-	-
571	-	0.1141	-	-0.872632	0.0094905	0.158854	-0.377512	-0.259785	0.186501	0.177599	-	-0.339023	0.68419	0.240253
572	-	-	-0.00791308	-	-	-	0.0130691	0.422771	-0.334111	-	-	0.0511633	-	0.343465
573	0.266277	0.0810669	-	-0.297485	0.149259	0.126444	0.645425	-0.364797	0.484087	0.191563	-0.260869	-0.235605	0.219091	0.307195
574	0.179766	0.416191	0.0596322	0.238298	-	0.556405	-0.117429	0.311736	-	-	-0.585059	-0.370053	-	-
575	-0.221073	-	-0.0402612	-0.159242	-	-	-	-0.104605	-	-0.210139	0.0332292	-0.567156	-	-
576	-0.477366	-	0.303459	-	-	0.314174	0.0760117	-0.206893	-	-	-	0.0508847	0.28759	0.371057
577	0.124725	0.0370307	0.436268	-	-	0.0127832	-	0.0851527	0.233152	0.198871	-0.00115369	0.365916	0.00791308	0.152248
578	0.205017	-0.0852887	-0.124328	-0.170951	0.0322419	0.0705267	-0.0739573	-0.0626744	0.100305	-0.165044	0.146916	0.19333	-0.0464212	0.113167
579	-	-	-	-	-	-0.16337	0.224658	-0.282618	-	-	-	-	0.134089	-
580	-	-	-	-	0.376957	-	-	1.09207	-	-	-0.148609	1.18903	-	-
581	-	-0.400101	0.222434	-0.068602	0.404903	0.132774	0.132906	-0.0241778	0.268554	0.1396	0.0731347	0.367259	0.132511	-0.141564
582	0.136979	0.0441843	-	0.0832474	0.331591	-0.131458	-	-0.0673634	0.516116	0.273098	-0.280362	0.340619	0.114634	0.376846
583	0.30906	-	0.0275787	0.405557	-	0.540424	-0.246955	0.297837	-0.39846	0.514198	-0.218099	0.379066	-	-
584	-0.475085	-0.0604625	-0.358284	-0.0274372	-0.665848	-0.126709	-0.404358	0.182184	-0.343692	0.0231844	-0.19862	0.451646	-0.284869	0.106616
585	-	-	-	0.531269	0.262193	-	-	0.628914	-0.153676	0.436908	-0.0806577	0.477677	-	0.685895
586	0.323889	-0.622087	0.442015	-0.198368	0.4654	-0.652142	0.70726	-0.0950467	0.334225	-0.0480967	0.688404	-0.344374	-0.118891	-0.498761
587	0.412511	-	0.415542	0.143524	0.138552	0.502331	0.117695	0.0973411	-	0.106616	0.0672257	-	0.0287106	0.0342157
588	-0.129085	-0.301939	0.580145	-0.0224743	0.0219061	-0.19774	-0.0594937	-0.162339	-0.0900404	-0.190678	-	-	-	-
589	-0.234256	0.126444	-0.135141	-0.0568609	-0.41045	-0.115699	-0.269512	0.1121	-0.236217	-0.0364682	0.0600474	0.348006	-	0.0592168
590	-	-0.105946	-	-0.0922074	-1.22453	-	-0.690104	0.273576	-	-	-0.433066	-	-	0.408712
591	-0.25084	0.351515	0.0367495	-0.083792	-0.274411	0.103934	-0.0487942	0.180403	-0.227371	0.0877344	-	0.00733905	-0.0144981	-
592	-0.134352	0.0517201	-0.406101	0.0885487	-0.0183493	-	0.047678	0.198997	-0.111566	0.179129	-0.231801	-	-	-
593	-0.132248	0.0357647	-	-	0.0889557	-	0.251446	0.118094	-0.0127832	-0.0939658	-0.057277	0.305212	-	-
594	0.000576963	0.574344	-0.265917	0.0586628	-0.0241778	0.493955	-0.222805	0.440314	-0.220578	0.364572	-0.246955	0.207268	-0.632082	0.0945063
595	-	-0.540226	-	0.0241778	-0.576474	-0.436162	-0.122474	-0.368042	0.57918	-0.0436245	-	-0.801821	-0.365133	-0.14952
596	0.00489684	-0.40806	0.103665	-0.0938306	-0.272501	-0.644225	-0.25882	-0.128425	0.0381552	-0.390668	0.0672257	-0.0945063	-0.0140696	-
597	-	0.42094	-	0.527471	-	1.11816	-	0.653885	-	0.407625	-0.431035	-	-	0.802069
598	0.101919	-	-	-0.436375	0.0194884	0.0237521	-	-0.0106366	0.0969365	0.272979	0.240009	-0.32008	0.649569	-
599	-	-0.136716	-	-0.244887	0.507921	-0.338225	0.711054	-0.30871	-	-0.331934	0.672108	-0.462366	0.387693	-0.415001
600	-0.120352	0.227864	0.116897	1.08712	-0.22033	1.29207	-	0.285106	0.591392	0.655169	0.127765	0.67708	0.133169	0.563451
601	-0.265077	-	-	-	-	-	-	-0.00259452	-	-	-	0.0291348	-	-0.109026
602	-0.15043	0.577828	-	0.986375	-0.398022	1.01956	-	0.774924	0.27858	0.749406	-	0.35061	-	0.885965
603	0.0569996	0.253142	0.230941	0.271665	-0.121281	0.421156	-	0.144438	0.118094	0.059909	-0.0799754	0.227864	-0.367483	0.0343566
604	-0.83463	0.336283	-	-	-	-	-0.160533	0.0588014	-	-0.0647449	0.0196308	-0.153676	-	-
606	-0.107152	-0.304044	-	-	-	-0.369159	-0.645886	-0.106482	-	-	-	0.0216219	-	-
607	-0.398022	0.202136	0.0773797	-	-	-	-	0.182946	-	-	-	-0.0961269	-	-
608	-	-	-	0.033793	-	-	-	-0.259785	-	-	-	-	-	-
609	-	-	0.199876	-	-	-	-	-0.00389003	-	-	-	0.231064	-	-
610	-0.0361868	-	-	-	-	-0.637749	-	0.631617	-	-	0.267596	1.14848	-	-
611	0.201257	-	-	-	-0.267116	-	-	0.126312	-	-	-0.371615	0.0795658	-	-
613	0.269392	0.0236102	0.335826	0.230695	0.145612	0.682573	0.283803	0.0775165	-0.0271541	0.458067	-0.0575542	0.235359	-	-
614	0.00273852	0.0926134	-	0.0123541	-	0.1595	-	0.142348	0.407625	0.104337	-	-	-	-
615	-	-0.464877	0.535356	-	-	0.45133	-0.126048	-0.328951	-	-	-	-	-	0.463204
616	-0.297954	-	-	-	-	-	-0.535456	-0.277866	-	-	-	-	-0.08882	-
617	0.0243197	-	-	-	-0.562865	-0.439995	-	-0.0950467	-	-0.0558898	-	-	-0.0535284	-0.0489336
618	-	-	0.233643	0.492725	-0.399226	-	-	0.604451	0.459537	0.204141	-	-	-	-
619	-0.00115369	0.71914	-	0.706376	-0.491597	0.214374	-	0.880098	0.109026	0.732486	0.0236102	-0.0848807	0.128293	0.812704
620	-0.064469	0.28889	-	0.390227	-0.388686	-0.322274	-0.0328061	0.27035	-0.136716	0.220578	0.0468403	-	0.168899	0.345737
621	-	-0.00374614	-	-	-	0.0949116	-0.0832474	-0.255561	-0.0406821	-0.00475305	-	-	-0.0368901	-0.267716
622	0.115832	0.425459	0.131326	0.152378	-	-	-	-0.0282862	-0.00331439	-0.042084	0.131985	0.0714881	0.216486	0.211012
623	-0.307429	-	-	0.136716	-0.28155	0.765025	-	-0.0490731	-0.0993625	-0.0798389	0.0999011	-0.0953168	-	0.0922074
624	-0.157949	-	-	-0.045443	0.0695647	0.52677	-	-0.394514	-	0.0489336	-	-	-	-0.35558
625	0.0170667	-	-0.0153548	0.216734	0.023894	0.032383	-0.0291348	0.0623981	0.172103	-0.0663992	-	0.0123541	0.0167815	-
626	0.116232	-0.0277203	0.0458623	0.379066	-0.353097	0.375067	-	0.0186342	0.0315364	0.0291348	0.119954	0.141956	0.216238	-
627	-0.141171	0.252658	0.107018	0.498149	-0.540424	-0.113034	-0.0635029	0.254352	-0.392207	0.2806	-0.0346383	0.464564	-0.105142	0.466966
628	-0.0784732	-	0.357045	0.03492	-	0.0668125	-	-0.088413	-	-0.0651587	-	-0.122209	0.129613	0.106482
629	0.259664	0.542506	-0.571531	-0.649845	0.416191	0.100305	-0.223793	-0.176067	-0.170438	0.164143	-0.295488	-0.367147	-0.498966	-0.545079
630	0.224534	-	0.348686	0.12499	-0.351515	-0.637935	0.091666	0.128425	-0.199374	-	0.137635	0.253868	0.0899049	0.375735
631	-	0.00532812	0.281075	-	-0.221815	-	-0.205643	-0.0149265	-0.738465	-	0.129085	-	0.0723116	0.0807941
632	0.291957	-0.381837	-	-0.158854	-0.202762	-1.11783	0.340391	-0.397365	0.021764	-	-	0.135141	0.266876	-0.158208
633	-0.120352	0.200379	0.0787464	0.233397	-0.201257	0.355918	0.166458	0.103934	0.100439	0.0740944	-0.0169241	0.179638	-0.271426	0.193204
634	-	-	-0.125387	-	-0.354226	-0.564134	-0.0745054	0.0727232	-	0.0561673	-	-	0.104337	0.198243
635	0.2949	-	-	0.394295	-	-	-	-0.245252	-	-	-0.349139	-	-	-
636	-0.230818	-	0.0912598	-	-	-	-	-0.0564448	-	-	-	-	-	-0.163756
637	-	-	0.269991	0.410775	-	-0.370053	-	0.199123	-	-0.533065	-	-	-	-
638	-	-0.104068	-0.0965317	-	-0.0496308	0.312433	-	0.0139267	-	0.113567	0.0564448	-0.0717627	-	0.114367
639	0.314639	-0.555816	0.50019	-0.180912	-0.255199	-0.938474	0.232415	-0.369271	-0.00331439	-0.409907	0.432639	-0.0989585	0.374511	-0.229588
640	0.0133551	0.347779	-0.0957219	0.857503	0.118626	0.999711	-0.00345832	0.699019	0.525668	0.576861	0.221197	0.228357	-0.168514	0.886823
641	0.0363275	-	-	0.11023	0.0343566	-0.156914	-	-0.314407	0.0601858	-0.10675	-0.0243197	-0.229957	0.0494914	-
642	0.214871	-0.228726	-	-0.301002	-0.214871	-	-	0.0475384	-	-0.0875986	-	-0.167872	-	-0.00690837
643	0.00604663	-0.0278618	0.0119249	0.280719	0.0340748	0.353097	-0.19497	0.32112	-0.165558	0.0681893	-0.136716	-	-	0.117562
644	0.120086	-	-	-	-	-	-	-0.284988	-	-0.106214	-	-0.120617	-	-
645	0.271784	-0.349931	0.209266	-0.10675	-0.229711	-0.828307	0.250355	-0.146134	0.1038	-	0.37529	0.247685	0.357833	-0.100574
647	-0.0551957	-0.564427	0.310922	-0.219215	-	-0.585732	0.255682	-0.375401	0.0924781	-0.389347	-	-	0.411209	-0.240742
648	-	-0.229834	-0.00690837	-0.0766959	-0.160146	0.879471	-	-0.216486	-	-0.179638	0.0604625	0.177471	-	-0.281431
649	-0.181166	0.371503	-0.302407	0.244522	-0.00690837	0.20063	-0.221568	0.492315	-0.232538	0.242084	-0.136454	0.0816123	-0.418892	0.250477
650	0.214871	-0.158983	-	-0.135272	-0.135666	-0.875151	0.254836	-0.370722	0.0775165	-0.464041	0.528871	-	0.49211	-0.294194
651	0.0110662	-0.235605	-0.0313952	-0.218843	-	0.598842	-	-0.350045	-0.0281448	-0.182184	0.0709388	0.14104	-	-0.24245
652	-0.40719	1.39589	-	-	-	1.22095	-	1.84711	0.360196	1.31075	-0.195474	1.46357	-	1.16305
653	-0.131063	-0.192447	-0.0892269	-	-	0.1956	-	-0.192573	0.0655723	-0.18574	0.0965317	-	-	0.0179219
654	-0.160017	-0.0583858	0.0268709	-0.201634	-	-0.603312	-	-0.255924	0.038998	-0.173767	0.25084	-	-	0.0790196
655	0.0810669	0.00374614	0.254231	0.216113	-	-0.38659	0.212258	-0.0832474	0.126048	-	-	-	-	0.256407
656	0.0487942	-0.152119	-	0.0380147	0.0274372	-0.1038	0.195852	0.0094905	0.12499	-0.0992279	-	0.182438	0.2949	0.0423642
657	0.316262	0.15095	0.165944	0.300885	-0.231555	0.0342157	0.345737	0.202261	0.00144197	0.218223	0.541911	0.397693	0.182311	0.299831
658	-0.0915306	0.302407	-	-	0.575603	-	-	-0.19232	0.24732	-0.377401	0.256286	0.0833836	0.0302654	-
659	-0.137504	-0.249263	-0.152768	-	-	-	-	-0.312433	-	-0.332278	0.0529723	-	-	-0.146655
660	-	-	-	-	-0.0622599	-	-	-0.370388	-	-	-	-	-	-
661	-0.225892	0.00028851	0.0680516	0.00144197	0.130404	0.224905	0.0970714	-0.188021	0.0824301	0.19131	-	-	-	-
662	-0.249991	-	-0.14496	-	-	-	-	-0.277271	-	-	-	-	-	-0.262794
663	-	-	0.470303	-	0.00417776	-1.60545	0.209391	-0.134615	-	-	-	-	0.189287	-0.090447
664	-0.246226	-	0.392098	-0.107018	0.0234683	0.405121	-	-0.10286	-	-	0.0467006	0.0473988	-	-
665	-	0.0270125	-	0.0797024	-0.118493	-0.00273852	0.146525	0.059909	0.16092	-	0.261471	0.206143	0.221073	0.193204
666	-	-	0.0368901	-	-	-	-	-0.537445	-	0.420186	-	-	-0.0152121	-
667	-	0.0201999	0.321235	0.232047	-	-0.493852	0.067088	0.0140696	-0.047678	0.0680516	0.147307	-	0.101785	0.269392
668	0.108759	-	-	-	-	-	-	0.843502	0.0791562	-	0.375623	-	-0.498251	-
669	-	-	-	-	-	0.187514	-	-0.012068	-0.00891709	-	0.118891	0.192068	-	-0.0353424
670	-0.399007	-0.53087	0.0117819	-	-	-	-	0.0367495	0.0980152	-	0.00662118	0.394514	-	0.247806
671	-0.6277	-	-0.197488	-0.0930192	-	-0.451119	0.13829	0.00028851	-0.00360224	-	0.19232	0.126973	0.0246034	-
672	-0.148609	-0.269512	0.0200577	-0.173767	0.013498	-0.110363	-	-0.508124	1.19352	0.652234	-	0.023894	-	-
673	-0.286645	0.869003	-	-	0.468323	0.431463	-	0.14509	0.149259	0.363451	-0.0180644	-	-	-
674	0.164658	-0.038998	-	0.00489684	0.0164963	0.332737	-	-0.0311128	0.0625362	0.229219	-	-	-	-0.1145
675	-	-	-	-	-	-0.344942	0.408386	0.0654344	-	-	0.366812	-	-	0.033793
676	-	-	-0.0569996	-0.00288251	-0.00489684	-	-0.734395	-0.0601858	-0.142609	0.212881	0.00532812	0.315218	-	0.0765591
677	0.0396999	0.0447438	0.174023	0.0432045	0.318346	0.064331	-0.193204	0.0301242	0.330673	0.105812	0.0167815	-	-0.221444	0.273217
678	0.0427844	0.297954	-0.139077	0.0207689	-0.075738	0.064607	-0.138421	0.147567	-0.0867838	0.0892269	0.174279	0.345283	0.246834	0.123136
679	0.164915	-0.62499	-	-0.322736	-0.0951818	-0.804054	0.390998	-0.447103	0.0805212	-0.50711	0.368377	-	0.42825	-0.347212
680	-	-	0.216982	-	0.30381	-0.161178	-	-0.172488	0.350837	-0.125254	-	0.255078	0.216982	-0.252658
681	0.137241	0.499476	-	0.0284277	0.0521376	0.50284	-0.0828388	0.506196	-0.0951818	0.238175	0.0384362	0.115699	-0.173895	0.381837
682	-	-0.275961	-	-0.0712135	-0.181039	-	-	-0.159758	0.349705	-0.107152	0.286645	-	-0.0142124	-0.204266
683	0.189793	-0.390668	-	-0.256769	0.247563	-0.835277	0.272859	-0.427821	0.298072	-0.112233	0.307195	0.0147838	-	-0.0275787
684	-0.0280033	0.166458	-	0.139077	0.148479	0.191942	-0.299479	0.236584	0.289008	0.384823	-	-	-0.249991	0.24732
685	0.0740944	0.454176	-	-0.0875986	0.271306	0.837136	-0.00877371	0.369941	-	0.191057	-	-0.439889	-	-0.438506
686	-	-0.322044	0.327112	-0.184978	0.316609	-0.68921	0.432746	-0.0856966	-	-	-	-	0.0441843	-0.137635
687	0.253868	-0.463936	0.203264	-0.0938306	0.310689	0.222805	-	0.090718	-	-0.166201	-	-	-	0.467488
688	-1.52877	-0.227002	-	-	-	0.119024	-	0.108089	0.0600474	-	-0.131853	-0.00302648	-	-
689	0.0908534	0.146655	-0.916706	0.195348	-0.0253123	-0.073409	-0.188148	0.0716254	-	-	-	-0.376513	-	0.243547
690	-	-	-	-	0.147176	-	-	-0.0716254	0.444455	-0.330214	-	0.297133	-	0.0214797
691	0.190046	-0.146916	-	-0.0448837	0.103263	-0.473839	-	-0.29537	0.299479	0.0378742	0.279887	0.178109	0.244522	-0.0563061
692	-0.0487942	0.171975	0.175173	0.450274	-0.0462815	0.193456	-1.58655	0.200881	-	-0.248535	0.156138	0.253384	-	-0.295723
693	-	-	-	-	0.399445	0.17594	0.291486	0.189413	-	-	-	-	0.105544	0.152248
694	-	-	-	-0.365804	0.0949116	-0.648189	-	0.126841	-	0.100036	-	-	-	-
695	-	-	0.348006	-	-	0.466653	-0.107688	-0.0569996	-	0.101785	-0.207393	-0.467697	0.0387171	-
696	-0.45628	-	-	0.438399	-	-0.398898	-	-0.122341	-	0.198368	0.390668	-	-	0.137635
697	-0.409472	-0.556111	0.563549	-0.164014	-0.275245	-0.637564	0.790522	-0.328492	-0.0492125	-0.140648	0.387252	0.132248	-	-0.132774
698	-	-	-0.0827026	-	0.112367	0.18409	0.173639	0.0596322	-	-	-	-	0.00934717	0.0684645
699	0.00460925	-	-	-	-	0.412294	-0.090447	-0.512783	0.0506062	-	-	-	-	0.208268
700	-0.707701	-0.419862	0.303459	-	-0.612683	-0.507516	0.195096	0.0110662	-0.101919	0.194591	0.0773797	-	0.127897	0.222063
701	0.0164963	0.0827026	-	-	-	0.161436	-	0.509544	-	1.176	-	0.0462815	-	0.683831
702	0.114234	0.494262	-0.277628	0.297485	0.303927	-	-	0.131721	-0.135404	0.126576	-0.275722	-0.068602	-	-0.429
703	0.336626	-0.174534	-	-0.0839282	-0.154972	-0.135272	0.0629506	-0.0425043	0.188021	-0.0378742	-0.0374525	0.542308	-	-
704	-0.054779	-0.218347	-	0.245131	-0.156397	-0.123269	-	0.190804	-0.0183493	0.354226	0.319965	0.231924	-	-
705	0.105276	0.535456	-0.593975	-	0.641361	1.15646	-0.406754	0.200881	-0.235359	0.192573	-0.41045	0.264596	-	-
706	-0.0339339	-0.412944	-0.147437	-	-	0.329296	-	-0.0506062	-	-0.12446	-	-	0.169925	-
707	-0.457752	-0.922502	-	0.0969365	-	-1.09646	0.523662	0.0795658	-0.593497	-0.518334	-0.0136409	0.473112	0.0756011	0.067914
708	0.28404	-0.250113	-	-0.324119	-0.130536	-0.314755	-0.106616	-0.228726	0.698218	-0.0594937	-0.227002	-	-	-0.00115369
709	0.0957219	-0.0706641	-	-0.134352	-0.253868	0.200504	-0.426748	-0.0350608	-0.0152121	0.0219061	-0.202386	-0.588325	-0.413161	-0.0378742
710	0.175045	-0.531768	-0.240986	0.102591	-0.00345832	-1.25846	0.41511	-0.706553	-0.0556122	-0.0271541	0.640066	0.130272	-	-
711	0.25084	-0.0568609	-0.0133551	-0.519643	0.293253	-	0.151859	-0.218471	0.335712	-0.0284277	0.015783	0.517225	-	-0.0328061
712	-	-0.389126	0.303342	-0.29678	0.35682	-0.791272	-	-0.298776	0.38228	-0.590434	-	-0.117163	0.453439	-
713	0.0164963	-0.273934	0.576571	-0.234133	-0.181802	-0.284396	-	-0.0629506	-0.167229	-0.399226	0.139339	0.160662	-0.0136409	-
714	0.266996	0.395282	-0.229096	-	-	-	-0.190046	0.136848	-	-	-	0.309293	0.306379	-
715	0.086512	0.233152	-0.183328	-0.0154976	0.102994	0.156655	0.330214	0.15082	0.187894	0.0371713	0.0458623	0.146134	-0.0955869	0.136848
716	-0.256286	0.510861	-0.416732	0.574731	-0.213254	-0.635151	-0.633199	-0.102053	-0.395721	0.0159257	-0.159371	0.91242	-0.40414	1.08916
717	0.247806	0.263996	-	0.0230424	-0.139862	-	0.197614	0.0366088	-	0.0404015	0.282262	-	-	-0.130799
718	0.163241	-	-0.20389	0.0821576	0.244156	-0.451224	-	-0.267236	-	-0.11929	-	-0.0842004	-	-
719	-	0.607579	0.0721744	0.162855	-	-0.325041	-	0.00360224	-0.537445	-0.0913952	-	0.289834	-	-
720	-0.0623981	-0.231555	-	0.0227584	-	1.07553	-	0.226139	-	0.183074	-0.240742	-0.164143	-	-0.112367
721	-0.1038	-0.335026	-	-0.0647449	-0.347666	-0.502331	0.0229004	-0.0771062	-0.119821	-0.174534	0.254715	0.455018	0.00129784	-0.00733905
722	-	0.89173	-	-	-	1.23505	-	0.385707	0.226878	0.580145	0.246834	-	-	-
723	0.301822	-0.274291	0.22132	-0.0542233	-0.133958	0.147828	-0.17594	-0.102591	0.158596	-0.140648	-0.0255958	-0.066537	-0.0588014	-0.0596322
724	-0.0965317	-	-	-	-	-0.227618	-	0.0855606	-1.20082	-0.189034	-0.473839	0.329411	-	-0.373398
725	-0.220454	-	0.394843	-0.421695	-	-0.683382	-	-0.14952	-	-0.31034	-0.170566	-0.24306	-	-
726	-	-	-	-	-0.289716	-0.258579	-	0.287709	-0.170566	-0.260869	-0.160146	0.319502	-	0.0196308
727	-0.474047	-	0.119024	-	-0.129349	-	0.17645	0.0381552	-0.267835	-0.0854247	-	0.289008	-	0.151989
728	-	0.367147	-0.485118	0.136585	0.228973	0.31904	-0.177599	-0.0669502	-	-	-	-	-0.109026	-
729	0.20364	-0.175173	0.0416635	-	-	-	-0.286645	-0.147046	-	-0.215741	-	-	-	-
730	-0.123269	0.543892	-	0.440633	-	0.246955	-0.630871	0.210139	-	0.562572	0.249749	-	-	0.068602
731	-	0.717123	-	-	-	-	-	0.339822	-	-0.049352	-	0.0612923	-	-
732	0.142348	-	-	-	-	-	0.424385	-0.359296	-0.565012	-	0.48388	-	-	0.131063
733	-0.063779	1.27513	-0.586789	0.284159	0.275961	0.698485	-0.383497	0.149389	-0.501719	0.00733905	-	-	-0.301471	-
734	-	0.618145	-	-	-	-	0.154972	1.02538	0.957023	0.79585	-	-0.189034	-	-
735	0.210139	-	-	-0.207268	0.0302654	-0.596458	-	-0.193583	0.282262	-0.254715	-	0.0611541	-	-
736	0.285698	-0.157949	0.168899	-0.231555	0.0330882	-0.0423642	0.0999011	-0.222063	-0.0769695	-0.232784	-0.0892269	-0.172744	0.185359	-0.0560285
737	0.112233	-	0.54587	-	-0.280362	0.131721	0.0492125	-0.483983	-	-0.152897	0.307662	-	-	-
738	-0.0958569	-0.346305	-0.0687396	-0.244887	-0.208517	-0.29772	0.275126	-0.219711	0.251325	-0.285461	0.0963968	-	0.0434845	0.0344975
739	0.182438	-0.158854	0.173255	-0.0199154	0.00201836	-0.215492	-	-1.12644	-0.00374614	-0.664665	0.419539	-0.0629506	0.280125	-0.676267
740	0.0378742	0.155102	0.32112	0.173639	-	-	-	0.310107	-	-0.349818	-	-	-	-
741	-	-0.678433	-	-0.595122	0.0329472	-	0.24987	-0.457752	-0.104605	-0.771886	0.0875986	0.264957	-0.00259452	0.191436
742	0.105544	-0.49252	0.293606	-0.180403	-0.354678	-0.442439	-0.356369	-0.147046	-0.339023	-0.471448	0.206518	-0.487898	-0.0344975	0.067914
743	-	-	-0.00475305	-	-	-	-	-0.669843	-	-	-	-	-	-
744	-0.541317	-	-	-0.212632	-	-0.338111	-1.3027	-0.0416635	-	-	-0.245009	-0.219958	-	-0.428678
745	-	-	-	-0.0768327	0.126841	-0.00834346	-	-0.0629506	0.145221	-0.0408223	0.24817	0.253868	0.057277	-0.0959919
746	0.208018	-	-	-	-	-	0.188148	-0.288063	0.0272956	-0.227125	0.0779266	-	0.268195	-
747	0.213378	-0.0927487	0.0803848	-	0.440527	-0.256769	-	-0.319849	-0.136454	0.0794293	-	-	-0.00230647	-0.299245
748	0.133037	-0.245617	0.326422	-	0.109561	-0.0549179	0.054779	-0.18612	0.0909889	0.0436245	0.145873	-	0.243547	-0.0915306
749	-0.0409625	-0.264116	-0.0154976	0.0255958	-0.0781999	-0.40305	-0.105276	-0.0440443	-0.630126	-0.343124	0.0487942	-	-0.0309716	0.396379
750	-0.00891709	0.27035	0.0396999	0.449324	-0.196607	-0.782912	0.183328	0.263275	0.0448837	0.111298	0.216362	0.201885	-0.0214797	0.257493
751	-	-	0.10541	0.0536674	0.178237	-	-	-0.109294	0.0313952	0.256769	-0.0590783	-	-	-
752	-0.14274	-	-0.111165	-	0.109695	0.429964	-0.369718	0.237931	-	-	-	-	-	-
753	-0.0526941	0.0275787	0.172488	0.290542	-	0.123269	0.131194	0.175429	-	0.40414	-	-	-	-
754	0.142609	0.0935602	0.604546	0.159112	-0.310107	-	0.155749	-0.363339	-	-	0.0731347	-	0.419107	-
755	-0.339708	0.091666	-	0.0775165	-0.0366088	-	-	0.16877	-	-	0.0779266	-	-	-
756	0.345283	-0.471656	-	-0.450908	0.195222	-0.448584	0.083792	-0.395502	-0.181421	-0.281431	0.128953	-	0.265317	0.0206267
757	-	-	0.755058	0.362442	-0.98499	-	-	0.163241	-	0.406754	-0.0583858	0.189793	-	1.0481
758	-	-0.361656	-	-	-	0.0650208	0.133827	0.135535	-	-0.738119	-	-0.147697	-	-0.422556
759	-0.0153548	-0.231678	-	-0.176578	-0.864414	-0.975043	0.0206267	-0.0385767	-0.589572	-	0.0926134	0.0943712	0.290306	0.0350608
760	0.147437	-	0.474254	-	0.164658	-	0.107286	-0.0124972	0.0612923	-0.307778	0.067914	-	0.328492	0.0601858
761	-0.432425	-0.504366	-0.18612	0.104068	-0.483364	-	-	0.0698396	-	0.373175	-0.196859	-	-	0.522257
762	0.263155	0.464355	-	-0.459746	-	-	-	-0.31034	-	-	-0.260869	-	-	0.625177
763	0.0840643	-	0.400647	-	0.126841	-	0.211511	0.125122	0.110898	-0.0492125	0.0522768	-	0.253868	-0.106214
764	-	-	-	0.573956	-	-	-	1.01842	-	-0.252779	0.269751	-	-1.10367	0.637378
765	-0.267716	-0.470719	-0.417272	-0.487178	-	-0.0210533	-	-0.208767	-0.325732	0.384492	-0.0536674	-	-	0.569783
766	-0.467697	0.311038	-0.287236	0.112233	-0.00259452	0.49375	-0.160146	0.337083	-0.602742	-0.195852	-0.114367	-	-	0.0194884
767	-	0.320196	-0.344374	0.327687	-0.221692	1.01464	-	0.460271	-	-	-0.0406821	-	-0.306962	-
768	-0.158725	0.557386	-	-0.145873	-0.215989	0.787432	-	0.175684	-0.673556	0.240253	-0.0251706	-	-	0.351967
769	0.0361868	-0.229465	0.178364	-	0.203013	-	0.146916	0.0213376	0.0717627	-0.12499	0.0603241	-	0.298541	-0.414027
770	-0.190552	-	0.225645	0.380175	-0.901185	-1.24926	-	0.122209	-	0.10742	0.206143	0.0461418	-	0.148609
771	-	0.269751	-	0.408603	-	0.282262	-	-0.336055	-	-0.364684	-	-	-	-
772	0.195096	-	-	-	0.240131	-	0.100036	-0.0745054	-0.0626744	-0.614097	0.0240359	-0.224287	0.157949	-0.425674
773	-0.801904	-0.460585	-	-	-	-0.169797	-	0.333538	-0.644964	0.4728	-0.245982	0.1038	-	0.348686
774	-0.0828388	0.321697	-0.0780633	0.338225	-0.112767	0.458802	-0.996533	0.134484	-0.00216242	0.66712	-0.441271	0.158725	-	0.0539454
775	-	-0.109695	-	0.0886844	-0.0958569	-	0.098689	0.202261	0.153287	-0.0746424	-	-	-	0.225398
776	-	-	-	-	-	0.0858325	-	-0.379066	-	-	-0.369159	-0.0976108	-	-
777	-0.218967	-	-	-0.299948	-	-	-	0.00489684	-0.54092	-	-	-	0.275007	-
778	-	0.443607	-	0.998484	-	1.02737	-	0.251204	-0.447949	1.11617	-0.379843	-	-	-
779	-	-	-	-	-	-	-	-0.148609	-	-0.103665	0.0210533	-0.0951818	0.0554733	-0.562181
780	-0.828875	-	0.0773797	0.307662	-0.52647	-	-0.425459	0.22033	-0.391108	-0.0701145	0.0336521	0.122076	-	-
781	0.0384362	0.0429244	0.625551	-0.0254541	-0.0810669	0.192952	0.117828	0.165044	-0.00547185	-0.193709	-	0.116232	0.194087	0.0935602
782	-	0.444561	-	-	-	-	-	0.559051	-0.420509	-0.185486	-0.211386	0.193961	0.46801	-
783	-	-	-0.237319	-	-	-	-	-0.15004	-	-0.229342	-	-0.1956	-	-0.188907
784	0.0654344	-0.194591	0.0776532	-0.107152	-0.171719	-0.714399	0.191689	0.0780633	0.00518438	-0.324119	0.361207	-0.27608	0.181802	0.0622599
785	-	-	0.162081	-0.117296	-	-	-	0.31545	-	0.191184	0.361768	0.490981	-	-0.340961
786	-	0.531569	-0.653885	-	-0.517528	2.06012	-0.671656	0.842456	-0.145873	0.953004	-0.0619835	-	-	-
787	-	-	-	-	0.212507	-	0.181802	-0.0766959	0.167872	0.934328	-0.0143553	-0.115965	0.0353424	-
788	0.0504669	-0.707525	0.296663	-0.190425	-1.03464	-1.21468	0.237931	-0.278936	-0.0672257	-0.577538	0.476952	-0.142348	0.387804	-0.0607392
789	-	-0.159112	0.52667	-0.365693	-0.225522	-0.295135	-	0.125122	0.0071955	-0.351176	0.55218	-0.206268	0.0962619	-0.0806577
790	0.11703	-0.46634	-	-0.228849	-0.484499	-0.851039	0.290542	-0.160275	-0.0328061	-0.53824	0.310689	-0.273217	0.429964	0.0561673
791	0.241108	-0.138683	-	0.0344975	-0.299127	-0.739934	0.157561	-0.0560285	-0.100978	-0.378512	0.479541	0.0335111	0.306029	0.0336521
792	0.237197	0.229342	0.00115369	-0.118891	0.427499	-0.445303	-0.00733905	-0.122606	0.52306	0.253626	-	-0.0574156	-	-
793	0.15004	0.120352	-0.27274	-	-	-0.774924	-	-0.0306892	-	0.0335111	-	-0.00733905	-0.033793	-0.270828
794	-	-0.448584	-	-0.208143	-0.534858	-0.206393	0.121944	-0.207018	-0.0771062	-0.573859	0.578021	-0.163885	0.285698	-0.0690147
795	0.192447	-0.977023	0.254231	-0.381616	-	-1.17172	1.00411	-0.0427844	-0.0375931	-0.67437	0.259785	-0.275007	-	0.0234683
796	-	-0.906275	-	-	-0.201383	-1.2027	0.267356	-0.273934	-0.063779	-0.675726	0.414136	0.0980152	0.38228	-
797	-0.271665	0.405883	-	-	-	-	-	0.0114956	-	-	-	-	-	-0.353888
798	-	0.278104	-	-0.0186342	0.204767	0.207768	-0.162468	0.148088	-	-	0.319271	-0.0275787	-	-
799	-	0.389236	-	0.152248	-	0.454176	-	0.262313	-	0.302056	0.00518438	-0.260628	0.0508847	-0.0951818
800	-	-	0.000144262	0.119423	-	-0.410341	0.000432744	-0.29772	-	-	-	-0.160275	-	-
801	-	0.562572	-	0.0257376	0.592541	0.0727232	0.0727232	-0.00748258	0.347099	0.482539	-	-0.127105	-	-
802	0.0723116	0.370722	-	-0.251325	0.100305	-0.589955	-0.203514	-0.315102	0.373843	0.51541	-	-0.252416	-0.136979	0.141564
803	0.0949116	0.375623	-0.240131	-	0.0607392	0.0583858	-0.143655	-0.207393	0.402395	0.290306	-	-0.177982	-	-
804	-	0.498251	-	-	0.0302654	0.0663992	-	-0.264356	0.306262	0.339935	-	-0.382723	-	-0.152897
805	0.217603	0.121015	-0.101112	-0.24245	-0.149259	0.0176369	-	-0.119555	0.0478175	-0.0912598	0.434028	-0.142348	-0.0721744	0.0377336
806	0.119954	0.498761	0.0308304	-0.00201836	0.181675	0.0963968	-	-0.135009	0.0444641	0.559149	-	-0.116365	-	-0.0451634
807	-	-	-0.207268	0.147437	-	0.746227	-0.0551957	0.0740944	-	0.407733	-0.208018	-0.227495	-	0.188654
808	0.14483	-	0.0684645	-	-	-0.129481	-0.12618	-0.0957219	-	0.41045	-0.235605	-0.139993	-	-0.424707
809	0.1121	0.314407	0.0703893	-0.0507455	0.195348	0.0542233	-0.133827	0.0381552	-0.0116388	-	0.165558	0.130799	-	0.0918014
810	0.164014	-	0.148999	-0.112233	-	-0.0909889	-0.0592168	0.347439	-	-	-	-	-	-
811	-	-1.03252	0.175684	-0.287709	-0.127105	-	-	-0.50019	0.00115369	-0.532866	0.646255	-	0.525167	-
812	-	-	-	0.390448	-	-	-0.214249	0.233152	-	0.638213	-	-	-	-
813	0.0434845	-	-	-	-	-	-	0.302641	-	0.434775	-	-0.10017	-	-
814	0.203138	0.430713	0.0712135	-	0.301471	-	-0.174534	0.0353424	-0.0363275	-	0.0867838	0.0578315	-	0.257011
815	0.345283	-	-	0.109695	-	-	-	-0.0480967	-0.0569996	-	-0.233152	-	-	-0.205893
816	0.208143	0.433494	0.292546	0.0836559	0.426318	0.165687	-0.14509	0.0251706	0.0798389	0.342441	0.235359	0.119821	-	0.0799754
817	-0.055751	-0.0311128	0.0714881	0.0597706	0.375957	-0.577151	0.255078	-0.0666748	0.0873271	-0.31742	-	-0.125122	0.0554733	-
818	-	-	0.133695	-0.103665	-	-0.21176	-	0.0103502	-	-0.132906	-	-0.102188	-	-0.135404
819	-	-1.38714	0.325041	-0.50711	-0.0751903	-	0.324235	-0.941632	0.184978	-0.753091	0.454492	0.178619	-0.16954	-0.152378
820	-	-	0.126312	0.117296	-	-	-0.127633	0.111165	-	0.359971	-	-	-	-
821	0.200755	0.284869	0.0871912	0.118227	0.121413	-0.0380147	0.149259	-0.0783366	-	-0.107018	-0.0450235	-	-	-0.0736832
822	-0.0661236	0.394843	-0.311038	-0.0943712	-	-	-0.159758	0.334911	-	0.450591	0.45607	-0.228603	-	-
823	-	-	0.354226	0.0792928	-0.185613	-	-	-0.354001	0.217603	-0.614192	-	-	0.338225	-0.851279
824	0.217107	-0.495081	0.332851	-0.0828388	0.128689	-0.390558	0.298541	-0.0465609	0.14091	-0.400757	-	-	0.121546	-0.0281448
825	0.379399	0.4609	0.295841	-0.0892269	0.6345	0.0366088	-0.0201999	-0.108759	0.253263	0.385597	0.434134	0.0478175	0.34551	-0.102188
826	0.14104	-1.89902	0.151209	-0.237931	-0.710966	-1.59441	0.273576	-0.844225	0.15095	-0.918463	0.233397	-0.0942361	0.550211	-
827	0.0871912	0.490057	-	-	0.303109	0.78157	0.184852	-0.113967	0.072586	0.461005	0.0361868	-0.324465	-0.0285692	-
828	-	-0.982072	0.267835	-	0.0117819	-1.3938	0.342555	-0.60065	-	-	0.324695	-0.255561	-	-0.431035
829	0.259182	-	0.331132	0.823097	0.229465	-1.05249	0.0801119	-0.0132121	0.101785	-	0.132906	0.561106	-	-0.538538
830	-	-	0.15043	0.0336521	-	0.0692897	0.090447	-0.0359054	-0.138814	-0.210514	0.0278618	0.273934	-	-
831	0.444667	-0.624522	0.419862	-0.223175	-	-0.962142	-	-0.666211	0.237564	-0.559443	-	-	-	-
832	0.104605	-0.230695	-0.123269	-0.118891	-	0.306496	-0.234379	0.246104	0.289834	0.147958	0.301705	-	-	0.436588
833	-	-	-0.0163537	-	-0.815329	-	0.228234	-0.167743	-	-0.1145	-	-0.0761486	-0.602077	0.0117819
834	0.021764	-0.522257	0.677711	-0.088413	-	-	-	-0.140255	0.0942361	0.0571383	0.28558	-0.0471195	-	-
835	-	0.709644	-	-0.0117819	-0.215492	0.359296	-	-0.217975	-	-	0.145221	-	-0.0332292	-
836	0.0939658	-0.173255	0.31545	-	-	0.78442	-	0.195852	0.252416	-	0.0651587	0.537246	-	0.15043
837	0.232047	0.365245	0.121679	-0.0742314	0.387473	-0.0635029	-0.0411028	-0.0621217	0.306612	0.430071	-	-	0.229342	-
838	0.280362	0.370722	-0.136585	-0.0723116	0.312665	-0.467384	0.228234	-0.300534	0.256165	0.310805	0.0346383	-0.130404	0.194339	-0.0982848
839	-0.0113525	-0.492725	-0.310689	-0.41045	0.15004	-	0.372172	-0.232292	-	-0.497434	0.426855	-0.101381	-	-0.152768
840	-0.0592168	0.00791308	-	-0.0220482	0.067914	0.331132	0.0603241	0.0563061	0.0623981	0.135666	-	0.118493	0.042084	-0.120883
841	0.0363275	0.568129	-	0.0344975	0.31313	-	0.177982	-0.174406	0.180021	-	0.107018	-0.0522768	-0.0724488	-0.0551957
842	-0.0182069	-0.0378742	-	0.325271	-0.134089	-0.527771	-0.0522768	-0.00489684	0.121413	0.157302	0.166458	-	0.483364	0.0282862
843	0.163756	0.103397	-	0.375623	-0.0172093	0.407407	-0.240864	0.0831112	0.466758	0.734916	-0.0806577	0.205142	-	0.291368
844	0.0257376	0.954047	-0.012068	0.0794293	0.112767	1.2854	-0.266157	0.340733	0.828469	0.909735	0.249749	0.272859	0.260748	-
845	-0.0196308	-0.118758	-0.354791	-	-	-	-	0.17594	-	0.147176	-0.123136	-	-	-0.201383
846	-	-0.213627	0.275841	-0.447738	0.284514	0.316609	-	-0.134089	0.0236102	-0.238542	-0.171335	-0.1153	0.279531	-0.123931
847	-0.091666	0.583808	-	0.189793	0.299245	0.184725	0.123666	-0.25084	0.311736	-	-0.0231844	-0.0773797	0.0558898	-0.0385767
848	0.0813396	-	-0.0240359	0.96266	0.202762	-	0.0244615	-0.157173	0.374733	-	0.0422241	-	0.10608	-
849	-	-	-	-	-	-	-	-0.159758	-0.174151	0.300534	0.0989585	-	-	-0.453439
850	-0.0429244	0.683921	-0.22132	0.234379	0.245496	0.518031	-0.0278618	-0.195726	0.237074	0.704518	0.0184917	-	-0.101381	-
851	0.0844725	0.684819	-	-	0.222681	0.746485	-	-0.14952	0.317883	-	-	-	-0.0659858	-
852	-0.768925	0.310107	-0.0851527	-0.0842004	-	-	-	0.613626	-	-	-	-	-	0.25084
853	-0.0988238	-0.205768	-0.229711	-0.00100953	-0.0803848	0.0875986	-	-0.093425	-0.0485152	0.129349	-	0.310224	-0.064607	0.0560285
854	0.124857	0.609471	-0.486869	0.404685	-	0.529871	-	0.217231	0.128953	0.875151	-	-0.0787464	-	-
855	0.081476	0.200504	-	-	-	1.28078	-	-0.28558	-	-	0.0976108	-	-	-
856	-	-0.108089	-0.156785	-	-	-	-	-0.046002	-	-0.00360224	-	-0.0499095	-	-
857	-	0.0127832	-	-	0.304978	-	-0.0406821	-0.625925	-	0.192825	0.259785	-	-	-
858	-	-0.36087	-	-0.6515	0.14104	0.27023	0.0847446	-0.0816123	-0.213129	0.0177794	-	-0.354791	-0.250234	-0.120219
859	0.226015	-	0.362442	0.348572	0.140386	-	0.26123	0.125783	-	-0.00561557	0.0690147	-	-	-
860	-	-0.588133	0.311387	-	-0.188654	0.328377	0.0462815	0.426104	-0.0791562	-0.475396	-0.27011	-0.285698	-	-0.370276
861	-0.117828	-	0.332622	-0.736735	0.0972062	0.332851	-0.422125	-0.0106366	0.125916	-0.368601	-0.234869	-0.0912598	-	-
862	-2.96995	-1.25084	0.420617	-0.28629	-0.454176	-	-	0.545968	-1.21176	-0.487075	-	1.36871	-0.168899	-0.61155
863	-0.0377336	-0.153546	-	0.244887	-	0.418784	-0.0432045	-0.185359	0.0549179	0.118626	-0.207143	0.0344975	-	-
864	-0.0942361	0.0143553	-	-0.0236102	0.456911	0.285816	0.0322419	-0.305445	0.168514	-0.149259	0.225152	-	0.154454	-0.10286
865	0.287827	-	-	-	0.177344	0.461214	-	0.142348	0.632361	-0.130799	0.371949	-	-	-
866	0.241352	-	-	-0.193709	0.265077	-	-	-0.051024	0.244156	-0.0313952	0.0663992	-	-	-
867	-0.109695	0.165558	-	0.143916	-0.0287106	-0.0977456	0.267835	-0.143916	0.272023	-	0.237564	-	-	-
868	0.301354	0.0538064	-	0.0551957	0.115566	0.118094	-	-0.0589399	0.277509	-0.0661236	-	0.188781	-	-
869	0.14274	0.212507	0.420078	-	-	-0.064331	-0.0920721	0.0949116	0.090447	-	0.0809305	-0.0554733	-	-
870	-	0.291604	0.404031	-	0.00302648	0.0758749	-	-0.146655	0.0309716	0.0990932	0.161694	-0.0226164	-	-
871	-	-	-0.123534	-0.168514	-0.271545	0.225152	-	-0.292428	-0.173511	-0.0866479	0.18053	-	-	-
872	-0.210763	0.14274	0.520649	-	-	0.242206	-	0.244156	-	-	-	0.113567	-	0.0404015
873	0.442652	0.744936	-0.0144981	0.155879	-3.28333	0.961327	0.0794293	0.286526	-1.91808	-0.0894982	1.37178	-	1.01878	-
874	0.0805212	-0.240498	-	-0.0680516	0.0761486	0.268794	-0.2949	-0.157949	0.543892	-0.154972	0.291014	-0.370388	-0.154065	-0.0192037
875	-	-	0.220701	0.214498	0.23217	-	-	0.122871	-	0.197236	0.6124	-0.441696	-	-
876	0.269033	-0.443394	-	-	0.0739573	-0.455439	-	-0.434028	-0.0473988	-	-0.0923428	-	-0.0448837	-0.603976
877	-	0.236707	-	-	0.0866479	-0.157691	0.0612923	-0.453649	-	0.181293	-	-0.342327	-	0.0596322
878	0.296311	-	-	-0.534858	0.253384	0.00302648	-	-0.193204	-	-0.351402	0.193835	-0.15562	-	0.515511
879	0.465191	-0.169412	-	-0.832444	0.376846	-	0.31603	-0.206768	0.188401	-0.274411	0.407842	-0.461738	0.0230424	-0.252173
880	0.117562	0.41738	0.414677	-	0.683831	-0.839234	-	-0.303109	0.204892	0.420402	-	-	-	-0.25181
881	-0.279412	1.00863	-	0.00733905	-	0.292782	-	-0.25084	-	-	-	-0.0632268	-	0.401958
882	-	-0.28629	-	-	-	-0.720629	-	-0.170566	-0.28629	-0.0909889	-0.102457	0.0923428	-	0.179129
883	-	-0.0263043	-0.66612	-	-	1.63585	-	-0.21176	0.138421	-	-	-	-	0.745711
884	0.277628	-	0.0176369	-0.0344975	-	-0.592349	-	0.128425	-	0.13606	-	-0.233643	-	-0.0224743
885	0.133037	-0.373398	0.271545	-0.133695	0.305679	-0.666484	-0.00891709	-0.422125	-0.0226164	-0.479955	0.263756	0.175684	-	-0.510557
886	-0.211261	0.00374614	-	-	-	-	-	-0.0113525	0.0265876	-	-	0.269512	-0.516116	-
887	0.430713	0.171463	0.364572	0.152508	0.20389	-0.0790196	0.046002	0.16954	0.160017	0.232784	0.225768	0.10541	0.0706641	0.0230424
888	-	-	-	0.286881	-	0.133564	-	-0.600745	-	-	-	-	-	-
889	0.416191	0.405339	-0.104337	0.319849	-0.046002	-0.372841	-	0.267356	0.235359	0.155102	0.208892	-	-	0.220578
890	-	-	0.524666	0.251568	-	-0.194591	-	0.553262	-	0.119157	-0.119024	0.650397	-	-0.018919
891	-	0.423847	-	0.0683269	0.363227	-	-	0.0119249	-	0.446044	0.334797	-	-	0.111833
892	-0.202136	-0.52296	0.387914	0.0892269	-0.441165	-0.65471	0.384381	0.46999	-	-0.203013	0.682304	-0.497127	-	0.387363
893	-	-2.22657	-	0.00575927	0.0490731	-0.917317	-	0.0625362	-	-2.56786	-0.00187429	-2.4098	-	1.10286
894	0.0988238	0.165558	-	-	-	0.192573	-0.191057	0.19232	0.178874	-	-	-0.082975	-0.268075	-
895	-0.092884	-	-	0.177216	-	-0.00906047	-	-0.0672257	-	-	-	-	-	-0.359184
896	0.0166389	-	-0.0496308	-0.18954	0.14104	-	-0.296428	-0.0569996	-	-0.298893	0.146786	-0.978928	-	-
897	-	-	-	-	-	-	-	0.188907	-	-	0.380508	0.075738	-	-
898	0.186881	0.081885	0.16633	-0.0970714	0.205142	-	-	0.15549	0.383497	-	0.154454	-0.353549	-	-0.0666748
899	-	-	-0.472696	-	-	-	-	0.0398403	-	-	-	-	-	-
900	-0.181548	-	-	-	-	0.354001	-0.285225	0.0506062	-	-	-	-	-	0.0863762
901	0.140124	-	-	-	0.031254	-	-	-0.052555	-	0.115832	-	-	-	-
902	0.0339339	-0.306962	0.265077	-0.183582	0.206768	-	0.153287	-0.165558	-0.107822	-0.158596	0.0136409	-	0.251204	-0.0253123
903	0.082975	-0.199751	-	-0.15056	0.205267	0.327802	-	0.00201836	0.1995	0.63812	-0.240864	0.255682	-0.289834	-0.0392788
904	-	-	0.329066	-0.385707	-	0.502331	-	0.064469	-	0.216486	-	-0.0326651	-	-
905	-	-0.25882	0.234624	0.0166389	0.234501	0.0688771	-0.1137	-0.0931545	0.162339	0.171975	0.176833	-	-	-0.256769
906	-	-0.589859	-	-	0.375846	-1.70576	-0.355129	-0.853437	-	-	-	-	-0.0377336	-0.15082
907	-	-0.0278618	0.226139	0.0444641	0.259062	0.249021	-0.0227584	0.0847446	0.102591	-0.130404	0.187134	-0.0524159	-	-
908	-0.143132	-0.151859	0.182819	0.0844725	-0.19131	-0.408277	0.0846086	-0.101919	0.0270125	0.253384	0.0680516	0.28404	0.016211	-0.157561
909	-0.146134	-	-	-	-	-	0.0350608	-0.661111	-	-	-0.443819	-0.0340748	-	-
910	-	0.349479	0.529071	-0.290542	0.284277	-0.122606	-	0.10541	0.596649	0.378179	-	-	0.0106366	-0.276794
911	-0.289008	0.0640551	-0.0978804	0.143263	-	-	-0.155361	0.0381552	0.137766	-	-0.170822	-	-	-
912	-	-0.227248	0.410992	-0.212383	0.251446	0.418136	0.169668	0.0600474	0.0122111	-0.0862403	-0.0183493	0.141433	-	0.188528
913	0.400101	-0.630033	-	-0.123666	-0.34426	-	0.518535	-0.143002	-0.0329472	-0.56589	-0.015783	-	-	-0.390227
914	-	-0.24184	0.0437644	-0.148348	-	-	0.0677764	0.00934717	-0.204391	-0.265677	0.306845	-	-	0.116498
915	-0.673918	-0.118493	0.194087	-0.368601	0.444561	-0.778713	0.118626	-0.562377	0.181802	0.00374614	0.153805	-0.173383	-	0.129481
916	-	-0.819505	-	0.234133	-0.0878701	-0.622837	-0.153546	0.218595	-	-	-	0.566084	0.000865357	-
918	0.644318	-	0.536451	-	-	-	-	-0.0522768	-	0.0798389	-	-	0.276913	-
919	-0.0680516	-	-	0.0542233	-	0.275007	-	-0.574538	-0.354114	-0.0281448	-0.117296	0.222681	-	0.0718999
920	-0.192699	-0.22404	-	-0.694747	0.0282862	0.277152	-	0.175173	-0.689836	-0.40294	-0.0963968	0.377401	-	-0.316493
921	-	0.357383	-0.161049	-	0.161694	-	-	-0.293841	-	-	-	-	-	-
922	-	-0.137241	-	-0.226878	0.124593	-	0.104471	-0.280362	0.778377	-0.117163	-	-0.352194	-	-0.542902
923	-	-0.123931	-	-0.351967	-0.0467006	-	-	0.135404	0.030548	-0.290896	-0.0551957	0.109695	-	-
924	-	-0.515107	0.382169	-0.153805	-0.572405	0.0444641	-	0.0619835	-	-0.00374614	0.280244	0.0619835	-	0.454808
925	-	0.158208	0.425244	-	-	0.151599	-	-0.325732	-	0.577344	-	-0.422771	-	0.22231
926	-	-	-	-	-	0.635801	-	-0.703101	-	-	-	-	-	1.11183
927	0.0961269	-	0.219091	-	-	0.498659	-	-0.172103	-	0.143655	-0.828956	-	-	0.368712
928	-	-0.529671	-	0.560911	-	-	-	0.748547	-	-	-	0.791939	-	-
929	0.651867	-0.602742	-0.118493	0.178874	-0.0514417	-	-	-0.203765	0.0978804	-0.558366	0.111031	-0.134615	-	-0.168
930	-	-	0.128953	-0.00820001	0.0366088	-	-	0.465609	0.19774	-0.16543	0.0346383	0.692516	-	-
931	-	-	0.0751903	0.758559	0.0957219	-	-	0.358621	-0.207143	-	-	-0.151599	-	-
932	-	0.864493	-0.0436245	0.266037	-	-	-	0.70982	-0.385707	0.788769	-0.417812	0.919531	-	-
933	-	0.340619	0.269033	0.510861	-0.185359	0.285698	-0.176067	-0.262313	-0.41511	0.105142	0.0199154	0.543595	-0.180275	-
934	0.25544	-0.0244615	0.108357	0.410233	0.0415234	-0.0790196	-0.030548	-0.276794	-0.300534	-0.0086303	0.257614	0.535356	-0.0810669	-0.133564
935	-0.0346383	0.0532504	-0.344601	-	-	1.08161	-0.564232	0.161178	-0.642008	0.725349	-0.286881	-	-0.507008	1.01207
936	-	-	-0.0859685	1.16652	-	-0.473735	0.0137838	0.681134	-	0.770871	-	0.197362	0.272023	-
937	0.0224743	-	-	0.173255	-0.057277	-0.267835	-	0.78576	-0.0200577	0.985063	-0.217231	-	-	0.677441
938	-	-0.228973	0.109026	1.16169	-0.0731347	-	-	0.377512	-	0.482848	0.262072	-	0.287236	0.621899
939	0.275245	-0.486251	-	-0.495286	0.104471	0.0494914	0.232047	-0.291957	-0.0301242	-0.746399	-	0.348006	0.345056	-0.512581
940	0.218719	0.046002	-0.201634	-0.239642	0.105142	-0.733788	0.111298	0.0877344	0.391988	0.012068	0.196229	-0.261832	-	-0.165558
941	-	-0.818523	-	-0.134878	-	-	0.240131	-0.147046	-	-0.578794	0.250962	-	0.287709	0.18053
942	-	0.753519	-0.221939	0.254231	-	2.10081	-	0.952855	-	0.689746	-0.761455	-	-	0.586981
943	-0.190172	-0.233643	0.0444641	-	-	0.364909	0.14952	0.145873	0.274053	-	-	0.271784	-0.0433445	-
944	-	-1.12174	-0.22033	-0.858777	-0.245131	-	0.181802	-0.773321	0.106214	-0.89933	0.256165	-	-	-0.850399
945	-0.197865	-	-	-	-0.245252	0.28155	0.138159	0.217727	-0.383718	-0.330788	-	0.326192	-	0.429964
946	0.165044	-	-	-0.124063	-	-	-0.0721744	0.242206	-	-	0.189666	-0.1503	-	-0.240986
947	0.0418037	0.000576963	0.424385	0.176195	0.146916	-0.0204844	0.107956	0.114634	0.10742	-0.0702519	0.131589	0.201257	0.041243	0.25544
948	-	-0.690551	0.163885	-0.418136	0.0817487	-0.31742	0.258097	-0.0447438	0.135404	-0.305445	-	0.727877	0.340847	0.427499
949	-	-0.373286	0.158596	-	-	-0.163241	0.293841	0.0179219	0.0716254	-0.238298	-	-	0.420186	0.0666748
950	0.219339	-0.886667	0.294547	-0.561693	0.306379	-0.822608	0.326077	-0.325617	-0.0160684	-0.490159	0.252779	0.83754	0.435949	-0.00877371
951	-	-	-	-	-	-0.273695	-0.0274372	0.214622	-	-0.229588	-0.00345832	-	-	-
952	-0.0885487	-0.395282	0.0473988	-0.365916	-0.19497	-0.149389	-0.0833836	-0.203514	-	-0.593784	0.168	-0.667938	-	-
953	-0.0546401	-0.809908	-0.0301242	-	0.17031	0.00475305	-0.067914	0.0657102	0.0142124	-0.869082	0.183963	-0.0486547	-	-
954	1.00504	0.613154	-	-	-1.07724	-0.93546	-	-1.23873	-0.489543	0.264356	-	0.165301	0.364124	-
955	-	-0.557876	0.1956	-0.546759	0.140517	-0.810484	0.20989	-0.305562	0.203264	-0.397803	0.287118	0.293488	0.238909	-0.29337
956	-0.0589399	-0.0622599	-0.0648829	0.00805655	-0.0729976	0.273098	0.153157	0.097476	-0.250962	-0.113834	-0.11023	0.265077	-0.282973	0.25084
957	0.28889	-1.2042	-	-0.91747	-0.349705	-1.10668	0.317651	-1.09079	0.0457225	-1.11543	0.425352	-0.859174	-0.0361868	-1.06108
958	-	-0.318809	-0.0676387	-0.252537	-0.284869	-	-	0.144438	0.213005	-	-	-0.135798	-0.0447438	-0.0193461
959	-0.0270125	-0.284869	0.1121	-0.125916	-0.244644	-0.0795658	-	-0.156655	-0.182438	-0.439676	-0.0663992	-0.105544	-0.221444	-0.126048
960	-0.0807941	-	0.195726	-	-	-0.941031	-	0.0444641	0.202512	-	-0.177089	0.31034	-	-
961	-0.131326	-	-	-	-	-	0.176578	0.654069	-	-	0.156914	0.77989	-	-
962	-0.364348	-	-	-	-	-	-	0.331591	-	-	-	0.420617	-	-
963	-	-0.00115369	-	-	-	-	0.202512	-0.165172	-0.0583858	0.0154976	-	-	-	-
964	0.0832474	-	-	0.277152	-0.00963382	0.0447438	0.236095	-0.250234	0.173639	0.229219	0.186754	-	-	0.111699
965	-	-	-	0.207768	-	-	-	0.248413	-	-	0.27453	-	-	-
966	-	-0.558562	-	-	0.0356239	-	0.520347	-0.314523	0.376402	-0.587653	0.248656	-0.703367	0.335026	-0.435629
967	0.0564448	-0.271187	-0.082975	-0.281906	-	-0.111298	-	-0.204892	-	-0.291014	-	-0.349479	0.0485152	0.0427844
968	-	0.115699	-	-	-0.0892269	-	0.0936954	0.012068	0.395173	-	0.387473	0.100709	-	0.242938
969	-	-	-	-	-	-0.283922	-0.137766	-0.384492	-	-	-	-	0.135798	-0.185486
970	-	0.0318186	-	0.0110662	-0.0890913	-0.0695647	0.136191	-0.238787	-0.134615	-0.134878	0.154324	-0.137635	0.132379	0.00100953
971	0.0708015	-	-0.188021	0.517024	-0.00776959	-	0.0335111	0.337768	0.0416635	-	0.0758749	0.744419	-0.0553345	-
972	-	0.264717	-0.131853	-	-	-	-	0.661111	-0.00547185	0.254715	-0.252173	0.542109	-	0.717123
973	-	-0.0243197	-	0.145482	-	-	-0.14991	-0.0285692	-	-0.449641	-	-0.23352	-0.0140696	-
974	-	0.049352	-	-	-	0.487486	-	0.56589	-0.0970714	-	-	-	-0.607958	0.10165
975	-	-1.21412	-	-0.28155	-0.14965	-0.804549	0.164658	-0.0432045	0.380397	-0.129481	0.434775	0.241962	-	0.114767
976	0.468427	-	-	-	0.0779266	-	-0.149129	-0.867106	-	-0.685895	0.166972	-	0.342782	-
977	-	0.284396	-	-	-	-	-	0.311503	-0.211635	-	-	-	-0.508936	-
978	-	0.073409	-	-	0.450697	0.263034	0.503959	-0.00417776	0.157561	0.0359054	0.073409	-	-	-
979	0.124328	0.386038	-	0.356707	-0.330788	0.354678	-0.201885	0.208517	0.0429244	-	-	0.0918014	-	-
980	-	0.0597706	-	-	0.185359	0.341189	-	0.381394	-	-	-	-	-	-
981	0.249142	0.026446	0.205768	-	-0.0903115	-0.0416635	0.00158609	0.133169	-0.0890913	-0.161049	-0.0411028	0.073409	-0.206518	-0.0284277
982	-	-	0.487178	-0.0423642	-0.144307	-	-	-0.126576	-0.0313952	-	-0.052555	-	-	-0.0588014
983	-	0.0451634	-0.0154976	-0.645702	-	-1.03097	-	-0.380286	0.015783	-	0.349705	-	-0.0129262	-0.143132
984	-	-0.89755	-	0.247685	-	-	0.879	0.154972	0.25084	-0.135272	-	-	-	-
985	0.300417	-0.0140696	0.33182	0.0806577	-0.0519985	0.138945	-0.0827026	0.0783366	-	-0.111833	-0.135141	0.145612	-0.298658	0.135929
986	-	-	-	0.40523	-	0.874522	-	0.873026	-	-	-	-0.664665	-	0.443288
987	-	-0.354226	-	-0.945982	0.495797	-1.44	0.166844	-0.589188	-	-	-	-	-	-
988	0.1133	0.274411	0.209141	0.143655	-0.10675	0.172359	0.00460925	0.201634	-0.0291348	-	-0.0418037	0.185105	-	0.145743
989	-	0.313942	0.266876	-	0.39835	-1.54908	-	-0.778545	0.252173	-	-0.064331	-	-	-
990	-0.00676478	-	-0.0423642	-	-0.223793	0.0367495	-0.145221	0.177599	-0.47467	-0.123136	-	-	-	-
991	-	-0.615416	-	-	-	-	-	0.192447	-	-	0.0978804	-0.0913952	0.599413	-0.418999
992	0.326882	0.253626	0.255924	0.264236	-	0.0333701	0.40969	0.124593	0.109962	0.0514417	0.27023	0.315914	-0.269273	0.14509
993	0.332507	0.113034	-	-0.32458	0.0408223	-	0.158078	-0.154583	0.0492125	-0.718964	0.293017	-0.119821	-	0.0136409
994	0.121546	0.215492	0.233888	0.280362	-	0.124328	0.0040339	0.139731	0.00977712	0.0903115	-	0.235727	-0.152119	0.107554
995	-	-	-	-	-0.363451	-0.000144262	0.267835	-0.640528	-	-	0.56589	-	-	0.247441
996	-0.0112094	-0.0648829	0.111031	0.420402	-	0.243303	-0.0799754	0.0617071	-0.354226	0.384381	0.174534	0.145482	-0.26135	0.300534
997	0.265197	0.0359054	0.0858325	0.0738202	0.110497	-0.196229	0.177726	0.00992041	-	-0.067914	-	-	-	0.14978
998	0.125519	-	-	-	-	-	-	-0.194213	-	0.404903	-	0.260748	-	-
999	0.35242	0.229588	0.0970714	0.378401	-	-0.00561557	-	0.249263	-	-0.0190614	-0.054779	-0.318346	0.0501882	-0.0765591
1000	-	0.238175	0.0611541	0.397255	-	-	-	0.420294	-	-	-	0.0760117	-	-
1001	-	-0.549028	-	-	-0.184598	-	0.405448	-0.384271	-0.227248	-0.641639	-	0.141302	-	-0.348572
1002	-	0.25882	0.247563	0.419107	-	0.2444	-	0.447738	-0.237074	0.0953168	-	-	-	0.162726
1003	-0.0880059	0.935837	0.36793	-0.0581086	-	-	-	-0.576667	0.38659	-	0.271067	-	-	-0.168514
1004	0.0236102	-	-0.0194884	0.368265	-	-	-	0.563549	-	0.176578	0.376624	-	-	0.170822
1005	-	-	-0.180275	-0.410775	-0.118891	-	0.538538	0.0754642	0.0583858	-0.736821	0.0871912	-	0.335369	-
1006	-	-	-	-	-	0.438932	-	0.173383	-	-	-	-	-	0.189413
1007	-0.191057	-	-	-	-	0.620586	-	0.0812033	-	-	-	0.046002	-	-
1008	-	0.467071	-	-	-	0.279887	-0.120883	0.528771	-0.0540844	0.329296	-	0.0219061	-	-
1009	0.100709	-0.187641	-0.172231	-0.261952	-	0.45628	-0.116365	-0.267835	0.467801	-0.401412	-	0.275365	-	-
1010	0.0427844	-0.200002	0.0434845	-0.392977	0.316609	-0.273098	0.10286	-0.299831	0.0959919	-0.0997665	0.128557	-0.1145	0.0608775	-0.325386
1011	0.0731347	-	-	-	-	0.0280033	-	-0.0519985	-	-	-	-	-	-
1012	-	-	-	0.0590783	-0.191942	-2.3497	0.0040339	0.0847446	-	-	-0.145482	-	-0.29125	-0.376513
1013	-0.0554733	-1.06385	-	0.0973411	-0.337197	-1.35902	-	-0.54409	-	-0.371838	-	-	-	-0.026446
1014	-	-	-	-	-	-0.396488	-	-0.371949	-0.592636	-0.0654344	-	-	-	-
1015	-0.0958569	0.343578	-0.396927	0.387804	-0.077243	-0.509442	-0.115965	0.314174	0.0903115	-0.209765	0.1396	-0.363676	-0.00920383	0.139993
1016	0.134352	-0.164143	0.292075	-	-0.161049	-0.180403	0.0257376	0.279055	-0.338225	-	0.0451634	0.220082	-0.0371713	0.403159
1017	-0.0758749	-	0.174534	-0.462785	-	-0.168	0.164915	-0.170181	-0.091666	-0.422556	0.209266	-0.124857	-0.233275	-0.731444
1018	-	0.0652966	-	-0.22132	-	-	-	-0.568227	-0.437547	0.0913952	0.832688	0.625364	-	-0.42503
1019	0.0378742	0.0563061	0.0878701	0.172999	-	-0.167486	0.0353424	0.113034	0.0226164	-	0.0806577	-	-0.159887	-0.1129
1020	-	-0.536451	0.086512	0.981926	-	-0.181039	-0.235482	0.476122	0.226509	-	-	-0.0102069	-	-1.17447
1021	-	-	-	0.290778	-	0.226385	-	0.191563	-0.140255	0.535555	-0.146264	0.455544	-	-
1022	-0.102188	-0.152378	-0.0206267	-	-0.358734	-0.527871	-	0.0529723	-0.282143	0.0677764	-	0.467905	-	0.182565
1023	0.0284277	-	-0.0962619	-0.504264	-	-	-	-0.683921	0.136848	-0.933195	-	-0.545474	-	-
1024	-0.165944	-	-0.18409	0.250113	-	-	-	0.138683	0.206268	-	0.0695647	-0.0723116	-	-
1025	-	-0.322159	-0.0529723	-0.395173	0.435842	-0.696884	-	-0.832931	0.108089	-0.169284	-	-	-	-0.323543
1026	-	-	0.0104934	-0.699374	-0.146003	-1.84603	-	-0.731618	0.1129	-	-0.0706641	-	-	-0.965396
1027	-0.0751903	-0.351967	0.141825	0.300534	0.0234683	-0.155102	0.393746	0.268794	0.0234683	-0.271665	0.27011	0.247441	-	0.0524159
1028	-	-0.506805	-0.169668	-0.389126	0.179256	-	-	-0.471552	-	-0.458172	0.256286	-0.483364	-	-0.37362
1029	0.077243	-	-	-	-	-0.0589399	-	0.482539	-	0.470719	-0.0875986	-	-	-
1030	-0.0549179	0.183836	0.0241778	-	-	-	-	0.444985	-	0.00920383	-0.141825	0.0847446	-	-
1031	-0.872238	-	0.62882	-	-	-2.78931	-	-0.771294	0.390338	-0.791689	-0.209765	-	-	-
1032	0.1995	-	-	-	-	-	-0.0951818	-0.186627	-	-	-	-	-	-
1033	-	0.339708	-	0.464459	-0.195977	-	-	-0.359409	0.2929	0.788435	-	0.168	-	-0.254352
1034	-	-	-	-	-	-	-	-0.109026	0.282025	-	-0.118758	-0.193078	-	-0.206268
1035	-0.0318186	-0.185232	0.0176369	-0.416516	-0.191815	-0.601411	-0.0439044	-0.204516	-	-	0.22132	-	-0.0237521	-
1036	-	-	-	0.127501	-	-	-	0.127897	0.0575542	-0.247441	0.144569	0.106348	-	0.195096
1037	0.162726	0.0747794	0.293135	-	0.0193461	-0.197991	-	0.0370307	-0.0434845	-0.00633393	-0.104202	0.232784	-0.192068	-0.193709
1038	-	0.190046	0.0568609	-0.0137838	0.0852887	0.111031	-0.0836559	-0.174023	-0.108491	0.447421	-	-0.352646	-0.211261	-0.327802
1039	0.0464212	0.149129	-	0.49057	-0.0380147	-	-	0.421479	-	0.367818	-	-0.151729	0.286053	-
1040	0.065848	0.143524	-0.0318186	0.29725	-0.11929	0.335598	-0.0908534	0.359858	0.155749	0.24123	-0.203264	-0.490673	-0.345169	0.10608
1041	0.0272956	-	0.505281	0.0453032	0.00590296	-	-0.0322419	0.142217	0.187261	0.167358	-	-0.256769	0.0342157	-0.264717
1042	-	-0.274411	0.170566	0.162983	-	-0.221939	0.200379	0.277271	0.458802	-0.465191	-0.200881	0.0247452	-	0.190552
1043	0.313594	-0.111833	0.32964	-0.172231	0.38084	-0.29066	0.335369	-0.250113	0.373398	-0.0762854	-	-0.348232	-	-0.293841
1044	-0.24062	-	-	-	-	-	0.0253123	-0.0107798	0.0727232	-	0.128821	-0.365581	-	-
1045	-	-	0.106884	-	-	-0.0600474	-0.198871	-0.243425	-0.0142124	0.451119	-	-	-	0.263515
1046	-0.0855606	0.418244	-0.176323	0.153546	0.137241	0.227248	-0.26123	0.331705	0.0583858	0.335712	-0.140779	-	-0.141564	0.484293
1047	-	-1.35733	0.28629	-0.887369	-	-1.41932	0.0176369	-1.01585	0.0856966	-0.838508	0.0440443	-1.09248	0.2949	-0.391438
1048	-	0.164915	-	-	-0.0923428	-	-0.000432744	0.284988	-0.0739573	-0.156267	-0.250355	0.212258	-0.315334	0.237808
1049	-	-	0.538041	-	-0.122474	-	-0.283803	0.312897	0.0951818	0.14496	0.00201836	0.225152	-	-
1050	-	-	-	-	-	-	-	-0.978342	0.0949116	0.23217	-0.0540844	0.132116	-	0.215741
1051	0.0563061	0.214125	0.116099	0.233397	0.0274372	0.194213	-0.0295589	0.267596	0.210638	-	-0.171463	-	-0.553164	-0.0237521
1052	0.0250288	-0.240375	0.0816123	-	-0.0912598	-0.706287	0.0221902	0.131458	-	-	0.0856966	-	0.0150693	-
1053	-	-0.0071955	-0.231555	-	-	-	-	0.299596	-0.113967	-0.189413	-	-	-	-0.240253
1054	-0.19232	-	-0.120219	-	-	-	-0.383497	0.114767	0.0211954	-0.0549179	-	-	-0.228973	-0.00345832
1055	-0.0776532	-	-	-	-	-	-	-0.146786	-	-	-	-	-	-
1056	-	-	-	-	-	-	-	0.212134	-0.323197	-	-	-	-	-
1057	-	-0.660381	-	-0.242816	-0.308361	-0.896466	-0.0104934	0.0503276	0.133564	-0.580242	0.132248	-	0.116498	-0.129217
1058	0.170822	-	-	-	-	-	-	0.374511	-	-	-0.140255	-0.360645	-	-
1059	0.0103502	-0.121413	0.256286	0.241108	-0.0423642	-0.524064	-0.128161	0.172488	0.263635	0.444667	0.197488	-0.115566	-	-0.0153548
1060	-	-	-	-0.0764223	-	-	-	0.183328	-	-	-	0.0729976	-	-
1061	-	-	-	-0.155102	-	-0.437334	-0.318693	0.0969365	0.0976108	0.307545	-	-	-	-
1062	0.287236	0.131063	-	0.175173	-0.139077	-0.473112	0.233275	0.478713	-	-	0.242938	-0.643302	-0.422018	-
1063	-	-0.230818	-	-0.104471	-	-	-	-0.66712	-	-0.665666	-	-	-	-
1064	0.00331439	-	0.296076	-0.0370307	-	-	-	0.365469	-	-0.395063	0.402286	-0.632547	-	-
1065	-	-	-	-	-	-	-	-0.143655	-	-	-	-0.556307	-	-
1066	-	-	-	-0.550507	0.363227	-	0.331705	-0.591488	-	-0.324926	0.49917	-0.854075	-	-
1067	-0.0200577	-0.0448837	0.380619	0.208892	0.0346383	0.0551957	0.113834	-0.0982848	-0.433066	-	-0.143393	0.156397	-	-0.51339
1068	0.00317044	-	-	-0.138552	0.312665	-	-	-0.4654	-	0.393197	-	-	-	-0.073409
1069	-	-	-	0.0247452	-	-	-	0.238053	-	0.227864	-	-	-0.131985	-
1070	-0.139077	-0.451119	0.161307	-0.327227	-0.260748	-0.690819	-	-0.144307	-	-	-	-0.153287	-	-0.386038
1071	0.0375931	-	-	-	-	-	-	-0.0650208	0.172488	-0.0588014	-	-	-	-
1072	-	-0.313362	-0.127765	-	0.158337	-	-	0.22367	-0.0336521	-	0.0908534	-	-	-
1073	0.147828	-	-	-	-	-	-	0.112233	-	-	-0.187134	-	-	-
1074	-	-	-	0.0545012	-	-	-	0.307662	-	0.0250288	-0.21661	0.0997665	-0.144046	-
1075	0.0681893	-0.126576	0.539829	0.478713	-0.133958	-0.0381552	0.227864	-0.0538064	-0.663663	-0.273695	0.593115	0.470303	-0.303342	-0.730749
1076	-	-0.586308	-	-	-	-1.53416	-0.0683269	0.296428	0.0326651	-0.158337	-	-	-	-
1077	-	-	-0.0199154	0.334568	-0.724563	-0.587941	-	0.399991	-	-	-	-0.118227	0.0169241	0.389457
1078	-	-0.165044	-	0.185486	-	-	-	0.493442	-1.11969	0.123666	-	-	-	0.261711
1079	-	-0.0423642	-	-	-	-	-	0.0705267	0.0265876	-	-	0.205768	-	-
1080	-0.14952	-	-0.370834	-	-	0.0799754	-	0.0935602	-0.0169241	0.249627	-0.212258	0.126576	-	-
1081	0.35682	-	-	-	-	-	-	-0.141433	-	-	-	-	-	-
1082	0.0261627	-	-	-	-	-	-	0.00647756	-	-	-	-0.431463	-	-
1083	-	-	-	0.435095	-	-	-0.165044	0.339822	-	0.0289934	0.00460925	0.0482362	-	-
1084	0.164915	0.246712	-0.0850167	0.426533	0.0714881	0.108223	0.219711	0.200881	0.228726	-0.0243197	0.0152121	-0.0126402	-0.136191	0.221568
1086	0.0607392	-0.633013	0.049352	-0.37729	0.221939	-0.408712	-	-0.747344	0.544189	-0.432104	-	-	-	-0.773743
1087	-	-0.102591	-	-	-	-	-	0.139208	0.209391	-	-	-	-	-0.189413
1088	0.265917	-	-	-	0.064331	-	-	-0.445727	-	-	0.529471	-	-	-
1089	-	-	-	-	-	-	-	-0.644318	-	-	-	-	-	-0.25689
1090	-	-	0.315102	-	0.0229004	-0.092884	0.170566	0.0448837	-	-0.105276	-0.0922074	-	-	0.0344975
1091	-0.256648	-	-0.274411	-0.14496	-	-0.245131	-	0.0513025	-	0.066537	-	-0.476641	-	-0.0413832
1092	0.0840643	0.386701	-	1.21717	-	-0.202386	0.433173	-0.00302648	-0.552672	-	0.364797	-	-	-
1093	-	-	-	-0.172103	-	0.47892	0.171207	-0.487898	-0.103531	-0.497127	0.195096	-0.131458	-	-
1094	0.0284277	0.259303	-	0.295841	-0.111966	-	0.0154976	0.590051	0.334454	-0.254352	-	0.0250288	-	-0.0683269
1095	-	-	-	-	-0.0113525	-	0.0992279	0.141171	-0.0607392	-	0.0385767	-	-0.132643	-
1096	-	-0.584097	-	0.0738202	-	-	-	0.393087	-	-	0.201759	0.462052	-	0.19232
1098	0.328262	-	0.0461418	0.0669502	-	-0.17031	-	0.23585	-	-	-0.00417776	0.213503	-	-
1099	-	-	-	0.23131	-	-0.201634	-	0.0951818	-	-	-	-	-	-
1100	-	-	-	-	-	-	-	-0.397255	-	-	-	-0.143393	-	-
1101	-	-	-	-	-0.51005	-0.470407	0.36793	0.0766959	-0.679424	-	0.364684	0.0760117	-	-1.20702
1102	-	-	-	0.179511	-	-0.0790196	-	-0.363564	-	-	-0.28238	-	-	-
1103	-	-	-	-	-	0.0384362	-	-0.166972	-	-	-	-	-	-
1105	-	-	-0.224164	0.0243197	-	-0.222063	-0.10675	-0.103397	-	-	-	-	-	-
1106	-0.101919	-	-	-	-	-	-0.0102069	-0.556699	-	-	-	-	-	-
1107	-	-	-	2.32124	-	2.15559	-	2.05228	-	-	-0.328492	-	-	1.84952
1108	-0.131194	-0.314523	0.137241	-0.156397	0.0614306	-0.236707	-0.064607	-0.323658	-0.213627	-	0.00647756	-	0.0132121	-0.131985
1109	-0.224905	-0.564037	-0.0968016	-0.161436	-0.205643	-0.14952	0.0200577	-0.193456	-	-0.182311	-0.762476	-	0.0263043	-0.167486
1110	0.394295	0.0282862	0.128161	-0.305329	0.159242	-0.400319	0.14091	-0.0791562	0.263515	-0.706729	0.409798	-0.178874	-	-0.650121
1111	-	-	-	-	-	-0.332393	-	-0.373286	-	-	-	-	-	-0.206393
1112	0.279293	-1.31429	-	-	-	-	-	-0.0380147	-	-	-	-	-	-
1113	-	-0.885652	-	-0.300065	0.00604663	-1.49467	0.117296	-0.489851	0.0299829	-0.414677	-	-0.252779	0.073409	0.405121
1114	0.197991	0.426104	-	0.277152	0.228234	-	-	-0.0563061	-0.0942361	0.00977712	-0.366924	-0.214374	-	-
1115	-0.216734	-0.103128	0.890952	0.566766	-	-0.552771	-	0.00906047	-0.936742	-0.273576	-	-	-	-0.90327
1116	-	-	-	-	-	-	-	-0.359184	-	-0.0985543	-	-0.704518	-	-
1117	0.188274	-0.114367	0.348799	-0.0268709	0.488309	-0.478299	0.268434	-0.0713508	-	-	-1.31005	-0.580531	-	-
1118	-	-	0.0329472	-	-	-	-	-0.257131	-0.283922	-	0.0558898	0.00791308	-	-
1119	-	0.1503	-	-0.40021	0.169412	-0.578118	-0.0302654	-0.338339	0.131985	-0.122739	-0.0542233	-	-0.0854247	-0.460166
1120	-	-0.264116	0.0214797	-0.198746	-0.0399806	-0.103397	-0.24184	-0.267596	-0.115566	-0.406863	0.0606008	-	-	-0.0698396
1121	-0.903501	-	-0.109695	-	-	0.0172093	-	0.329755	-0.520548	0.551393	-0.24245	0.195474	-	-0.746313
1123	0.213129	-0.350045	0.244278	0.598746	0.305795	-0.217603	0.272859	-0.00302648	0.207643	0.229711	-0.133827	-0.174406	-0.148869	-0.559149
1124	-	-	-	-	-	-	-	-0.543892	0.0701145	-	-0.368489	-0.572987	-	-0.488206
1125	-	-	-0.000144262	-	0.262553	-	-	0.208268	-	-0.183582	0.272382	-	-	-
1126	-	0.242938	0.10608	0.858458	-0.0743684	0.463936	-0.0780633	0.685537	0.959102	-	-0.439038	0.701505	-0.0174944	0.788519
1127	-	-	0.0265876	-	-	-	-	0.0180644	-	-0.0507455	-	-0.861003	-	-0.211012
1128	-0.67075	0.818932	-	0.758218	-	-	-	0.418244	0.126444	0.660107	-	-	-	-
1129	-	-	0.0874628	-	-	-	-	0.101247	-0.17594	-	-0.479955	0.902652	-	-
1130	-0.240742	-	-	-	-	-	-	0.0311128	-0.0129262	-	-	-0.742265	-	-
1131	-1.61249	-	-	-	-	-	-	-0.590339	-	-	-	-	-	-
1132	0.252779	0.00633393	0.28889	0.279531	0.413377	-0.054779	0.306845	0.637193	0.348346	0.0943712	-0.239642	-0.17645	-1.10735	-0.887135
1133	-0.147437	-	-	-	-	-	0.0593553	-0.268075	-0.155231	-	0.0381552	-	-	-
1134	-0.770449	-0.191563	-	-	-	-	-	0.197236	-	-	-	-	-	-0.493237
1135	-0.306379	-	-	-	-	-0.346078	-	-0.14274	-	-	-	-	-	-
1136	-	0.994797	-	0.657823	-0.0647449	0.381062	-0.159629	0.686523	-	1.13613	-0.0201999	1.28125	-0.198117	0.592062
1137	-0.0820213	-0.323082	0.328377	-0.343919	-0.00590296	-0.223423	-0.193961	-0.447209	0.264717	-	0.0716254	-	-	-0.483261
1138	0.311038	-	-0.118094	-0.230818	0.0574156	-0.239887	0.189034	0.0797024	-0.226385	-0.346985	0.129613	0.302875	-0.176833	0.09815
1139	-	-	-	-	-	-	-	-0.237319	-	-	1.41018	-	-	-
1140	0.161049	-0.0278618	0.0697022	-0.193709	0.292428	-0.204642	0.0427844	-0.190046	0.0137838	0.0471195	-0.125519	-0.538141	-0.238175	-0.317304
1141	0.121679	0.0492125	0.111031	-	-0.00733905	0.319849	0.24184	0.0183493	-0.213876	-0.62882	-	-0.551491	-	0.0381552
1142	-	-	-	-0.166587	-	-	-	-0.770026	-	-	-	-	-	-
1143	-	-	-	-0.0182069	-	-	-	-0.176323	-	-	-	-0.243425	-	-
1145	-0.371615	-	0.0150693	-0.259905	-0.411969	-0.216238	-0.111966	0.00273852	-0.486869	0.0204844	-0.0462815	-	-0.323197	0.0996318
1146	-0.436695	-0.685267	-0.343237	-0.895303	-	-0.433173	-	-0.171975	-1.08542	-0.902035	1.28321	0.82122	0.388134	0.370499
1147	-0.227618	-0.0994972	-0.157561	-0.144438	-	-0.201006	-	-0.0851527	0.0186342	-0.207643	-	-0.277747	-	-0.238175
1148	-0.592062	-0.399116	0.499578	0.130008	-0.294665	-0.142087	0.204642	0.0270125	0.0432045	-0.159112	0.421264	0.179638	0.398131	0.0182069
1149	-	-	-	-	-	-	-	0.482332	-	-0.810813	-	-	-	-
1150	-	0.491083	-	0.11023	0.0518593	0.190299	-	0.384934	-	-0.67428	-	-	-	-
1151	-0.00575927	0.813935	0.606726	1.0497	-	-0.0381552	0.500394	0.871134	-0.611361	0.207143	0.871292	1.80103	-0.91288	-0.268913
1152	-	-	-	-	-	-	-	1.01357	-	0.266517	0.345283	-	-	-
1153	-0.546759	0.340277	0.600555	-	-	0.484293	-	1.58439	-0.141694	-0.604071	-	-	-	-0.342327
1154	-0.128161	-	-	0.153157	-	-	0.0984196	0.447421	-0.548338	-0.0104934	-	-	-0.0750534	-
1155	0.691713	1.17696	-	-	-2.91814	-1.17377	-	-1.09727	-2.68269	-2.07697	-	1.95457	-	0.442227
1156	-0.178364	-	0.290896	0.366252	0.093425	-0.187641	0.0302654	0.327687	-	-0.236829	0.0619835	0.0333701	0.0285692	0.203013
1157	-	0.0117819	-0.0630887	-0.140779	-0.279887	-0.0647449	-0.0363275	-0.00331439	-0.278104	-	0.00460925	0.0780633	-0.151729	0.0691522
1158	0.0501882	-0.22367	-0.0395596	-0.454597	0.137241	-0.438612	0.327227	-0.112633	-	-	-	-0.35682	0.0684645	-0.4654
1159	-0.324004	-0.275126	-0.143132	0.273456	-0.66029	-0.779806	1.19011	0.475292	-0.686164	0.00518438	0.697062	0.402286	-	-0.136585
1160	0.221568	-	-	-	-	-	-	-0.244156	-	-	-	-	-	-
1161	0.22033	0.442545	-0.707171	-0.61664	0.10608	-0.0366088	-0.107152	0.0289934	0.123269	0.091666	0.126841	0.414569	0.0938306	0.308011
1162	-0.327687	-	1.82863	1.99077	-	-1.65517	-	-1.30958	-2.34366	-	0.311852	-	-	1.08359
1164	0.2444	-	-	-	-	-0.276913	-	-0.0112094	-	-	-	-	-	-
1165	0.0712135	-	0.288536	-0.290778	-	-0.268195	-	-0.433173	-	-	0.242206	-	-	-
1166	-	0.32239	-0.00115369	0.341758	0.0308304	0.592349	0.0294175	0.438186	-0.0236102	0.357833	-0.0641931	0.2587	-0.121944	0.289362
1167	0.0835197	-	-	-0.434241	-	-0.406972	-	-0.351176	-	-0.505484	0.34426	-	-	-
1168	-	-0.789604	0.148348	-0.656908	0.14978	-0.528471	0.0318186	-0.123136	0.138683	-0.33514	0.162726	-0.745797	0.171463	-0.688136
1169	0.147437	-	-	-	-	-0.00345832	-	-0.454176	-0.423202	-0.427821	-	-	-	-
1170	0.156267	-	-	-	-	-0.478299	-0.219711	0.0972062	-0.25411	-	-	-0.121546	-	0.0924781
1171	-0.132511	-	-	-	-	-	-0.0415234	-0.11836	-0.157044	-	-0.135666	-	-	-
1172	-0.0112094	-0.081885	0.0749164	0.0209111	-0.00934717	0.0112094	0.0147838	-0.0441843	-0.179256	-0.129613	0.105142	-0.198368	-0.0140696	-0.190552
1173	0.125387	-0.400757	0.208892	-0.422125	0.00791308	-0.755657	0.401849	-0.426962	-	-	0.392867	-	0.387363	-0.138945
1174	0.121679	0.350724	-	0.305445	0.382833	1.02949	-0.147697	-0.0180644	0.0353424	-0.0629506	0.0962619	-0.139339	-	-0.0633649
1175	-0.033793	-0.0764223	0.0246034	-0.126576	-0.111699	-0.290424	-0.0112094	-0.105544	-0.387914	-0.172744	-0.184978	-0.0931545	-0.311154	-0.105678
1176	-	-	-	-	-	0.0560285	-	0.109427	-	0.142871	0.0762854	-	0.0947766	-0.171463
1177	-0.210015	-0.342782	-	-0.388245	0.151469	0.0990932	-0.467593	-0.347552	-0.0496308	0.0551957	-0.0924781	-0.471552	-	-0.200002
1178	-	-	-	-	-	-	-	-1.33291	-	-	-	-0.989793	-	-
1179	-	-	-0.251204	-0.111833	-	-	-	0.444773	-0.0514417	-0.289008	-	-0.890952	-	-
1180	0.757023	1.09997	0.0471195	-0.0147838	-0.121811	-0.124328	-	-0.123004	-0.19774	0.0458623	-0.348912	-0.403922	-	-0.720891
1181	-	-0.630499	0.0817487	-	-	-	-	-0.428464	-	-	0.247198	-	-	-
1182	-0.0869196	-0.0758749	-0.033793	-0.0367495	-0.0717627	0.16221	-0.0717627	0.0832474	-0.139077	-0.104471	-0.0743684	0.0240359	-	-
1183	0.0546401	-	0.552771	0.0657102	-	-0.50457	-0.140648	-0.252537	0.0524159	0.183201	0.217727	-0.810978	-	-0.0422241
1184	0.285461	-	-	-	-	-	-	0.470719	-	-	-0.139862	-	-	-
1185	-0.0453032	-	-	0.445939	-	-	-	-1.4729	-	-	-	-	-	-
1186	-	-	-	-	-	-	-	0.795102	-	0.399226	-	-	-	-
1188	-1.12082	-1.08563	-	-	-	-	-0.696439	-0.757962	-	-	-	-	-	-
1189	-0.517427	-	-	-	-	-	-	-0.444455	-	-	-	-	-	-
1190	-	-	-	-	-	-	-	-0.0448837	-	-0.132511	0.238909	0.204767	-	-0.27739
1191	0.000144262	-0.223052	0.529471	-	-0.208767	-0.012068	-0.494672	-0.066537	-	-	-0.164786	-	-	0.0129262
1192	-0.178364	-	-	-	-	-	-	-0.457857	0.00273852	0.489132	-	-	-	-
1193	-	-	-	-	-	-0.0673634	-	-0.287709	-	-	-	-	-	-
1194	-	0.475292	-	-0.0997665	-0.295723	0.389016	0.236829	0.408712	-	-0.0142124	-0.360758	-0.0342157	-	-
1195	0.277509	0.53037	0.468531	0.30381	-	-0.511266	0.747688	0.0668125	-	-	-	-	-	-0.432639
1196	0.0140696	-0.0309716	0.116631	0.0655723	-0.233152	-0.376846	0.00820001	-0.0935602	-0.0443242	-	-	-	0.00676478	-0.0226164
1197	-	-	-	-	-	-	0.567837	-0.364012	-	-	-	-	-	-
1198	-2.91395	-2.02386	0.736215	0.722816	-0.197865	-0.32239	-0.331361	-0.0790196	0.0306892	-0.200253	-2.48452	-2.77313	0.564232	0.0825664
1199	0.333424	-0.0321008	0.358734	-0.253626	-0.331132	-0.641176	0.85997	-0.0190614	0.178364	-0.427177	0.622368	-0.2806	0.120219	-0.618615
1200	-0.105008	-	-	-	-	0.220949	-	0.628354	-	-0.0533894	0.0684645	-	-	-
1201	0.0497702	-0.29537	-0.117961	-0.0821576	-	-	-0.230941	-0.444773	-	-	-	-	-	-
1203	-0.951513	-	-	-	-	-	-	0.27274	-	-0.0511633	-0.208642	-0.293017	-	-
1204	0.428893	-	-	-	-	0.265677	-	0.277509	0.273934	-0.944933	-0.11703	-	-	-
1205	0.383497	-0.187514	-0.179893	-	-0.113034	-	-	-0.911423	0.0727232	0.349139	0.16954	-0.0486547	-	-
1206	0.0347792	-	-	-0.0554733	-0.0581086	0.512581	0.0749164	0.419215	0.000576963	-0.113434	-	-	-	-
1207	-0.222186	-	-	-0.0783366	0.0275787	-	0.173383	0.16221	0.151209	-	0.0792928	-0.0963968	-0.319155	-
1208	0.42374	-	-	0.101516	-	0.0666748	-	0.410124	-	-0.0713508	-0.0581086	-0.484499	-	0.328951
1209	0.059909	0.175684	0.0583858	-	-	-0.0836559	-	0.013498	0.134878	-	0.0581086	0.640713	-	-
1210	-	-0.16954	-	-0.135798	-	0.205893	-	0.227002	0.11836	-0.153546	0.1038	-	0.0126402	0.245496
1211	-0.242328	-0.297133	-	-	-	-0.064331	0.866631	2.55844	-1.58	-0.865365	-2.21279	-0.747173	-	-1.01621
1212	-0.362666	-	-	-	-	-	-	-1.06108	-	-0.570754	0.153027	-	-	-
1213	-	-	0.0378742	0.75446	-0.311154	0.124593	0.00992041	0.488618	-	-	-0.052555	0.417812	-	-
1214	-0.607295	-	-	-	-	1.35991	-	0.645056	-	0.354001	0.227125	0.0384362	-	-
1215	-	0.140124	-	-	-	-	-	0.666666	-0.394185	0.792189	-0.106884	-	-	-
1216	-	0.358059	-	-	-0.133958	-	-	0.268315	-	0.201885	-	-0.0192037	-	-
1217	0.385707	-0.0255958	-1.00985	-0.624335	-0.260869	-0.34153	-0.0950467	-0.169797	-0.0356239	-0.334225	0.512985	0.228357	0.267596	-
1219	-	-	-	0.142609	-	-	-0.353662	0.199751	0.43328	-	-	-0.122209	-0.00705194	-
1220	-0.139862	-0.357158	-0.179638	-0.718614	-0.238053	-0.638491	-0.355467	-0.676719	-0.0315364	-0.881978	-	-	-	-
1221	-0.220578	0.32987	-	-	0.121148	0.655993	0.0875986	0.345169	-0.311736	-0.206143	-	0.209266	-	0.399007
1222	-	0.527971	-	-	-	-	-	0.143785	-	0.0691522	-	-	-	-
1223	-0.688852	-	-0.090718	-0.00676478	-	-	-	0.0977456	0.121679	0.449641	-	-	-	-
1224	0.332507	-0.104873	0.0231844	-0.613815	0.5431	-0.0628125	0.265437	-0.373398	0.704164	0.00504062	0.706729	-0.463622	-0.0957219	-0.711319
1225	-0.455334	-	-	-	-	-	-	-0.496002	-	-	-	-0.306262	-	-0.327917
1226	0.0947766	0.265797	-	-0.0822938	-0.28238	-0.317072	-0.286763	-0.396379	0.438186	0.630592	-0.266037	-0.181802	0.0179219	0.206643
1227	0.0539454	0.423632	0.268195	0.332278	-	0.187388	-	0.251083	-0.047678	0.250477	-0.0958569	-0.0167815	-	0.153157
1228	-	0.296428	-0.081476	0.442333	-0.185486	0.378179	-0.300065	0.593784	-0.00230647	0.00877371	0.131326	0.413269	-	0.302056
1229	-0.168899	0.331361	-0.262914	0.0302654	-0.398679	-0.0663992	-0.165301	0.4246	-0.368377	0.112233	0.0508847	0.591871	-	-
1230	0.458067	0.296193	0.15017	-0.0812033	0.0153548	-	-0.064607	-0.442333	-	-0.422771	0.091666	0.463727	-	-
1231	0.167101	-	-	0.414677	-	0.602837	-	0.216734	-	0.117961	-0.0387171	-	-	-
1232	-0.15043	0.168129	-0.205768	-0.0799754	-0.225398	-0.107822	-0.25084	0.0946415	-0.245131	0.131458	-0.16337	-0.0874628	0.0623981	0.186374
1233	-0.107956	0.407081	-	-	-	-	-	-0.588037	0.353888	-0.252779	-	-0.256286	-	-0.515612
1234	-	-	-0.13606	0.425889	-	-	-	-0.422233	-	-0.0539454	0.0210533	-0.273217	-	-
1237	-	-	-0.010923	-0.0515809	-	-	0.0163537	-0.162081	-0.366924	0.371392	-0.0350608	-	-	-0.475085
1238	-0.169155	-	-	-	-	-0.582074	-0.152638	0.108223	-	-	0.0363275	-0.00977712	-	0.293959
1239	-0.0690147	-	-0.158983	-	-	-	-	0.0935602	-0.0769695	-0.498251	0.0418037	-0.354452	-	-0.822689
1240	0.151989	0.0863762	0.234624	-0.429107	0.503756	0.169155	-0.106884	0.292311	-	0.111699	0.308128	0.206768	0.481609	0.321813
1241	0.1333	-0.108491	0.000144262	-	-	-	-	0.324926	-0.0483757	-	-0.235972	0.190552	-	0.505484
1242	0.0304067	-0.311852	-0.211386	-0.255682	-0.117296	-0.0426443	0.163499	0.15562	-0.544386	-0.598746	0.078883	0.303459	-0.0137838	-0.0673634
1243	0.0163537	0.202888	-0.159887	0.0753273	-0.377512	-0.0951818	-0.0751903	0.00992041	-0.514602	-0.266397	0.181802	-0.344601	0.0939658	-0.110898
1244	-0.188781	-	0.0253123	0.281906	-	-	0.15004	-0.0533894	-0.183836	0.0357647	0.0313952	0.00733905	0.130931	-
1245	-	-	-	-0.269871	-0.187388	-	-0.0462815	0.164529	-0.221197	0.452068	-0.0399806	-	0.323543	0.0978804
1246	0.0673634	-0.181166	0.0691522	-0.22132	0.0632268	-0.420833	0.201634	-0.160017	-0.00676478	-0.352081	0.0954519	-0.153416	0.304044	-0.203765
1248	0.399445	-1.29154	0.0352016	-1.69176	0.584482	-0.617393	0.264837	-1.22385	0.351628	-	0.188274	-1.54696	0.506805	-1.48275
1249	-	-0.146134	-0.090447	-0.232661	0.000144262	-	-	-0.0119249	-0.0831112	-0.0833836	-	0.116764	-	-0.100843
1250	-0.0729976	-0.0736832	0.214747	-0.0751903	0.0839282	0.477677	0.179384	0.157949	0.172231	-	-	-0.184598	-	-
1251	-0.0955869	-	-	0.967095	-	-	-	0.4609	-0.486766	0.845028	-	0.61155	-	-
1252	-0.103531	-0.38405	-	-0.250355	-0.107688	-0.0322419	0.147697	-0.11703	-0.147697	-0.311968	-	-	0.116897	-0.288418
1253	-	-	-	-	-	-0.042084	-	0.218719	0.207018	-	-0.133958	0.0980152	-	-
1254	0.0633649	-0.09815	-0.213129	0.0489336	-0.229465	-0.470719	-0.090176	0.230695	-	-0.250719	-0.214374	0.123534	-	0.13606
1255	-0.195348	-	-	-	0	-	-	-0.151469	-	-	-	-	-	-
1256	-	-	-0.204767	-	0.113567	0.300768	0.796349	1.5214	0.204391	-	1.43989	1.07772	-	-
1257	-0.254715	-	-0.160146	0.121546	-0.133432	0.170951	0.0500489	0.141825	-0.0677764	0.0779266	0.125122	0.00791308	-	-0.16877
1258	-0.891652	-0.22367	-0.513794	-0.0384362	-	-0.91127	-	0.41792	-0.439783	0.384713	0.0385767	-	-	-
1259	0.440846	0.166201	-0.107018	-0.29725	0.216858	-	0.169797	-0.163112	-	0.253263	0.641639	-	-	-
1260	-0.27965	-0.447738	-	0.107018	-	-0.39846	-	0.293841	-0.0927487	0.102322	-0.0673634	0.229465	-	-0.0817487
1261	0.254836	-0.549226	0.311619	-0.277866	0.129613	-0.0309716	0.19131	-0.295605	0.0294175	-	-	0.0869196	-	0.105276
1262	-0.286526	-0.162339	0.081885	0.00676478	-0.27011	0.174023	-0.0413832	0.045443	-0.359858	-0.142479	0.0787464	-	0.129613	0.147697
1263	-	-	-0.134484	0.311271	-	-	-	0.367595	-0.248899	-	0.0777899	-	-	-
1264	-0.14091	0.772392	-	0.0352016	-	-0.194844	-0.177471	0.304861	-	-0.352646	0.0347792	0.165944	-	-0.234256
1265	-	-0.00475305	-0.497025	0.357383	0.636451	0.0329472	-	0.114767	-0.0220482	0.121015	-0.532467	-0.323312	-	-0.0237521
1266	0.145612	0.0745054	0.203765	-0.0882773	-0.0258793	-0.286881	0.0540844	-0.204141	-0.00647756	-0.26111	-	-	0.198871	-0.0922074
1267	-	-	-0.0384362	-0.0604625	-	-	-	0.275126	-	-	-	-	-	0.0945063
1268	-0.660837	-0.201006	0.0455828	-0.132248	0.0433445	-0.208642	-0.0886844	-0.030548	-0.289834	-0.0166389	0.0201999	-0.356144	-	-
1269	0.0207689	-	-	-	-	-	-	0.0927487	-0.248656	-0.262553	0.0603241	-0.256407	-	-
1270	0.0854247	-0.339708	0.0579701	-0.31823	-0.0174944	-0.504264	0.120883	0.0890913	0.00834346	-0.473215	0.0930192	0.00547185	-	-
1271	-	0.208143	-	-	-	1.00849	0.156267	0.273695	0.319849	-	-0.0709388	0.0515809	-	-
1272	-	-	0.0842004	0.0863762	-	0.619084	-	0.0905825	0.0405418	-	-0.206643	-	-	-
1273	-	-	-0.217231	-	-	-	-	0.0514417	-	-	-	-	-	-
1274	0.146003	-0.28759	0.341986	-0.0915306	0.220578	0.107018	0.126048	-0.196229	0.00187429	-0.455123	0.382501	-0.300065	0.0666748	-0.0561673
1275	-0.156397	-0.241962	-0.090718	-0.100574	-0.572405	-0.431997	0.026021	0.212756	-0.701061	-0.636915	0.0939658	0.29066	-0.0965317	-
1277	0.173383	-0.0154976	0.166073	0.0892269	-	-0.203013	-	0.351628	0.0356239	-	-	-	-	-
1278	-0.170438	-0.116498	-0.184344	0.0426443	0.51339	-0.329066	0.200881	0.129876	-0.367818	-0.0617071	-0.144307	0.0518593	0.0556122	0.0729976
1279	-	-	-	-	-	-0.174534	-0.177089	-0.198368	-	-	-0.0301242	-	-0.124857	0.00460925
1280	-0.148218	-1.00597	0.197488	-0.501006	0.678793	0.371615	-0.227864	-0.587365	-0.00302648	0.230572	-0.354452	0.0127832	0.104605	-0.275961
1281	0.0840643	-0.321697	0.151859	0.334111	-0.356257	-0.434562	-0.145743	-0.441165	-0.27858	-0.254836	0.219835	0.648005	0.166073	0.431569
1282	0.0535284	-0.293606	-0.164143	0.103665	0.00647756	0.546265	-0.248049	-0.369271	-0.0291348	-0.0462815	-0.0720372	0.646624	0.067501	0.305212
1283	0.645517	-	-1.31342	-0.536053	-0.579952	0.616828	-	-0.871371	0.0017302	-	0.0564448	0.472176	-	0.146395
1284	-0.445727	-0.759156	-	0.24245	-	-1.21897	0.407516	0.334911	-0.238542	-0.332278	0.0794293	-	-	0.658828
1285	-	-0.1644	-0.634965	-0.616358	-0.222557	0.182438	-1.08038	-0.609471	0.395392	0.0862403	-0.722029	-0.276199	-	-0.349026
1286	-0.197614	-0.471656	-0.0863762	0.0277203	0.0539454	-0.0550568	-0.0159257	0.0855606	-0.0807941	-0.413486	0.299362	0.354001	0.161694	-
1287	-0.104337	-	-	0.386149	-0.0672257	-0.204015	-	0.0749164	-0.0129262	-	-0.321813	-	-	-
1288	-0.0422241	1.14346	-0.00518438	-0.543892	-	-	-0.154324	-0.425244	-0.162597	-0.214374	-0.327917	0.301236	-	0.0472592
1289	0.0281448	0.201634	0.19862	-0.000721167	0.143132	0.026446	0.0738202	0.0382957	0.0265876	0.130667	0.0517201	-0.0220482	0.00115369	0.1333
1290	-0.0133551	-	0.16092	-	-	-	-	0.301119	-	-	-	-	-	-
1291	0.0370307	-0.341986	0.063779	-	-	-	-0.213254	-0.0524159	-0.412619	-0.359746	0.284514	0.480989	-	0.286645
1292	-0.100978	1.56745	0.38637	-0.197991	-0.255199	-0.80033	0.0143553	-0.402831	-0.0453032	0.187261	-0.0209111	0.284633	-	0.458382
1293	-0.0433445	-0.392977	0.0309716	0.168	-0.0962619	-0.233152	-0.106616	-0.291604	-0.275484	-0.275722	0.255319	0.528071	0.316841	0.380286
1294	0.339023	-0.376179	0.313942	0.123401	-0.00360224	-0.31545	-0.0684645	-0.357158	-0.0322419	-0.269153	0.41186	0.410558	0.501719	0.22404
1295	-0.171079	-0.973575	0.319734	0.179384	-	-	-	-0.296546	-1.28954	-1.15471	0.611267	0.958657	-	0.135009
1296	-0.0113525	-0.313826	-0.10541	-0.381505	-0.0344975	-0.220454	0.0159257	-0.337426	-0.0878701	-0.177599	0.064331	-0.183328	0.143916	-0.113034
1297	-	-	0.1396	-0.262794	-0.413052	-	-	-0.340733	-0.770618	-0.666757	0.0434845	-	-	-
1298	0.0567222	0.0990932	0.206143	0.163112	0.00115369	0.217107	-0.16633	-0.0439044	-0.0769695	0.40969	0.127501	0.432425	-0.230941	0.323312
1299	-	0.139339	-	-	-	0.60046	-	0.29066	-	-	-	-	-	-
1300	0.331476	-0.774924	-	-	-	-	0.169412	1.04075	-	-0.727616	0.233029	-0.00504062	-	-
1301	-	-	-	0.524966	-	-	-1.05311	0.371392	-	-	-	-	-	-
1302	-0.37951	-0.618333	-0.0453032	-0.400538	-0.376402	-0.791939	-0.126444	-0.539233	-0.283803	-0.477263	0.0464212	-0.189413	-0.00662118	-0.303927
1303	-	-	-	-	-	-	-	-0.0333701	-	-	-	-	-	0.295135
1304	-1.09248	-	-	-	-	0.201759	-	0.0413832	0.0610158	-	-	0.78073	-	0.18409
1305	-0.157561	0.114634	-	0.0903115	0.288654	0.0760117	-	0.292193	-	-0.066537	0.0724488	-	-	0.0913952
1306	-	-0.0467006	0.00705194	0.0905825	-0.437654	0.00288251	-0.152638	-0.0315364	0.0773797	0.137372	-0.0820213	-0.065848	-0.26123	0.0738202
1307	0.193204	-0.998773	0.0663992	-	0.355242	-0.721066	0.405557	-0.939151	-	-	-	-	-	-0.624522
1308	-1.231	-1.05005	-0.240986	0.109829	0.128425	0.265077	-	-0.0357647	-0.844145	-0.823097	0.572308	1.44424	-	-0.136585
1309	-	-0.566084	-	-0.597793	-	-0.493545	0.217107	0.115965	0.108223	-0.551393	-	-0.217603	-	-0.374733
1311	-0.111298	-0.614474	0.0434845	-0.562474	-0.152248	-0.397474	-0.141564	-0.24245	-0.388796	-0.876409	0.293488	-0.304628	0.127369	-0.383608
1312	0.028852	0.0536674	0.162597	0.152119	-0.169027	-0.0806577	-0.329181	-0.21661	0.229096	0.245982	0.0251706	0.261471	-0.18574	0.0227584
1313	-0.594262	-1.06025	0.973281	1.55773	0.361656	0.53456	-0.578021	-0.432211	0.0343566	-0.0765591	-0.360308	0.118758	-0.122871	-0.536152
1314	-	-	-0.29066	-	-0.102322	-	-	-0.135404	-	-0.054779	0.31742	-	-	-
1315	-	-	0.321466	-	-	-	0.175173	-0.371615	0.0190614	-0.6291	0.729531	0.391878	-	-
1316	-0.120485	-0.256165	-0.315334	0.37629	-	-0.699907	-	-0.333424	-0.443288	-0.132116	0.127369	0.378734	-	0.0311128
1317	-0.309991	-0.654252	-0.259182	0.0282862	0.188907	-0.425352	-	0.190931	-0.670568	-0.444879	0.419755	-0.0657102	-	0.455439
1318	-	-	-	0.419431	-	-	-	0.507313	-	-	-	0.0197731	-	-
1319	-	-	-	-	-0.354791	0.290188	-0.174279	0.183963	-0.248535	0.121546	0.021764	0.407842	-	0.278817
1320	0.447103	-0.454702	0.361544	-	-	-	0.673376	-0.481919	0.256769	-0.177471	0.782744	-	-	-
1321	-0.665211	-0.081476	-0.0668125	-0.129745	-1.02673	-0.339822	0.00891709	0.252416	-0.585636	-0.536749	0.241108	0.323774	-0.281906	-0.0912598
1322	-	-	0.797179	1.3129	-	-	-	-0.555325	-	-0.172999	-	-	-	-
1323	-	-	-	-	-	-	0.0213376	0.397803	-	-	-0.105276	0.413811	-	-
1324	0.0869196	0.156526	0.495491	0.363451	0.339023	-0.29678	-0.0764223	0.145221	-	0.0471195	0.120219	-	-	0.111966
1325	-0.132906	-	-	-	-	-	-	-0.00748258	-	-	-	-	-	-
1326	-0.485633	-0.778965	-	-0.388245	0.10675	0.311154	-	-0.267835	-0.464773	-0.171335	-0.471135	-0.175301	-	-
1327	-0.125254	-0.298306	0.380397	-0.0160684	0.582363	0.0912598	0.362666	-0.0024505	0.00115369	-0.641731	-	-	-	0.0608775
1328	-0.0607392	-	-	-	-	-	-	-0.0771062	-	-	0.235605	-	-	-
1329	-	-	-	-	-	-0.468844	-	-0.431035	-	-0.618333	-	-	-0.152897	-0.174279
1330	-	-	-	-	-	-	-	-0.208517	-0.141171	-	-	-	-	-
1331	-	-	-	-	-	-	-	0.471448	-0.552672	-	-	-	-	-
1332	-	-	-	0.166715	-	-	-	-0.204642	-0.0897693	-	-	0.123666	-	0.452279
1333	-0.170822	-0.360758	-0.021764	-0.390007	-0.196229	-0.679154	-0.452385	-0.734395	-0.113834	-0.259303	-0.0669502	-0.126576	-0.237197	-0.435949
1334	-	-1.57913	-	-	-	0.580049	-	-0.30871	-	-	-	-	-	0.168642
1335	-	-0.412836	-0.109294	-0.0467006	-	-0.341872	-	-0.314174	-0.441802	-0.356144	-0.0798389	-0.147958	-	-0.278223
1337	-0.369494	-0.298306	0.0388575	0.0776532	-0.340961	1.28149	-0.223299	0.557974	-0.595981	0.536849	0.190804	0.500394	-	0.453333
1338	-0.0753273	0.254715	-0.120883	0.361432	-0.326997	0.214374	-0.1644	0.284751	-0.38637	0.0915306	-0.193456	0.152897	-0.195852	0.22367
1339	-0.216238	0.443713	-	-	-	-	-	0.422556	-0.338339	-	-	-	-	-
1340	-0.0807941	-0.0409625	-0.098689	-0.0628125	-	0.199123	-0.0946415	-0.0325241	-0.123136	-0.0801119	-0.117429	-0.109294	-0.0546401	-0.0297002
1341	-1.28457	-	-	-	-	-	-	-0.906429	-	-	-	-	-	-
1342	-0.156655	0.256286	-0.737773	-	0.242572	0.16221	-0.0575542	0.232784	0.387142	0.340049	-0.177216	-0.508226	-	0.279055
1343	-1.17274	-	-	-	-	-	-	-0.680594	0.0802483	0.201383	0.274291	-0.707525	-	-
1344	0.257252	-0.106616	0.0650208	-0.11929	0.310922	-0.0953168	-	-0.217851	0.319734	-0.147828	-	-	-	-0.213254
1346	-0.58111	-	-	-	-	-	-	-0.223299	-	-	-	-	-	-
1347	-	-	-	0.0374525	-	-	-	-0.199248	-	-	-	-	-	0.0623981
1348	-0.156526	0.0943712	-	-	0.242328	0.499272	-	0.372284	0.293017	-0.143393	-0.263515	-	-	-0.718088
1349	-0.234624	-0.645794	0.130008	-	-	-0.198494	-	-0.525167	-0.0554733	-0.467593	0.269392	-	-	-
1350	-0.365133	-0.117961	-	-	-	-	-0.0798389	0.0809305	-	-0.161307	-	-	-	-
1351	-2.31139	-2.41835	0.520548	-0.453439	-1.85989	-1.50853	-0.823097	-0.742524	-2.14753	-1.7822	0.116631	-0.041243	-	0.836409
1352	-0.405012	-	0.154324	-0.369271	-	-	0.21176	0.0546401	-	-0.243913	-0.0977456	-	-0.119688	-0.133958
1353	0.0781999	-0.268195	0.0961269	-0.135666	0.402176	-0.0718999	-	-0.439995	0.183963	-0.266037	0.161952	-0.399773	-	-
1354	-	-0.448161	-	-	-	-0.760774	-	0.0743684	-0.277866	-	-0.389236	-0.0610158	-	0.0357647
1355	-	0.788017	-	-	-	-	-	1.05603	-	1.58976	-	-	-	1.13547
1356	0.233888	-0.455018	-0.0229004	-	-0.00489684	-	-	-0.512682	0.241108	-0.312549	0.032383	-	-	-0.0913952
1357	-0.165687	0.241108	-0.153676	0.5655	-0.0873271	0.528171	-	0.470615	0.0326651	0.347779	-0.172999	0.480989	-	0.391438
1358	-0.733354	-	-	-0.777788	-	-1.24483	1.03372	0.838589	-	-1.10802	1.02489	0.285461	-	-
1360	0.0959919	0.344488	0.0197731	-0.208767	-	-0.0532504	-0.187388	-0.1145	-0.276318	-0.334225	-0.00489684	-0.288654	-0.0820213	-0.121015
1362	-	-	-	-	-	0.665211	-	0.870976	-	-	-	-	-	-
1363	0.190172	0.139469	0.059909	0.0230424	0.19131	-0.00575927	0.0608775	0.0612923	0.0821576	0.0422241	-0.0425043	-0.0880059	-0.0469799	-0.0526941
1364	-0.385376	-0.0325241	-0.0395596	0.370611	-0.229834	0.122739	-0.139339	0.273934	-0.336283	-0.115699	-0.120617	0.166844	0.00201836	0.18954
1365	0.122871	0.154454	-0.187894	0.949124	-0.175557	0.380729	-	0.16633	0.285935	0.247685	0.0471195	0.628634	-	0.138421
1366	0.24817	-	0.255924	0.14952	-	0.23634	0.0392788	0.255803	0.309525	0.53436	0.122739	0.345964	-	-
1367	0.0662614	0.283211	0.0352016	0.357946	-0.234624	0.440314	0.177854	0.455123	0.0769695	0.28948	0.081476	0.444137	-0.135272	0.393855
1368	-	-	-	-	-	-	-	-0.313942	-	-	-	-	-	-0.304044
1369	-	1.65338	-	-	-	-	-	1.78597	0.981049	1.93327	-	0.832769	-	-
1370	-0.00374614	-0.113834	-	0.124857	-	-0.236829	0.0406821	0.051024	0.0761486	-0.00489684	-	-	0.0561673	-0.00891709
1372	-	-0.200504	-	-	-	-	-	-0.494057	-	-	-2.0378	-	-	-
1373	-	-0.0220482	-	-	-	-	-	-0.175812	-	-	-	-	-	-
1374	0.144569	-0.0740944	0.0545012	-0.124857	0.33674	0.281312	-0.271426	0.0253123	0.0607392	-0.190425	0.0465609	0.194087	0.0756011	-0.207893
1375	0.325847	0.0896337	0.0306892	0.100574	-	0.407733	-0.141694	-0.379288	0.245861	0.351402	-0.893129	-0.669934	-	-0.275245
1376	0.190931	0.217975	-	0.1121	0.298658	0.0652966	0.0356239	0.113434	-0.0583858	-0.216113	0.208517	0.159887	0.617675	0.00776959
1377	-	-	0.0698396	0.0174944	-	-	-	0.0885487	-	-	-	-	-	-
1378	-0.128161	-0.330214	-0.0322419	0.458172	-0.190172	0.11836	-0.202512	0.678523	-0.0556122	0.142609	-	-	-	0.568227
1379	-0.342782	-0.832282	-	-	-	-	-	-0.946132	-0.252295	0.711231	-	-0.558072	-	-
1380	-	-0.012068	-	0.271904	-	0.509138	-	-0.0336521	-0.402722	0.0370307	-	0.0207689	0.294547	-
1381	-0.059909	-0.153546	0.275245	0.754203	0.322736	0.0478175	-	0.53446	-0.32458	0.0506062	0.133564	-0.102188	-	0.334568
1382	-0.0319597	-	0.220454	-	-	-	0.265677	-0.430392	-	-0.343124	-0.00619029	0.0241778	-	-0.1133
1383	-0.300534	-	0.381173	-0.0999011	-0.180148	-0.562963	-0.0583858	-0.285343	-0.346191	-0.500496	0.0676387	-0.610417	0.158337	0.0615688
1384	-0.418892	-0.540424	-0.461738	-0.927441	-0.716508	-0.802979	0.250113	-0.0908534	-	-	0.473839	0.0941009	0.0882773	-1.03358
1385	-0.811224	-0.22231	-0.489132	-	-0.6107	0.58111	0.0130691	0.502229	-	-0.451224	-0.571919	0.273695	-	0.277866
1386	-	-0.595886	-	0.1121	-0.0418037	-	-0.0506062	-0.182565	-0.322505	-0.542109	-	-	-0.0503276	-0.188907
1388	-0.102725	-0.130404	0.226632	-	-	0.144438	0.154842	0.175812	-0.27965	-0.306029	-0.355242	0.0626744	-	-0.237319
1389	-0.169412	-	0.0618453	0.549423	-	0.263395	-	0.282499	-0.502432	0.0754642	-0.273695	-0.192573	-	-
1390	0.228357	-0.18409	0.109294	-0.204516	0.394404	-0.00230647	-	-0.0758749	0.305445	-0.136454	-0.324119	-0.173895	0.259905	-0.430606
1391	-0.131326	-0.746055	-	-	-	-	-	0.114234	-0.0448837	0.247928	-	-	-	-
1392	-	-	0.0817487	-0.153416	-	-0.462576	-	-0.0291348	0.0315364	-0.165687	0.00432161	0.146916	-	0.185486
1393	-0.323543	-	-	0.484808	-	-	-	-0.188781	-0.138421	-	-	-	-	0.152119
1394	-0.443501	-0.425567	-	0.582267	-	-	-	0.208018	0.0810669	-	0.00028851	-	-	-
1395	-	-	-	0.281906	-	-	-	0.0432045	-	-	-	-	-	-
1396	-	-	-	-	-	-	-	-0.0224743	-0.23008	-	0.892585	-	-	-
1397	-1.33411	-0.80364	-	0.00489684	0.0990932	-	-	-0.109962	-	-	0.302173	-	-	-
1398	-0.289126	-0.736129	0.0399806	-0.132511	0.0275787	-0.182057	-0.105812	0.289244	-0.0147838	-	-0.225522	0.0333701	-	0.107286
1399	-0.270708	-0.333424	-0.100843	0.469782	-0.409038	-0.593497	-	-0.0736832	-0.425459	-0.208268	-	0.0792928	-	-0.120617
1400	-1.82093	-	-	-	-	-	-	-0.281075	-	-	-	-	-	-0.923415
1401	0.129745	-0.703367	0.28558	0.00158609	0.0306892	-0.477988	0.347892	0.0813396	-0.358171	-0.887759	0.499578	0.344715	0.0588014	-0.290306
1402	-0.233275	-0.323889	-0.115033	-0.192194	-0.0721744	0.0563061	-	0.157949	-0.0701145	-0.209516	-0.233029	-	-0.158466	0.0908534
1403	-	-	-	0.0881416	-	-	-	0.383165	-	-	-0.776188	-	-	0.28404
1404	-	-	-0.140648	0.179511	-	-	-	0.668028	0.274888	-	-	-	-	-
1406	-	-	-	0.39835	-	-	0.0154976	1.29508	-	-	-0.128689	-	-	-0.141694
1407	-	-0.197362	0.115166	-0.0223323	-	-	-	0.546462	0.0885487	-	-	-	-	-
1408	-0.199374	-0.306379	-	-0.553262	0.0287106	-0.028852	-	0.097476	-0.0170667	-	0.0284277	-	-	-
1409	-0.242816	0.110363	-0.152378	-0.213876	-	-0.0776532	-0.143655	0.230818	-	-0.273576	-0.0743684	-0.128161	-	-
1411	-0.10286	-	0.401412	0.154065	-	0.2587	-	-0.0127832	-0.399554	-0.0328061	-0.14978	-0.152248	-	-0.137897
1412	-0.40621	-	-	-	-	-	-	-0.28558	-	0.0116388	-	-0.401521	-	-
1413	-	-	-	-	-	-	-	-0.111031	-0.420294	0.100709	-0.224164	-	-	-
1414	-0.179638	-0.414136	-0.00906047	-0.278342	0.305912	-0.0100637	-	-0.246712	-0.0521376	-0.315914	-	-0.330558	0.0832474	-0.205142
1415	-0.129085	-0.759582	-0.0325241	-0.375623	-	-0.699729	-0.1503	-0.120883	-0.0146409	-0.587461	0.00201836	-	-	-
1416	0.137897	-	-	-0.552672	0.14978	-0.737514	0.286645	-0.509848	0.140517	-0.568129	0.100305	-0.425244	0.0961269	-0.269512
1417	-0.394185	1.03605	-	-	-	-	-	0.971222	-	-0.428786	-	-	-	-
1418	0.160275	-	-0.288418	-0.339708	-0.00647756	-0.185359	0.0835197	-0.210763	-0.0464212	-	-0.0150693	-	0.246834	-
1419	-0.130799	-	-	-0.0777899	-0.0810669	0.0315364	-	-0.10286	-	-0.218099	0.268315	-	-	-0.204642
1420	-	-	-	-	-	-0.0957219	-	0.228726	-	-0.229957	-0.255803	-	-	-
1421	0.154454	-0.577344	0.167486	-0.814181	-0.0892269	-1.17894	-0.0163537	-0.694122	0.217727	-0.429	0.013498	-0.56179	0.0668125	-0.516419
1423	-	-0.950244	-	-0.552771	-	-1.35552	-	-0.634222	-0.151339	-0.775935	-0.330673	-	-0.0240359	-0.681404
1424	-0.634593	-	-	-	-	-	-	0.524465	-	-	-	-	-	-
1425	-	-	-0.082975	-	-0.0172093	-0.518636	0.131721	-0.545573	-	-0.566279	-0.0712135	1.15995	-	-0.312549
1426	-	-	-	-	0.579566	0.679604	-0.740453	-0.0922074	-	-	-	-	-	-0.815329
1427	-	-	-	-	-	-	-	-0.443713	-	-0.394404	-0.427928	-	-	-
1429	-	-	-0.0497702	-	-	-	-	-0.614286	-	-	-	-	-	-
1430	-	-	-	-	-	-	-	-0.659559	-	-0.448055	-	-	-	-
1431	-	-	-0.170053	-	-	-	-	-0.563256	-	-	-	0.578794	-	-
1432	-0.471968	-	-	-	-	-	-	-0.61438	-	-	-	-	-	-
1433	-0.367818	-	-	-	-	-	-	0.00590296	-	-	-	-	-	-
1435	-	-	-	-	-	-	-	0.141825	-	-	-	0.165815	-	-
1436	-	-	-	-1.08957	-	-	-	0.0489336	-	0.0798389	-1.07451	-	-	-
1438	-	-	-0.372506	-	-	-	-	0.0965317	0.766298	-	-	-	-	-
1440	-	-	-	-	-	-	-	-0.510354	-	-	-	-	-	-0.792855
1441	-0.151729	0.260748	-0.992478	-1.26897	1.09673	0.966283	-1.03471	0.146916	0.327112	0.596267	0.0508847	-0.582556	-1.09997	-1.11056
1443	-0.0721744	0.66257	-	-	-	-	-	0.535356	-	-	-	-	-	0.351628
1444	-0.0199154	-	-	-	-	-	-	0.536053	-0.488309	0.290188	0.162081	-	-	-
1445	-0.0799754	0.13014	-0.260989	0.102457	0.067501	0.179511	-0.0282862	0.446468	-0.365581	-0.0535284	-0.136979	0.0659858	-0.320889	0.244887
1446	-0.374066	-0.583712	-	-0.481919	-0.00504062	-0.326422	-	-0.620305	-	-0.204642	-	-	-	-
1447	-0.508631	-	-	0.767485	-	-	-	1.28457	-0.731357	-0.156008	-0.0786098	0.320311	-	-
1448	-0.0927487	-	0.0356239	-0.679154	-0.0992279	-	-	-0.258097	-0.338453	0.0492125	-	-0.317767	-	-0.474773
1449	-0.0113525	-0.444031	0.313478	0.086512	0.156914	-0.446362	-0.811389	-0.0142124	-0.00575927	-0.191436	0.408386	-0.155361	-	-0.253384
1450	-	-	-	-0.0949116	-	-0.0740944	-	-0.598937	0.193204	0.278342	-0.519643	-	-	-
1451	-	-	-	-	-	-	-	-1.71229	-	-	-	-0.0485152	-	-
1452	-	-	-	-	-	-	-	0.520146	-	-	-	-	-0.116365	-
1453	-0.0179219	-	-0.1153	0.189413	-	-1.05457	-	0.189919	-0.411426	-0.525768	0.0560285	-0.176067	-	-
1457	-	-	-	-	-	-	0.195474	0.302992	-	-	-	-	-	-
1459	-	-	-	-	-	-	-	0.0164963	-	-	-	-	-	-1.00303
1460	-	-	-	-	-	-	-	-1.15504	-	-	-	-	-	-1.44784
1461	-	-	-	-	-	-	-	-0.934781	-	-	-	0.0641931	-	-
1462	-	-0.326422	-	-	-	-	-	0.449007	-0.483777	-0.464041	0.332393	-0.410992	-	-
1464	-	-	-	-	-	-	-	-0.365469	-	-	0.831472	-	-	-0.788519
1465	-	-	-	0.550211	-	-	-	0.131721	-	-	-	0.202261	-	-
1467	-0.159112	0.500292	-	-	-	-	-	0.465504	-	-	-	-	-	-
1469	-0.455123	-	-	-	-	-1.589	-0.356933	-1.44201	-	0.256407	-	-	-	-1.20652
1470	-1.90654	-0.639695	-	0.00100953	-	-	-	0.102994	-	-	-	-	-	-
1471	-0.621806	0.400429	-	0.026021	-	-	-	0.225768	-	-	0.0949116	-	-	-
1472	-	0.0522768	-	-	-	-	-	-0.811389	-	0.356482	0.359296	-	-	-
1473	0.290424	-0.524365	0.0877344	-0.707436	0.299362	-0.835762	0.160275	-0.48388	-0.147307	-0.815821	0.400319	-0.695727	-0.0388575	-0.780226
1474	-	-	-0.183709	-	-	-	-	-0.333996	-	-	-	-	-	-0.607958
1475	-	-	-	0.353775	-	-	-	0.569199	-1.06571	-	-0.21661	-	-	0.750778
1477	-	-	-	-0.504976	-	-	-	-0.0936954	-	0.435095	-	-	-	-
1478	-0.0854247	-0.210888	0.0951818	-	-0.343806	-0.0893626	-0.00360224	-0.0727232	-0.380064	-0.381173	-	-	-0.0226164	-0.335369
1479	-0.0240359	-0.371392	-	-0.212632	-	-0.227125	0.148739	-0.236952	-	-	-	-	0.154713	-
1480	-	-	-	-	-	-	-0.462471	-0.391108	-	-	-0.110497	-	-	-0.782073
1481	-	-	-	-	-	1.43717	-	-0.27262	-	-	-	-	-	-
1482	-	0.77104	-	-	-	-	-	-0.207893	-0.905659	-	-0.119688	-	-	-
1483	-	-	-0.307895	-	-	-	-	-0.211884	0.30871	-0.464668	-	-	-	-
1484	-	-0.572211	-	-	-	-	-	-0.566864	-	-	-	-	-	-
1485	-	-	-	-	-	-	-	-0.0406821	-	-	-	-1.02269	-	-
1486	-	0.625458	-	-	-	-	-	0.975263	-1.2112	0.660107	-0.988339	-	-	0.561106
1487	0.118626	-	-	-	-	-	-	-0.135798	-	0.0179219	-	-0.0702519	-	-0.128557
1490	-	-	-	-	-	-	-	-0.179384	-0.840282	-	0.0713508	0.30871	-	-
1492	-0.153805	-	-	-0.183582	-	-0.886745	-	-0.226262	-	-0.316493	-	-0.409147	-	-
1493	-	-	0.0739573	-	-	2.04033	-	-0.714927	-0.047678	0.00446544	-	-	-	-0.729444
1494	-0.000865357	-	-	-	-	-	-	0.557091	-0.232538	-	-	-	-	0.182057
1495	-	-	-	-	-	-	-	-0.0550568	-	-	-	-	-	-0.993058
1496	-0.214	-	-	-	-	0.408168	0.170822	-0.281787	-	-	-	-0.0947766	-	-
1497	-	-	-	-0.273814	-	-	-	-0.0844725	-	-	0.0114956	-0.121413	-0.195474	-
1499	-	-	-	-	-	-	-	-0.548535	-	-	-	-	-	-0.931532
1500	-	-	-0.31313	-	-	-0.378845	-	0.413052	-	-	-	-	-	-
1501	-	-	-	-	-	-	-	-0.827413	-2.27703	-	-1.6291	-0.459956	-	-
1502	-	0.378512	-	-	-	-	-	-0.13014	-	-	-	0.547549	-	-
1503	0.1956	0.0695647	-	-	-	-0.989938	-	-0.200253	-0.731878	-0.455544	-	0.338453	-	-
1504	-	-	-	-	-	-	-	-0.415867	-	-	-	-	-	-0.529571
1505	-	-	-	-	-	-	-	-0.304394	-	-	-0.654802	-	-	-
1506	-	-	-0.794437	-	-0.931607	0.244156	-1.04579	0.673104	-0.192068	0.223546	-	-	-	0.623399
1507	0.182946	-0.421264	-	-0.519743	-	-0.412727	0.130008	-0.176833	-	-	-	-0.798673	-	-
1508	0.178619	-0.352533	-	-	-	1.15517	-	0.300885	-0.257011	0.0603241	0.12075	-0.325962	-	-
1509	-	-	-	-0.434775	-	-	-	-1.02297	-0.189287	-	0.117429	-	-0.807108	-
1510	-	-	-	-	-	-	-	-0.0882773	-	-0.300417	-	-0.0107798	-	-
1511	-0.0209111	-	-0.10165	-	-	-	-	0.143002	0.306612	0.205142	-0.211137	-	-	0.0839282
1512	-0.0159257	-	-	-	-	-	-	-0.860049	-0.1133	-	0.0116388	-0.44159	-	-
1513	-	0.316841	0.068602	-	0.0164963	-	-0.339708	0.124725	0.135272	-0.187008	0.326997	-	-	0.0756011
1514	-0.081885	-	-	-	0.182438	0.392647	0.0662614	0.120219	-	-0.673285	-0.0508847	0.224287	-0.221568	-
1515	-	-	-	-	-	-	-	0.0766959	-	-	-	-	-0.513289	-0.135404
1516	-0.0350608	-0.361656	-0.168257	0.436162	-	-	-	0.254594	-1.1105	-0.200253	-0.515914	-0.00877371	-	0.0261627
1517	-	-0.485736	-	-	0.390668	-	-	-1.10809	-0.154972	-	-	0.876959	-	-
1518	-	-	-	-	-	-0.545771	-	0.154842	0.237197	-	-	-	-	-
1519	-1.10856	-	-	-	-	-	-	-0.0575542	-	-	-	-	-	-
1520	-	-	-	-	-	-	-	-0.993276	-	-	-	-0.290896	-	-
1522	-	-	-	-	-	-	0.193835	0.0244615	-	-	-	-0.229957	-	-
1523	-	-	-	-	-	-	-	0.304277	-	-	-0.338111	-0.163628	-	-
1524	-0.944334	-	-	-	-	-	-	-0.950468	-	-	-0.0485152	-	-	-
1525	-0.383939	-	-	-	-	-	-	0.361768	-	-	-	-	-	-
1527	-	2.26604	-	-	-	-	-	-0.201383	-	-	-	-	-	-0.731965
1528	0.874128	1.48336	-	-	1.17945	-	0.28155	2.13452	0.87342	1.62171	0.6371	-	1.06205	-
1529	-	-	-	-	-	-	-	-0.172999	-1.15056	-	-	-	-	-
1530	-	-	0.0963968	-0.221197	0.351063	-0.229957	-	-0.423202	-0.928806	-	-	-0.195474	0.0453032	-
1531	-	-1.08848	-	-	-	-	-	0.0468403	-1.02304	-	-	-	-	-
1532	-1.45796	-	-	-	-	-	-	-0.919836	-	-	-	-	-	-0.877823
1533	-	-	-	-	-	-	-	-0.665938	-	-	-	-0.254836	-	-
1534	-	-0.437121	0.148348	-	-	-	-	-2.10893	-	-	-	-	-	-
1535	-	-	-	-0.457752	-	-	-	-0.984334	-0.392867	-	-0.438186	-0.352759	-	-
1536	-1.79023	-	-	2.72966	-	-	-	0.307195	-	-	-	-	-	-
1537	-0.231924	-	-	-	-	-	-	-0.154842	-	-	-	-	-	-
1538	-	-1.16163	-	-1.61904	-	-	-	-1.16227	-	-	-	-	-	-
1539	-0.979001	-	-	-	-	-	-	0.578697	-	-	0.907814	-	-	1.07348
1540	0.0947766	-	-	0.100305	0.14104	-	-	-0.0402612	-0.306029	-0.00619029	-	0.242938	-	-
1542	-	-	-	-	-	0.961105	-	-0.879941	-	-	-	-	-	-0.358171
1543	-0.168129	0.00791308	-	0.122606	-2.02754	-0.0692897	0.0326651	0.408277	-	-	-	-0.145612	-	-0.30381
1544	-	-	-	-	0.50924	-	-	-0.0632268	-	-	-	-0.261471	-	-
1546	-0.038998	0.300417	-0.183201	0.203765	0.081885	0.523763	-0.178747	-0.0455828	-0.807767	-	-0.179893	-	-0.141302	0.204266
1547	-0.225522	0.387252	-0.371169	0.0768327	-0.349139	0.427284	-	-0.254957	-0.461633	0.138421	-	-	-	-0.373286
1548	-	2.22076	-	-	-	-	-	1.59369	-	-	-	-	-	-1.63868
1549	-	-	-	-	-	-	-	-0.614851	-	-	-0.689568	-	-	-0.222681
1550	-	-0.344488	-	0.111298	-	-	-	-1.83143	-	-	-	-	-	-
1552	-	-	-	-	-	-0.0430645	-	-0.430392	-	-	-	-	-	-
1553	-	0.383829	0.0721744	-0.191563	0.0504669	-	-0.0301242	-0.382833	-	-	-0.43808	-0.463622	-	-0.603597
1554	0.521855	0.940505	-	-	0.901726	2.38565	-0.0662614	1.83584	0.602077	1.31435	0.405339	-	0.79917	0.707966
1555	-	-	0.0927487	-	0.325502	-0.257493	-	-0.383608	-0.0521376	-0.201257	-	-	-0.0984196	-
1556	-	-	-0.137897	0.513592	0.0850167	-0.973648	0.090447	-0.358846	-	-0.257252	-0.222186	-0.275722	-0.0791562	-0.751464
1557	-0.0024505	0.466758	-	-	-	-	-	-0.32262	-	-	-	-	-	-
1558	-0.211137	-	-	-	0.312897	0.281431	-	0.0455828	-	-	-	-	-	-
1559	-0.595504	-1.79156	-	-	0.827656	-	-	-2.1645	-	-	-	-	-	-
1560	-	-	-	-	-	-	-	-1.13462	-	-	-	-0.285225	-	-
1561	-1.71449	1.13179	-	-	0.478092	-	-	0.920065	-	0.423094	-2.12892	0.499986	-	-
1562	-0.343465	-0.108223	-	-	-	-	-	-0.486457	-	-	-	-	-	-
1563	-0.837217	-	-	-	-1.63534	-	-	-0.135798	-	-0.812211	0.0878701	-0.455649	-	-
1564	-	1.69982	-	-	-	-	-	-0.813032	-	-	-	-	-	-0.407842
1565	0.1141	0.0878701	-	-	-	-	-	-0.575022	-	-	-	-	-	-
1566	-0.270828	0.884793	-	0.572017	-	1.05873	-	0.54092	-	0.627887	-0.0112094	0.594357	-	0.540424
1567	-	-1.32878	-3.2473	-	-	-	-	1.09079	1.10729	-	-	-	-	-
1568	0.19497	-	-	-	-	-	-	-0.354452	-	-	-	-0.522859	-	-1.63101
1569	-0.00302648	-	-	-	-	-	-	-1.27083	-0.272262	-	-0.570949	0.690372	-	-
1570	-	-	-	-	0.306962	-	-	1.20739	-	-	-	-	-	0.577344
1571	-	-	-3.96398	-	-	-0.0794293	-	1.44127	-	-	-	-	-	-
1572	-	-	-	-	0.390668	1.92463	-	1.78513	-	1.33119	0.378401	2.00223	-	0.81106
1573	-0.539531	-	-4.03751	-	-	-0.279887	-0.700351	1.16504	-	-	-	-	-	0.2587
1574	0.236462	1.06191	-	-	0.730488	2.10993	-0.305795	1.55321	0.693141	1.27155	0.225768	-	0.645702	0.604925
1575	-1.21642	-	-	-	1.17549	-	-	1.70213	0.958954	1.30556	0.0833836	-	-	-
1576	-0.137241	-0.692249	-	-	-0.494774	-0.658828	-	-0.25181	-0.510152	0.363451	-0.245861	-	-	-
1577	-0.0558898	-0.585924	-	-	-0.766722	-	-0.579277	-0.3639	-	0.209017	-1.05318	-	-	-
1578	-	-	-	-	0.00216242	-	-	0.755998	0.214995	1.00554	-	-	-	-
1579	-1.09775	-	-	-	-	-	-	0.658554	-	-0.368042	-	-	-1.82835	-
1580	0.0197731	-	-	-	-	-	-	0.542902	0.245252	-	0.0835197	-	-0.592254	-
1581	-	-	-	-	-	-	-	-0.380286	0.0291348	-	-0.0640551	-	-	-
1582	-	-	-2.37379	-	-	-	-	0.777704	-	-	-	-	-	-
1584	0.126973	-0.161436	-	-	-	-0.444773	-	-0.610417	-0.382723	-	-0.303459	-	-	-
1585	-	-	-0.0647449	-	-	1.23818	-	1.63807	0.599889	-	0.0989585	-	-	-
1586	-	-	0.0173518	-	-	-	-	-2.6164	-0.135798	-	-0.161307	-	-	-
1587	-	-	-	-	-	-	-	0.343237	0.604736	-	-0.628914	-	-	-
1589	-	-	-	-	-	-	-	0.0606008	-0.280125	-	-	-	-	-
1590	-1.41143	-	0.283329	-	-	-	-	-0.158596	-	-	-	-0.656268	-	-
1591	-	-	-	-	-	-	-	-0.207268	-0.422125	-	-	0.305795	-	-
1592	-0.0513025	-	-	-	-	-	-	0.493237	-0.0330882	-	0.118493	-	-	-
1593	-0.164143	-	-	-	-	-	-	0.476745	-	-	-	-	-	-
1594	-	0.0174944	-	-	-	-	-	-0.247806	-0.465922	-0.0203422	-	-	-	0.202512
1595	-0.0673634	-	-0.0764223	0.41792	-	-0.146395	-	0.1995	-0.516318	-	-	0.222186	-	0.206268
1596	-	0.000721167	-	-	-	-0.0350608	-	-1.21182	-	-	-	-	-	-
1597	-	-	-	-	-	-	-	1.15413	-0.510759	-	-	1.60184	-	-
1598	-	-	-0.763921	0.0159257	-	-	-	0.604261	-0.215119	-	0.100036	-	-	-
1599	-0.0844725	2.25707	-2.37557	-	-	-	-	-1.08366	-	-	0.0444641	2.87084	-	-0.53963
1600	-0.233029	-	-	-	-	-	-	-0.435949	-	-	-	-	-	-
1601	-0.412727	-	-	-0.0661236	-	-	-	-1.01421	-	-	-	-	-	-0.0360461
1602	-1.20821	-	-	0.154583	-0.111966	0.645333	-0.134615	0.128557	-0.0807941	-0.0942361	-0.132906	-	-	0.74123
1603	-	-	-	0.212881	-0.0710762	0.865365	-	0.63143	0.139993	-0.513794	0.0938306	-	-	0.487692
1604	-0.235482	-	-2.4108	-	-	-	-	-0.593115	-0.984917	-	-	-	-1.91716	-
1605	-0.382169	0.00891709	0.525067	-0.246104	-0.0017302	-0.792772	0.0139267	-0.372172	-0.275841	-0.917852	0.0579701	-0.0280033	0.268913	-0.747001
1606	0.0999011	0.247441	-0.0226164	-0.626579	0.0968016	-0.792189	-0.0122111	-0.224905	-0.276675	-0.731705	0.37829	-0.568713	-	-0.619742
1607	0.0472592	-0.529471	0.0980152	-0.528171	-0.226878	-0.866948	0.0086303	-0.408603	-0.117429	-0.574538	-0.00590296	-0.4336	0.0848807	-0.436801
1608	-	-0.394953	-	-	-	0.195222	-	-0.18574	-0.845269	-	-	-0.128293	-	-
1609	-0.664847	-	-	-	-	-0.766468	-	-0.69207	-	-	-	-	-	-0.0790196
1610	-	-	-	0.202762	-	-	-0.281312	-0.530271	0.171847	-0.0765591	0.0233263	-	-	-0.554147
1611	-1.13054	-	-	0.667938	-	-	-	0.170694	-0.299596	-0.0472592	-	-	-	-
1612	-	-	-	-	-	-	-	-0.253747	0.194213	-	-0.0824301	-	-	-0.58938
1613	-	-	-	0.0655723	-	-0.30906	-	-0.0926134	-	-	-	-	-	-
1614	-0.293841	0.0993625	-	-	-	-	-	-0.659194	-	0.0186342	-	-	-	-
1615	-	-1.22595	-0.36793	-	-	0.194465	-	-0.220578	-	-	-	-	-	-
1616	-	-	-	-	-	-	-	0.44668	-0.399991	-0.0792928	0.0880059	-	-	-
1617	-1.0155	0.427499	-	-	-	-	-	-0.140255	-	-	-	-	-	-0.996606
1618	-1.86172	-0.634779	0.344033	-	-1.02304	-0.487898	-	-0.287709	-0.485221	0.282025	-	0.183709	-	-
1619	0.0600474	-0.844225	-	-	-	-	-	-0.332164	0.138028	-	-	-0.78785	-0.794603	-0.458172
1620	0.584	-	0.198117	-	-	-	-	0.201634	-	-	-	-	-	-
1621	-	-	-	-	-	-	-	-0.484396	-	-	-0.517326	-	-	-
1622	-0.718877	-	-	-	-	-	-	-0.346191	-	-	-	-	-	-1.08739
1623	-	0.0681893	-	1.55915	-	0.411426	0.224164	-0.101785	-	-0.106214	0.334339	1.02226	-	-1.1872
1624	-0.910349	-	-	-	-	-	-	-0.00129784	-0.801986	-	-	-	-	-
1625	-0.815821	-	-	-	-	-	-	-0.999206	-	-	-0.486869	-	-	-
1626	-	0.244765	0.0223323	-	0.267476	0.141302	-	0.0518593	-	-	-0.529371	-0.0430645	-	-
1627	-1.61542	0.250113	-	-	-	-	-	-1.09882	-	-	-0.359971	-	-	-
1628	-	-0.166458	-	-	-	-	-	0.660929	-	-0.308943	-	1.36541	-	-1.24086
1629	-0.189793	0.682843	0.0494914	0.587173	-	-0.331247	-0.152248	-0.530171	-	0.600555	-	-	-	-
1630	-	-	-	-	-	-	-	-0.480989	-	-1.0263	-	-	-	-0.936591
1631	0.139731	0.975043	-0.0655723	0.390778	0.0507455	0.695548	0.0433445	0.864572	0.0836559	0.843421	-0.123269	0.505078	-	0.436588
1632	0.361993	-0.0240359	-	0.00518438	0.134221	-0.311619	0.196733	-0.208767	0.19131	-0.0836559	0.300299	-0.125783	0.15056	-0.278342

## Sheet: Results
Statistical analysis between groups mutant versus non-mutant
Spot info			Differential expression		Bayes linear model	MS/MS results
Master spot no.	N gels	Spot ID assigned during experiment	T-test p-value relative expression	Average foldchange in expression	lmfit p-value	MS/MS result	MS/MS coverage	MS/MS protein score	Comment
1	2	-	-	-	excluded	-	-	-	-
2	2	-	-	-2.351	excluded	-	-	-	-
3	4	-	-	-1.1445	excluded	-	-	-	-
4	3	-	-	1.3928	excluded	-	-	-	-
5	3	-	-	1.0704	excluded	-	-	-	-
6	5	-	-	1.0673	excluded	-	-	-	-
8	6	-	0.7936	1.0195	excluded	-	-	-	-
9	6	-	0.252	1.2832	excluded	-	-	-	-
10	3	-	-	-1.837	excluded	-	-	-	-
11	4	-	-	1.4546	excluded	-	-	-	-
12	3	-	-	1.0928	excluded	-	-	-	-
13	8	-	0.4642	1.0606	excluded	-	-	-	-
14	4	-	-	-	excluded	-	-	-	-
15	6	-	0.67	-1.2416	excluded	-	-	-	-
16	4	-	-	-	excluded	-	-	-	-
17	2	-	-	-	excluded	-	-	-	-
18	3	-	-	-	excluded	-	-	-	-
19	3	-	-	-	excluded	-	-	-	-
20	2	-	-	-	excluded	-	-	-	-
21	3	-	-	-1.2236	excluded	-	-	-	-
22	6	-	-	1.0237	excluded	-	-	-	-
23	8	-	0.6616	1.0658	excluded	-	-	-	-
24	5	-	-	1.4155	excluded	-	-	-	-
25	5	-	0.3203	1.4453	excluded	-	-	-	-
26	6	-	-	1.3094	excluded	-	-	-	-
27	9	-	0.9181	1.0106	excluded	-	-	-	-
28	7	-	-	1.1802	excluded	-	-	-	-
29	8	too small	0.03025	1.5357	excluded	-	-	-	-
30	6	-	0.4048	-1.1944	excluded	-	-	-	-
31	6	-	-	1.0456	excluded	-	-	-	-
32	6	-	0.8504	1.0109	excluded	-	-	-	-
33	8	-	0.8033	-1.0223	excluded	-	-	-	-
34	6	-	0.7578	1.029	excluded	-	-	-	-
35	6	-	0.2865	1.2449	excluded	-	-	-	-
36	7	-	0.2389	1.1563	excluded	-	-	-	-
37	5	-	-	1.2588	excluded	-	-	-	-
38	3	-	-	-	excluded	-	-	-	-
39	7	-	-	-1.1069	excluded	-	-	-	-
40	8	-	0.7377	-1.0179	excluded	-	-	-	-
41	4	-	-	-	excluded	-	-	-	-
42	2	-	-	-	excluded	-	-	-	-
43	5	-	-	-2.8507	excluded	-	-	-	-
44	7	-	-	1.0102	excluded	-	-	-	-
45	2	-	-	-	excluded	-	-	-	-
46	2	-	-	-	excluded	-	-	-	-
47	4	-	0.08145	-1.2386	excluded	-	-	-	-
48	2	-	-	-	excluded	-	-	-	-
49	3	-	-	-	excluded	-	-	-	-
50	5	-	-	1.5482	excluded	-	-	-	-
51	5	-	-	-	excluded	-	-	-	-
52	3	-	-	-1.0137	excluded	-	-	-	-
53	8	too small	0.04317	1.4798	excluded	-	-	-	-
54	5	-	-	-1.1526	excluded	-	-	-	-
55	3	-	-	-	excluded	-	-	-	-
56	6	-	0.5984	1.0977	excluded	-	-	-	-
57	7	-	0.4352	1.1401	excluded	-	-	-	-
58	4	-	-	-1.0783	excluded	-	-	-	-
59	3	-	-	1.1923	excluded	-	-	-	-
60	8	-	0.9232	1.167	excluded	-	-	-	-
61	7	-	-	1.1389	excluded	-	-	-	-
62	8	-	0.5353	1.1109	excluded	-	-	-	-
63	7	-	0.1181	1.3056	excluded	-	-	-	-
64	9	-	0.9229	1.0273	excluded	-	-	-	-
65	7	-	0.3898	-1.1818	excluded	-	-	-	-
66	4	-	-	1.7853	excluded	-	-	-	-
67	4	-	-	-1.1524	excluded	-	-	-	-
68	9	-	0.8756	1.0295	excluded	-	-	-	-
69	6	-	0.6893	-1.1444	excluded	-	-	-	-
70	9	-	0.4012	-1.1035	excluded	-	-	-	-
71	8	-	0.3876	-1.1827	excluded	-	-	-	-
72	9	-	0.3449	-1.1493	excluded	-	-	-	-
73	4	-	-	1.1922	excluded	-	-	-	-
74	7	-	-	1.0936	excluded	-	-	-	-
75	7	-	0.2747	1.2481	excluded	-	-	-	-
76	5	-	0.3551	1.102	excluded	-	-	-	-
77	6	-	-	1.2905	excluded	-	-	-	-
78	8	-	0.9907	1.0529	excluded	-	-	-	-
79	3	-	-	-	excluded	-	-	-	-
80	10	-	0.09431	1.3703	0.064882	-	-	-	-
81	7	-	-	-1.0162	excluded	-	-	-	-
82	9	-	0.282	1.1287	excluded	-	-	-	-
83	4	-	-	1.8282	excluded	-	-	-	-
84	3	-	-	-	excluded	-	-	-	-
85	11	-	0.218	1.1758	0.188467	-	-	-	-
86	5	-	-	-	excluded	-	-	-	-
87	3	-	-	-	excluded	-	-	-	-
88	7	-	-	1.0845	excluded	-	-	-	-
89	9	-	0.1599	1.1498	excluded	-	-	-	-
90	8	-	-	-	excluded	-	-	-	-
91	5	-	-	1.406	excluded	-	-	-	-
92	9	-	0.06946	-1.1185	excluded	-	-	-	-
93	9	-	0.9184	1.0117	excluded	-	-	-	-
94	10	-	0.636	-1.0475	0.669671	-	-	-	-
95	7	-	0.5968	1.0278	excluded	-	-	-	-
96	7	-	-	2.0371	excluded	-	-	-	-
97	8	-	0.6681	1.0556	excluded	-	-	-	-
98	4	-	-	-	excluded	-	-	-	-
99	5	-	0.9649	-1.0006	excluded	-	-	-	-
100	5	-	-	-1.0227	excluded	-	-	-	-
101	7	-	0.3223	1.2006	excluded	-	-	-	-
102	4	-	0.07681	1.0572	excluded	-	-	-	-
103	11	-	0.5308	1.0888	0.506829	-	-	-	-
104	5	-	-	-	excluded	-	-	-	-
105	11	-	0.3408	1.0723	0.425638	-	-	-	-
106	2	-	-	-	excluded	-	-	-	-
107	7	too small	0.009261	1.1662	excluded	-	-	-	-
108	13	-	0.6319	-1.0189	0.758249	-	-	-	-
109	12	-	0.5677	1.114	0.544765	-	-	-	-
110	7	-	-	-	excluded	-	-	-	-
111	12	-	0.5763	-1.0362	0.613166	-	-	-	-
112	5	-	-	1.0555	excluded	-	-	-	-
113	11	-	0.7204	-1.0467	0.693514	-	-	-	-
114	11	-	0.7974	1.1267	0.772955	-	-	-	-
115	7	-	-	-	excluded	-	-	-	-
116	3	-	-	-	excluded	-	-	-	-
117	11	-	0.653	-1.0463	0.642833	-	-	-	-
118	4	-	-	1.0189	excluded	-	-	-	-
119	7	-	0.4074	-1.078	excluded	-	-	-	-
120	10	-	0.8184	-1.0116	0.860423	-	-	-	-
121	3	-	-	-	excluded	-	-	-	-
122	6	-	0.9131	-1.0221	excluded	-	-	-	-
123	5	-	-	-1.0664	excluded	-	-	-	-
124	9	-	-	-	excluded	-	-	-	-
125	11	-	0.8744	1.0528	0.866848	-	-	-	-
126	6	-	-	-	excluded	-	-	-	-
127	6	-	-	1.3468	excluded	-	-	-	-
128	9	-	0.2438	1.2173	excluded	-	-	-	-
129	9	-	0.8257	-1.0255	excluded	-	-	-	-
130	5	-	0.6817	1.1968	excluded	-	-	-	-
131	5	-	-	1.1912	excluded	-	-	-	-
132	10	-	0.826	-1.0061	0.803628	-	-	-	-
133	7	-	0.983	1.0225	excluded	-	-	-	-
134	2	-	-	-	excluded	-	-	-	-
135	6	-	-	-	excluded	-	-	-	-
136	3	-	-	-	excluded	-	-	-	-
137	7	-	-	-1.7179	excluded	-	-	-	-
138	8	-	-	-	excluded	-	-	-	-
139	5	-	-	-	excluded	-	-	-	-
140	7	-	-	1.3306	excluded	-	-	-	-
141	5	-	-	-	excluded	-	-	-	-
142	7	-	0.1638	1.361	excluded	-	-	-	-
143	9	-	-	1.3858	excluded	-	-	-	-
144	6	-	-	1.222	excluded	-	-	-	-
145	5	-	-	-	excluded	-	-	-	-
146	5	-	-	1.0916	excluded	-	-	-	-
147	9	-	0.436	-1.0317	excluded	-	-	-	-
148	9	-	0.8077	1.175	excluded	-	-	-	-
149	5	-	-	-	excluded	-	-	-	-
150	10	-	0.6562	-1.0518	0.650584	-	-	-	-
151	9	-	0.5934	-1.0472	excluded	-	-	-	-
152	4	-	-	1.4672	excluded	-	-	-	-
153	6	-	-	-	excluded	-	-	-	-
154	7	-	-	1.2513	excluded	-	-	-	-
155	9	-	0.9539	1.0601	excluded	-	-	-	-
156	9	-	-	2.1131	excluded	-	-	-	-
157	10	-	0.8313	1.0364	0.835626	-	-	-	-
158	9	-	-	1.0218	excluded	-	-	-	-
159	6	-	-	1.9839	excluded	-	-	-	-
160	11	-	-	1.333	0.0980639	-	-	-	-
161	9	-	-	1.1342	excluded	-	-	-	-
162	9	-	-	2.2005	excluded	-	-	-	-
163	3	-	-	2.0496	excluded	-	-	-	-
164	12	too small	0.04087	1.426	0.0286556	-	-	-	-
165	10	-	0.4522	1.7638	0.37532	-	-	-	-
166	8	-	0.7111	-1.0792	excluded	-	-	-	-
167	11	-	0.3354	1.9326	0.261501	-	-	-	-
168	9	-	-	1.1057	excluded	-	-	-	-
169	13	-	0.4536	-1.0773	0.460456	-	-	-	-
170	10	-	0.3058	1.1294	0.319388	-	-	-	-
171	13	-	0.8475	-1.0126	0.887373	-	-	-	-
172	12	-	0.3715	1.1531	0.344903	-	-	-	-
173	8	-	0.7048	-1.0316	excluded	-	-	-	-
175	4	-	-	-	excluded	-	-	-	-
176	11	-	0.2702	-1.0577	0.458998	-	-	-	-
177	8	-	0.4727	2.2996	excluded	-	-	-	-
178	7	-	-	-1.1458	excluded	-	-	-	-
179	9	-	-	1.2468	excluded	-	-	-	-
180	8	-	-	-	excluded	-	-	-	-
181	8	-	-	-1.0306	excluded	-	-	-	-
182	11	-	0.7009	1.0368	0.702123	-	-	-	-
183	4	-	-	-	excluded	-	-	-	-
184	9	-	0.324	1.1313	excluded	-	-	-	-
185	9	-	-	1.3507	excluded	-	-	-	-
186	9	-	-	-	excluded	-	-	-	-
187	7	-	-	1.0079	excluded	-	-	-	-
188	9	-	0.09637	1.3541	excluded	-	-	-	-
189	11	-	0.8097	-1.0269	0.805216	-	-	-	-
190	11	-	0.1668	1.1338	0.20569	-	-	-	-
191	11	-	0.6251	1.2252	0.580947	-	-	-	-
192	7	-	-	1.3732	excluded	-	-	-	-
193	8	-	0.5476	-1.1129	excluded	-	-	-	-
194	7	-	0.6737	-1.0585	excluded	-	-	-	-
195	13	-	0.7121	-1.0349	0.711206	-	-	-	-
196	3	-	-	-	excluded	-	-	-	-
197	6	-	-	-	excluded	-	-	-	-
198	10	-	0.3709	1.1285	0.388538	-	-	-	-
199	12	-	0.4809	1.5361	0.421708	-	-	-	-
200	11	-	0.4116	1.1446	0.390006	-	-	-	-
201	9	-	-	-	excluded	-	-	-	-
202	11	-	0.6924	1.0779	0.680931	-	-	-	-
203	11	-	0.505	1.1071	0.458886	-	-	-	-
204	12	-	0.3113	1.1731	0.306108	-	-	-	-
205	9	-	0.5999	1.0754	excluded	-	-	-	-
206	6	-	0.1899	1.1318	excluded	-	-	-	-
207	11	-	0.2921	1.2203	0.237276	-	-	-	-
208	7	-	0.5323	-1.0607	excluded	-	-	-	-
209	4	-	-	2.3164	excluded	-	-	-	-
210	8	-	0.3559	-1.0632	excluded	-	-	-	-
211	2	-	-	-	excluded	-	-	-	-
212	5	-	-	-1.0235	excluded	-	-	-	-
213	11	-	-	1.4379	0.111157	-	-	-	-
214	6	-	-	-	excluded	-	-	-	-
215	11	-	0.1801	-1.0553	0.420129	-	-	-	-
216	9	-	0.8796	-1.0086	excluded	-	-	-	-
217	7	-	-	1.2017	excluded	-	-	-	-
218	9	-	0.8912	-1.0083	excluded	-	-	-	-
219	7	-	0.6458	1.1077	excluded	-	-	-	-
220	12	-	0.686	1.1422	0.656357	-	-	-	-
221	7	-	-	-1.0099	excluded	-	-	-	-
222	3	-	-	-	excluded	-	-	-	-
223	9	-	-	-1.1208	excluded	-	-	-	-
224	12	-	0.09821	1.2311	0.089793	-	-	-	-
225	5	-	-	-1.0455	excluded	-	-	-	-
226	7	-	0.4027	-1.1957	excluded	-	-	-	-
227	4	-	-	-	excluded	-	-	-	-
228	5	-	-	-	excluded	-	-	-	-
229	14	-	0.2607	-1.1091	0.29333	-	-	-	-
230	9	too small	0.0263	1.2673	excluded	-	-	-	-
231	6	-	0.4335	-1.1366	excluded	-	-	-	-
232	6	-	-	1.139	excluded	-	-	-	-
233	6	-	-	-	excluded	-	-	-	-
234	9	-	0.1056	1.268	excluded	-	-	-	-
235	8	-	-	1.2091	excluded	-	-	-	-
236	8	-	0.5763	1.0554	excluded	-	-	-	-
237	13	-	0.376	1.1659	0.353299	-	-	-	-
238	9	-	0.736	-1.0269	excluded	-	-	-	-
239	7	-	-	1.1703	excluded	-	-	-	-
240	7	-	-	-1.2394	excluded	-	-	-	-
241	8	-	-	-1.0632	excluded	-	-	-	-
242	12	-	0.7925	-1.0176	0.777393	-	-	-	-
243	3	-	-	-	excluded	-	-	-	-
244	12	-	0.4408	1.1204	0.445702	-	-	-	-
245	10	-	0.5368	1.1025	0.520311	-	-	-	-
246	8	-	0.8066	1.0363	excluded	-	-	-	-
247	5	-	-	-	excluded	-	-	-	-
248	9	-	-	1.1445	excluded	-	-	-	-
249	5	-	-	1.3861	excluded	-	-	-	-
250	13	-	0.7603	1.0616	0.754409	-	-	-	-
251	10	-	0.7346	1.0868	0.703633	-	-	-	-
252	11	-	0.7511	1.0373	0.760883	-	-	-	-
253	10	-	0.8405	1.0313	0.829723	-	-	-	-
254	9	-	-	2.1154	excluded	-	-	-	-
255	14	20	0.6259	-1.0575	0.601207	ENOA	0.33	81	picked as potential houskeeper
256	12	-	0.8626	1.0331	0.853147	-	-	-	-
257	12	-	0.9671	1.0143	0.963312	-	-	-	-
258	10	-	0.232	1.1839	0.194342	-	-	-	-
259	11	-	0.876	1.0177	0.883865	-	-	-	-
260	13	-	0.7384	1.2731	0.707983	-	-	-	-
261	10	-	0.2957	-1.1323	0.314941	-	-	-	-
262	10	-	0.9115	1.0294	0.91105	-	-	-	-
263	11	-	0.3794	1.3269	0.318606	-	-	-	-
264	8	-	0.5658	1.0566	excluded	-	-	-	-
265	2	-	-	-	excluded	-	-	-	-
266	9	-	-	1.2336	excluded	-	-	-	-
267	12	too small	0.04675	-1.2706	0.0451002	-	-	-	-
268	2	-	-	1.0331	excluded	-	-	-	-
269	10	-	-	-	NA	-	-	-	-
270	4	-	-	-	excluded	-	-	-	-
271	5	-	-	1.1986	excluded	-	-	-	-
272	10	-	0.1463	1.2576	0.123522	-	-	-	-
273	7	-	-	1.1636	excluded	-	-	-	-
274	4	-	-	-	excluded	-	-	-	-
275	4	-	-	-	excluded	-	-	-	-
276	6	-	-	1.3167	excluded	-	-	-	-
277	10	-	0.7586	-1.0381	0.757121	-	-	-	-
278	3	-	-	-	excluded	-	-	-	-
279	10	-	0.359	-1.191	0.325586	-	-	-	-
280	9	-	0.4414	-1.1034	excluded	-	-	-	-
281	10	-	0.7679	-1.041	0.759556	-	-	-	-
282	4	-	-	-1.1615	excluded	-	-	-	-
283	11	-	0.6703	-1.0776	0.654752	-	-	-	-
284	11	too small	0.03349	1.1902	0.0549526	-	-	-	-
285	8	-	0.5983	-1.0761	excluded	-	-	-	-
286	7	-	0.8551	1.1119	excluded	-	-	-	-
287	10	-	0.6818	1.0655	0.677286	-	-	-	-
288	6	-	-	-1.2929	excluded	-	-	-	-
289	10	-	0.7973	1.0617	0.785964	-	-	-	-
290	11	-	0.6778	1.0565	0.677791	-	-	-	-
291	10	-	-	1.0412	0.826043	-	-	-	-
292	9	-	0.4115	1.1217	excluded	-	-	-	-
293	11	-	0.586	-1.1378	0.541752	-	-	-	-
294	7	-	-	1.2012	excluded	-	-	-	-
295	12	-	0.9767	1.0244	0.974449	-	-	-	-
296	7	-	-	1.4809	excluded	-	-	-	-
297	10	-	0.6846	1.0542	0.678146	-	-	-	-
298	10	-	0.4835	1.147	0.446781	-	-	-	-
299	9	-	0.9579	1.0094	excluded	-	-	-	-
300	12	-	0.4846	1.1124	0.466794	-	-	-	-
301	8	-	-	1.1918	excluded	-	-	-	-
302	9	-	0.5598	-1.1027	excluded	-	-	-	-
303	9	-	0.7466	-1.0667	excluded	-	-	-	-
304	13	-	0.6068	1.067	0.608418	-	-	-	-
305	6	-	-	3.9208	excluded	-	-	-	-
306	8	-	0.8391	-1.0166	excluded	-	-	-	-
307	7	-	0.5929	1.0619	excluded	-	-	-	-
308	7	-	-	3.0723	excluded	-	-	-	-
309	9	-	0.8164	-1.031	excluded	-	-	-	-
310	11	-	0.4981	1.1261	0.472319	-	-	-	-
311	6	-	-	-1.0102	excluded	-	-	-	-
312	13	too small	0.0327	1.207	0.0471005	-	-	-	-
313	13	-	0.7306	-1.0332	0.70401	-	-	-	-
314	6	-	-	-	excluded	-	-	-	-
315	5	-	-	-	excluded	-	-	-	-
316	12	-	0.474	-1.1652	0.435751	-	-	-	-
317	5	-	-	1.0179	excluded	-	-	-	-
318	5	-	-	-	excluded	-	-	-	-
319	8	-	0.4993	1.0631	excluded	-	-	-	-
320	7	-	-	1.5102	excluded	-	-	-	-
321	12	3	0.1645	-1.2602	0.137782	not picked	-	-	-
322	4	-	-	2.1312	excluded	-	-	-	-
323	9	-	0.8613	1.0339	excluded	-	-	-	-
324	12	-	0.5892	-1.0464	0.611846	-	-	-	-
325	12	-	0.0737	1.3566	0.0541964	-	-	-	-
326	8	-	0.07881	1.2901	excluded	-	-	-	-
327	4	-	-	1.027	excluded	-	-	-	-
328	8	-	0.6203	1.05	excluded	-	-	-	-
329	10	-	0.5748	1.1305	0.54731	-	-	-	-
330	9	-	0.5517	-1.0724	excluded	-	-	-	-
331	12	-	0.8768	-1.0099	0.874147	-	-	-	-
333	9	-	0.2987	-1.0928	excluded	-	-	-	-
334	3	-	-	-1.1449	excluded	-	-	-	-
335	8	-	0.1703	-1.4395	excluded	-	-	-	-
337	11	-	0.2938	1.1059	0.283996	-	-	-	-
338	8	-	0.1355	1.4173	excluded	-	-	-	-
339	3	-	-	1.0634	excluded	-	-	-	-
340	9	-	0.7995	-1.0136	excluded	-	-	-	-
341	6	-	-	-1.2294	excluded	-	-	-	-
342	13	-	0.8069	-1.0109	0.819617	-	-	-	-
343	12	-	0.8944	1.0542	0.8864	-	-	-	-
344	12	-	0.2933	1.3444	0.233267	-	-	-	-
345	12	-	0.1317	-1.1096	0.20987	-	-	-	-
346	14	-	0.2822	1.0699	0.370105	-	-	-	-
347	8	-	0.2904	-1.1771	excluded	-	-	-	-
348	5	-	0.6521	-1.3117	excluded	-	-	-	-
349	13	-	0.5622	-1.0393	0.622605	-	-	-	-
350	14	-	0.1349	1.151	0.138473	-	-	-	-
351	8	-	0.2444	3.9767	excluded	-	-	-	-
352	6	-	0.4317	1.1129	excluded	-	-	-	-
353	7	-	0.9318	1.025	excluded	-	-	-	-
354	8	-	0.8634	1.0307	excluded	-	-	-	-
355	7	-	0.454	-1.0473	excluded	-	-	-	-
356	10	-	0.7235	1.2534	0.682312	-	-	-	-
357	11	-	0.8903	1.0336	0.885721	-	-	-	-
358	9	-	0.1272	1.1461	excluded	-	-	-	-
359	5	-	-	-	excluded	-	-	-	-
360	12	-	0.6761	-1.0506	0.66144	-	-	-	-
361	11	-	0.8365	-1.0172	0.844131	-	-	-	-
362	12	-	0.3618	1.1339	0.309083	-	-	-	-
363	14	-	0.1968	1.0694	0.307037	-	-	-	-
364	12	-	0.2691	1.1772	0.250384	-	-	-	-
365	12	-	0.5461	1.0824	0.544881	-	-	-	-
366	6	-	-	1.5637	excluded	-	-	-	-
367	10	-	0.8305	1.0268	0.809043	-	-	-	-
368	13	-	0.8367	1.0306	0.838827	-	-	-	-
369	8	-	-	4.0445	excluded	-	-	-	-
370	9	-	-	-1.2797	excluded	-	-	-	-
371	13	-	0.3884	3.4867	0.324557	-	-	-	-
372	5	-	0.7708	-1.0664	excluded	-	-	-	-
373	11	-	0.3884	3.5986	0.312357	-	-	-	-
374	4	-	0.9184	1.0356	excluded	-	-	-	-
375	8	-	0.4826	-1.15	excluded	-	-	-	-
376	12	-	0.1626	1.2995	0.129146	-	-	-	-
377	13	-	0.4072	3.4441	0.344197	-	-	-	-
378	11	-	0.8895	-1.0132	0.878172	-	-	-	-
379	8	-	0.5388	4.0828	excluded	-	-	-	-
380	7	-	-	1.4051	excluded	-	-	-	-
381	10	-	-	-1.3407	0.42044	-	-	-	-
382	13	-	0.9673	1.5856	0.96282	-	-	-	-
383	11	-	0.8201	1.0533	0.798369	-	-	-	-
384	10	-	0.5121	1.3706	0.448452	-	-	-	-
385	12	-	0.3859	4.0606	0.316361	-	-	-	-
386	11	-	0.5763	2.8853	0.512706	-	-	-	-
387	13	-	0.4626	1.2235	0.41499	-	-	-	-
388	8	-	0.47	1.1657	excluded	-	-	-	-
389	6	-	0.1518	1.3053	excluded	-	-	-	-
390	11	-	0.6157	1.0097	0.569719	-	-	-	-
391	11	-	-	1.7816	0.0116639	-	-	-	-
392	7	-	0.2155	1.6089	excluded	-	-	-	-
393	11	-	0.4094	-1.1423	0.367689	-	-	-	-
394	9	-	0.5346	-1.1309	excluded	-	-	-	-
395	13	-	0.7321	-1.0253	0.703821	-	-	-	-
396	14	-	0.2985	1.1059	0.264763	-	-	-	-
397	4	-	-	-1.4794	excluded	-	-	-	-
398	6	-	0.4076	1.2808	excluded	-	-	-	-
399	8	-	-	1.1103	excluded	-	-	-	-
400	10	-	0.6154	1.0541	0.583661	-	-	-	-
401	14	-	0.5452	-1.0571	0.537855	-	-	-	-
402	13	-	0.4814	1.0935	0.455283	-	-	-	-
403	11	-	0.4697	-1.0879	0.472227	-	-	-	-
404	14	14	0.0017	-2.7915	0.000484831	HNRNPK	0.13	36	-
405	10	-	0.92	-1.0011	0.909742	-	-	-	-
406	11	-	0.3624	1.0889	0.337158	-	-	-	-
407	11	too small	0.04684	1.1685	0.081065	-	-	-	-
408	12	-	0.6461	1.0701	0.635001	-	-	-	-
409	12	-	0.7347	1.0302	0.744714	-	-	-	-
410	11	-	0.3812	1.0974	0.407956	-	-	-	-
411	10	-	0.6085	1.0453	0.595871	-	-	-	-
412	9	-	0.4169	1.0869	excluded	-	-	-	-
414	11	-	0.7552	-1.0249	0.777837	-	-	-	-
415	6	-	0.9289	1.0203	excluded	-	-	-	-
416	11	-	0.3349	3.9736	0.258417	-	-	-	-
417	9	-	0.3058	-1.2718	excluded	-	-	-	-
418	11	-	0.2375	1.1044	0.256118	-	-	-	-
419	10	-	0.2345	1.2234	0.197154	-	-	-	-
420	10	-	0.464	1.0942	0.474045	-	-	-	-
421	4	-	-	-	excluded	-	-	-	-
422	9	-	0.9968	1.0144	excluded	-	-	-	-
423	11	-	0.2193	4.0381	0.150444	-	-	-	-
424	12	-	0.3497	1.073	0.397316	-	-	-	-
425	14	-	0.259	3.5064	0.202561	-	-	-	-
426	9	-	0.5806	-1.0719	excluded	-	-	-	-
427	9	-	0.6388	1.1193	excluded	-	-	-	-
428	11	-	0.8178	-1.0369	0.802741	-	-	-	-
429	10	-	-	1.2394	0.858468	-	-	-	-
430	12	-	0.4878	-1.1176	0.473506	-	-	-	-
431	9	-	0.641	1.0495	excluded	-	-	-	-
432	11	-	0.2626	3.2956	0.190173	-	-	-	-
433	8	-	0.2706	1.2199	excluded	-	-	-	-
434	9	-	-	2.4949	excluded	-	-	-	-
435	6	-	-	1.0404	excluded	-	-	-	-
436	8	-	0.7663	-1.0247	excluded	-	-	-	-
437	6	-	-	-1.0303	excluded	-	-	-	-
438	5	-	-	1.7528	excluded	-	-	-	-
439	14	74	0.2352	1.3573	0.194072	HSPD1 & VIM	25% (HSPD1) 36% (VIM)	128 (HSPD1) 116 (VIM)	confirmed twice; mixture; ASD vs CTRL
440	6	-	-	1.2561	excluded	-	-	-	-
441	4	-	-	1.6706	excluded	-	-	-	-
442	13	-	0.647	-1.0374	0.655248	-	-	-	-
443	12	-	0.3799	-1.0631	0.451622	-	-	-	-
444	14	-	0.6701	1.1008	0.640652	-	-	-	-
445	12	-	0.9783	1.0215	0.976571	-	-	-	-
446	10	-	0.2227	1.1754	0.229189	-	-	-	-
447	12	-	0.4932	-1.0462	0.557643	-	-	-	-
448	13	-	0.3484	-1.0743	0.394872	-	-	-	-
449	12	-	0.7863	-1.0252	0.766412	-	-	-	-
450	14	-	0.1225	1.1255	0.16201	-	-	-	-
451	12	-	0.9891	1.006	0.987797	-	-	-	-
452	14	-	0.8627	1.0277	0.868542	-	-	-	-
453	2	-	-	1.8596	excluded	-	-	-	-
454	11	-	0.6232	1.1762	0.584369	-	-	-	-
455	10	-	-	1.0484	0.816768	-	-	-	-
456	5	-	-	-1.0219	excluded	-	-	-	-
457	10	-	0.6401	1.1247	0.612529	-	-	-	-
458	10	-	-	-1.1996	0.379658	-	-	-	-
459	14	-	0.1896	-1.1101	0.217663	-	-	-	-
460	4	-	-	-1.4314	excluded	-	-	-	-
461	4	-	-	-1.0657	excluded	-	-	-	-
462	11	too small	0.03281	-1.3361	0.0256643	-	-	-	-
463	10	-	0.299	1.1053	0.381866	-	-	-	-
464	6	-	-	1.311	excluded	-	-	-	-
465	9	-	0.5078	-1.1164	excluded	-	-	-	-
466	10	-	0.09466	-1.3328	0.0738968	-	-	-	-
467	12	4	0.8003	1.0401	0.804049	not picked	-	-	-
468	12	-	0.1058	-1.1393	0.150636	-	-	-	-
469	12	-	0.3625	1.7841	0.297874	-	-	-	-
470	11	-	0.5904	1.4195	0.535784	-	-	-	-
471	12	-	0.2368	-1.0774	0.352423	-	-	-	-
472	7	-	0.05929	-1.1583	excluded	-	-	-	-
473	6	-	0.761	1.1101	excluded	-	-	-	-
474	9	-	0.3472	-1.4274	excluded	-	-	-	-
475	10	-	0.8985	1.0284	0.898154	-	-	-	-
476	12	-	0.5707	-1.0655	0.557872	-	-	-	-
477	8	-	-	2.0666	excluded	-	-	-	-
478	4	-	-	-	excluded	-	-	-	-
479	9	-	-	-1.363	excluded	-	-	-	-
480	12	-	0.2828	1.3587	0.228923	-	-	-	-
481	14	-	0.1408	1.269	0.118396	-	-	-	-
482	13	-	0.1454	1.4646	0.10774	-	-	-	-
483	6	-	0.5209	-1.468	excluded	-	-	-	-
484	7	-	0.3193	1.3349	excluded	-	-	-	-
485	10	-	0.5131	1.121	0.494107	-	-	-	-
486	8	-	-	1.173	excluded	-	-	-	-
487	14	-	0.9508	1.0059	0.947768	-	-	-	-
488	8	-	0.5628	1.116	excluded	-	-	-	-
489	5	-	-	-1.193	excluded	-	-	-	-
490	12	-	0.4316	-1.2047	0.386293	-	-	-	-
491	9	-	0.9168	-1.0099	excluded	-	-	-	-
492	14	69	0.8048	1.0167	0.84419	not identified	NA	NA	-
493	10	-	0.2524	-1.1465	0.269065	-	-	-	-
494	7	-	-	-1.0937	excluded	-	-	-	-
495	14	-	0.2289	1.0876	0.273122	-	-	-	-
496	10	too small	0.03171	-1.8896	0.013446	-	-	-	-
497	14	-	0.3624	-1.137	0.324113	-	-	-	-
498	13	-	0.9141	1.0255	0.905618	-	-	-	-
499	13	-	0.3124	-1.2877	0.264995	-	-	-	-
500	13	too small	0.001711	-1.683	0.000900085	-	-	-	-
501	14	19	0.4662	-1.0603	0.49024	HSPD1	0.3	93	picked as potential houskeeper
502	12	-	0.7749	1.0571	0.768825	-	-	-	-
503	9	-	-	-1.6229	excluded	-	-	-	-
504	14	-	0.9962	1.0155	0.995995	-	-	-	-
505	12	-	0.3638	-1.0855	0.384824	-	-	-	-
506	5	-	0.7065	1.1062	excluded	-	-	-	-
507	6	-	-	1.0231	excluded	-	-	-	-
508	8	-	0.06767	-1.2423	excluded	-	-	-	-
509	2	-	-	-	excluded	-	-	-	-
510	6	-	-	-	excluded	-	-	-	-
511	10	-	0.8425	-1.008	0.856937	-	-	-	-
512	14	-	0.7199	-1.0437	0.716903	-	-	-	-
513	7	-	-	-1.1448	excluded	-	-	-	-
514	11	-	0.5306	-1.074	0.518428	-	-	-	-
515	8	-	-	1.1458	excluded	-	-	-	-
516	6	-	0.6611	1.0881	excluded	-	-	-	-
517	8	-	0.9787	1.0056	excluded	-	-	-	-
518	11	-	0.6314	1.0505	0.636786	-	-	-	-
519	8	-	0.9391	1.0373	excluded	-	-	-	-
520	12	too small	0.05067	1.2709	0.0442339	-	-	-	-
521	13	-	0.3742	1.266	0.331812	-	-	-	-
522	12	-	0.332	1.1502	0.338174	-	-	-	-
523	6	-	-	-1.0633	excluded	-	-	-	-
524	8	-	0.8689	1.0442	excluded	-	-	-	-
525	8	-	-	1.1703	excluded	-	-	-	-
526	6	-	-	1.104	excluded	-	-	-	-
527	9	-	0.761	1.0355	excluded	-	-	-	-
528	6	-	0.4441	-1.3208	excluded	-	-	-	-
529	13	-	0.7257	1.0216	0.801592	-	-	-	-
530	10	-	0.5061	-1.0519	0.594743	-	-	-	-
531	5	-	-	1.0273	excluded	-	-	-	-
532	13	-	0.9664	1.0163	0.967436	-	-	-	-
533	5	-	-	-	excluded	-	-	-	-
534	13	-	0.8549	-1.034	0.84437	-	-	-	-
535	9	-	0.2981	1.3194	excluded	-	-	-	-
536	10	-	-	-1.0944	0.678253	-	-	-	-
537	4	-	-	-1.2808	excluded	-	-	-	-
538	8	-	-	1.083	excluded	-	-	-	-
539	5	-	0.8218	1.0513	excluded	-	-	-	-
540	5	-	-	-1.2029	excluded	-	-	-	-
541	13	-	0.299	-1.0694	0.371561	-	-	-	-
542	5	-	-	1.1783	excluded	-	-	-	-
543	8	-	0.2679	1.2124	excluded	-	-	-	-
544	14	70	0.2574	1.1646	0.239927	ATP5A1 & GLUD1	32% (ATP5A1) 20% (GLUD1)	153 (ATP5A1) 78 (GLUD1)	confirmed twice; mixture; ASD vs CTRL
545	12	-	0.6523	-1.0236	0.728523	-	-	-	-
546	13	-	0.8835	1.0299	0.878711	-	-	-	-
547	14	-	0.08143	-1.107	0.151388	-	-	-	-
548	11	-	0.1288	-1.2152	0.116535	-	-	-	-
549	13	-	0.5466	-1.0435	0.591358	-	-	-	-
550	10	-	0.4488	1.1402	0.428684	-	-	-	-
551	3	-	-	-	excluded	-	-	-	-
552	14	-	0.562	1.116	0.535451	-	-	-	-
553	9	-	0.5536	1.0349	excluded	-	-	-	-
554	9	-	0.9623	1.2418	excluded	-	-	-	-
555	8	-	0.868	-1.0066	excluded	-	-	-	-
556	8	-	0.8672	-1.0125	excluded	-	-	-	-
557	10	-	0.2295	1.1653	0.219154	-	-	-	-
558	10	-	0.8735	-1.016	0.871928	-	-	-	-
559	8	-	-	-1.0726	excluded	-	-	-	-
560	10	-	0.09929	-1.1651	0.133522	-	-	-	-
561	14	-	0.8945	1.0651	0.882959	-	-	-	-
562	10	-	0.9667	1.0031	0.965513	-	-	-	-
563	9	-	-	1.0215	excluded	-	-	-	-
564	7	-	0.6766	-1.0933	excluded	-	-	-	-
565	8	-	0.2257	1.7788	excluded	-	-	-	-
566	13	-	0.9446	1.0026	0.939654	-	-	-	-
567	13	-	0.527	-1.086	0.492358	-	-	-	-
568	7	-	0.7153	-1.0444	excluded	-	-	-	-
569	12	-	0.686	1.1663	0.653541	-	-	-	-
570	10	-	0.8391	-1.0153	0.841985	-	-	-	-
571	11	-	0.3027	-1.2515	0.253896	-	-	-	-
572	6	-	0.5238	-1.1142	excluded	-	-	-	-
573	13	-	0.4939	1.1049	0.471755	-	-	-	-
574	9	too small	0.004374	1.6509	excluded	-	-	-	-
575	7	-	0.5087	1.0647	excluded	-	-	-	-
576	8	-	0.318	-1.1564	excluded	-	-	-	-
577	11	-	0.7648	1.02	0.80249	-	-	-	-
578	14	-	0.09289	-1.0921	0.188838	-	-	-	-
579	4	-	-	-1.1417	excluded	-	-	-	-
580	4	-	0.8041	1.078	excluded	-	-	-	-
581	13	-	0.897	-1.0094	0.899442	-	-	-	-
582	12	-	0.9464	1.0014	0.946377	-	-	-	-
583	10	-	0.7332	1.0759	0.709283	-	-	-	-
584	14	-	0.1696	-1.1914	0.155824	-	-	-	-
585	8	-	0.9389	-1.0209	excluded	-	-	-	-
586	14	61	0.6464	1.087	0.615722	ATP5B	0.16	48	ASD vs CTRL
587	11	-	0.08279	1.1544	0.136677	-	-	-	-
588	10	-	-	-	NA	-	-	-	-
589	13	too small	0.02801	-1.2133	0.0426604	-	-	-	-
590	7	-	0.5044	-1.2538	excluded	-	-	-	-
591	12	-	0.9536	1.0028	0.957175	-	-	-	-
592	10	-	-	1.1733	0.337893	-	-	-	-
593	9	-	0.5055	-1.0671	excluded	-	-	-	-
594	14	-	0.2091	1.1982	0.183314	-	-	-	-
595	11	-	0.3413	1.2111	0.298202	-	-	-	-
596	13	-	0.2027	-1.1298	0.215756	-	-	-	-
597	7	-	0.3135	1.2636	excluded	-	-	-	-
598	10	-	0.4214	-1.1648	0.391915	-	-	-	-
599	11	-	0.8342	-1.0632	0.814048	-	-	-	-
600	13	-	0.8351	1.0893	0.819075	-	-	-	-
601	4	-	0.5917	-1.064	excluded	-	-	-	-
602	10	-	0.7393	-1.0617	0.703667	-	-	-	-
603	13	-	0.09335	1.1466	0.115079	-	-	-	-
604	7	-	0.8487	-1.014	excluded	-	-	-	-
606	6	-	-	-1.2439	excluded	-	-	-	-
607	5	-	-	1.0955	excluded	-	-	-	-
608	2	-	-	-	excluded	-	-	-	-
609	3	-	-	-1.0939	excluded	-	-	-	-
610	5	-	0.2987	-1.62	excluded	-	-	-	-
611	5	-	0.5566	1.1194	excluded	-	-	-	-
613	12	-	0.3563	1.1222	0.374539	-	-	-	-
614	7	-	-	-	excluded	-	-	-	-
615	6	-	-	-1.3121	excluded	-	-	-	-
616	4	-	-	-1.2117	excluded	-	-	-	-
617	7	-	0.4085	-1.1146	excluded	-	-	-	-
618	6	-	-	-	excluded	-	-	-	-
619	12	-	0.631	1.1156	0.595074	-	-	-	-
620	12	-	0.3716	-1.1045	0.363534	-	-	-	-
621	8	-	0.3535	1.0738	excluded	-	-	-	-
622	11	-	0.574	-1.0307	0.657298	-	-	-	-
623	10	-	0.9292	1.0144	0.924559	-	-	-	-
624	7	-	-	1.3117	excluded	-	-	-	-
625	11	-	0.657	1.0239	0.7955	-	-	-	-
626	12	-	0.5052	-1.0548	0.532393	-	-	-	-
627	14	21	0.3526	-1.1302	0.328699	HSPA5	0.21	94	picked as potential houskeeper
628	9	-	0.9988	1.0028	excluded	-	-	-	-
629	14	-	0.07935	1.3571	0.0609027	-	-	-	-
630	12	-	0.1881	-1.1653	0.169614	-	-	-	-
631	9	-	0.2729	-1.1577	excluded	-	-	-	-
632	11	-	0.3484	-1.1749	0.297982	-	-	-	-
633	14	-	0.4728	1.0528	0.512949	-	-	-	-
634	8	-	0.1418	-1.2308	excluded	-	-	-	-
635	4	-	-	1.4372	excluded	-	-	-	-
636	4	-	-	1.075	excluded	-	-	-	-
637	5	-	-	-	excluded	-	-	-	-
638	9	-	0.9892	1.0028	excluded	-	-	-	-
639	14	-	0.2646	-1.1942	0.227094	-	-	-	-
640	14	-	0.6446	1.077	0.619325	-	-	-	-
641	10	-	0.8503	1.0153	0.878431	-	-	-	-
642	8	-	0.9616	1.001	excluded	-	-	-	-
643	12	-	0.608	1.0602	0.635659	-	-	-	-
644	4	-	-	1.028	excluded	-	-	-	-
645	13	-	0.1377	-1.2207	0.115163	-	-	-	-
647	11	-	0.3805	-1.1943	0.341589	-	-	-	-
648	10	-	0.9509	1.0404	0.94627	-	-	-	-
649	14	-	0.5042	1.087	0.491493	-	-	-	-
650	12	-	0.1295	-1.3459	0.0978876	-	-	-	-
651	11	-	0.8167	-1.0178	0.811682	-	-	-	-
652	9	-	0.8155	1.1139	excluded	-	-	-	-
653	9	-	0.2783	-1.0917	excluded	-	-	-	-
654	10	-	0.05999	-1.2561	0.0705101	-	-	-	-
655	9	-	-	-1.1412	excluded	-	-	-	-
656	12	-	0.06008	-1.1196	0.153005	-	-	-	-
657	14	-	0.06432	-1.1501	0.0899364	-	-	-	-
658	9	-	0.8388	-1.0087	excluded	-	-	-	-
659	7	-	0.07611	-1.1417	excluded	-	-	-	-
660	2	-	-	-	excluded	-	-	-	-
661	10	-	-	-	NA	-	-	-	-
662	4	-	-	1.028	excluded	-	-	-	-
663	7	-	0.6879	-1.0867	excluded	-	-	-	-
664	8	-	0.949	1.0253	excluded	-	-	-	-
665	11	too small	0.007716	-1.1232	0.0918117	-	-	-	-
666	4	-	-	1.0285	excluded	-	-	-	-
667	11	-	0.3335	-1.0982	0.348475	-	-	-	-
668	5	-	0.442	1.3062	excluded	-	-	-	-
669	6	-	0.7189	-1.0255	excluded	-	-	-	-
670	8	-	0.09731	-1.283	excluded	-	-	-	-
671	10	-	0.1171	-1.2069	0.111425	-	-	-	-
672	10	-	-	1.107	0.919227	-	-	-	-
673	8	-	-	1.2845	excluded	-	-	-	-
674	9	-	-	1.1588	excluded	-	-	-	-
675	5	-	0.644	-1.0977	excluded	-	-	-	-
676	10	-	0.2221	-1.1709	0.20509	-	-	-	-
677	13	-	0.536	1.0468	0.578949	-	-	-	-
678	14	too small	0.02227	-1.1459	0.0570882	-	-	-	-
679	12	-	0.1795	-1.3024	0.140563	-	-	-	-
680	9	-	0.9816	-1.0031	excluded	-	-	-	-
681	13	-	0.4778	1.0819	0.478107	-	-	-	-
682	9	-	0.5659	-1.0692	excluded	-	-	-	-
683	12	-	0.4051	-1.1271	0.368641	-	-	-	-
684	11	-	0.4456	1.0929	0.458445	-	-	-	-
685	10	too small	0.01259	1.6584	0.00707881	-	-	-	-
686	9	-	0.9564	1.0444	excluded	-	-	-	-
687	9	-	-	-1.3217	excluded	-	-	-	-
688	7	-	0.6864	-1.0837	excluded	-	-	-	-
689	10	-	0.9447	-1.014	0.939173	-	-	-	-
690	6	-	0.6899	-1.0646	excluded	-	-	-	-
691	12	-	0.1801	-1.1401	0.183517	-	-	-	-
692	12	-	0.7507	-1.0375	0.721291	-	-	-	-
693	6	-	0.1634	1.1002	excluded	-	-	-	-
694	5	-	-	-	excluded	-	-	-	-
695	8	-	0.09586	1.2881	excluded	-	-	-	-
696	7	-	0.3115	-1.228	excluded	-	-	-	-
697	13	-	0.3984	-1.1428	0.355977	-	-	-	-
698	7	-	0.568	1.0377	excluded	-	-	-	-
699	6	-	-	-1.153	excluded	-	-	-	-
700	12	-	0.189	-1.2155	0.157401	-	-	-	-
701	7	-	0.9537	1.0416	excluded	-	-	-	-
702	11	too small	0.03625	1.3197	0.0329235	-	-	-	-
703	11	-	0.1549	-1.2113	0.167116	-	-	-	-
704	10	-	0.1492	-1.1775	0.171435	-	-	-	-
705	11	-	0.5692	1.2367	0.518401	-	-	-	-
706	7	-	-	-1.1698	excluded	-	-	-	-
707	12	-	0.1102	-1.3479	0.0746818	-	-	-	-
708	11	-	0.7978	1.0717	0.78558	-	-	-	-
709	13	-	0.07266	1.1788	0.0828115	-	-	-	-
710	12	-	0.1396	-1.4663	0.0992514	-	-	-	-
711	12	-	0.4561	-1.1058	0.441465	-	-	-	-
712	10	-	0.3748	-1.2301	0.31537	-	-	-	-
713	12	-	0.2573	-1.1343	0.248147	-	-	-	-
714	7	-	0.3136	-1.1573	excluded	-	-	-	-
715	14	-	0.5405	1.0376	0.62009	-	-	-	-
716	14	73	0.1229	-1.5128	0.0888501	PGK1	0.45	150	confirmed twice; ASD vs CTRL
717	9	-	0.891	1.008	excluded	-	-	-	-
718	8	-	-	1.0168	excluded	-	-	-	-
719	8	-	-	-1.2014	excluded	-	-	-	-
720	9	-	0.2159	1.3585	excluded	-	-	-	-
721	13	too small	0.007372	-1.2918	0.00960346	-	-	-	-
722	6	-	-	1.3789	excluded	-	-	-	-
723	14	-	0.6451	1.042	0.68067	-	-	-	-
724	8	-	0.6794	-1.1005	excluded	-	-	-	-
725	8	-	0.9291	1.0096	excluded	-	-	-	-
726	8	-	0.3059	-1.1442	excluded	-	-	-	-
727	9	-	0.1146	-1.2278	excluded	-	-	-	-
728	8	-	-	1.1343	excluded	-	-	-	-
729	6	-	-	-	excluded	-	-	-	-
730	9	-	0.9535	1.0469	excluded	-	-	-	-
731	4	-	-	1.2382	excluded	-	-	-	-
732	6	-	0.3283	-1.2784	excluded	-	-	-	-
733	11	-	-	1.4396	0.444541	-	-	-	-
734	6	-	-	1.9063	excluded	-	-	-	-
735	8	-	-	-1.1008	excluded	-	-	-	-
736	14	-	0.9663	-1.0002	0.969719	-	-	-	-
737	8	-	-	-1.2187	excluded	-	-	-	-
738	13	-	0.1951	-1.1223	0.216818	-	-	-	-
739	13	-	0.4852	-1.1495	0.444391	-	-	-	-
740	6	-	-	-	excluded	-	-	-	-
741	11	too small	0.04858	-1.3421	0.0322739	-	-	-	-
742	14	72	0.2929	-1.1301	0.282011	PGK1	0.6	176	confirmed twice; ASD vs CTRL
743	2	-	-	-	excluded	-	-	-	-
744	8	-	0.5467	-1.0962	excluded	-	-	-	-
745	10	-	0.2545	-1.0766	0.385602	-	-	-	-
746	7	-	0.3354	-1.1329	excluded	-	-	-	-
747	10	-	0.4613	1.1203	0.457884	-	-	-	-
748	12	-	0.562	-1.0473	0.606069	-	-	-	-
749	13	too small	0.04129	-1.254	0.0436184	-	-	-	-
750	14	-	0.4905	-1.0702	0.473926	-	-	-	-
751	7	-	-	1.1094	excluded	-	-	-	-
752	6	-	-	-	excluded	-	-	-	-
753	8	-	-	-	excluded	-	-	-	-
754	9	-	0.5068	-1.114	excluded	-	-	-	-
755	6	-	-	-1.0534	excluded	-	-	-	-
756	12	-	0.1248	-1.222	0.108902	-	-	-	-
757	8	-	0.6069	-1.1728	excluded	-	-	-	-
758	7	-	0.6768	1.1207	excluded	-	-	-	-
759	12	too small	0.04029	-1.3614	0.0265152	-	-	-	-
760	10	-	0.6904	-1.036	0.702729	-	-	-	-
761	9	-	0.3261	-1.2508	excluded	-	-	-	-
762	6	-	0.677	-1.1557	excluded	-	-	-	-
763	10	-	0.4725	1.054	0.557755	-	-	-	-
764	6	-	0.4734	1.3494	excluded	-	-	-	-
765	10	-	0.08608	-1.4051	0.0627903	-	-	-	-
766	12	-	0.9963	1.0282	0.996182	-	-	-	-
767	8	-	0.2892	1.4125	excluded	-	-	-	-
768	10	-	0.7999	-1.0273	0.775014	-	-	-	-
769	11	-	0.7099	1.0235	0.720633	-	-	-	-
770	10	-	0.3756	-1.1884	0.307757	-	-	-	-
771	5	-	-	-	excluded	-	-	-	-
772	10	-	0.6799	1.064	0.664906	-	-	-	-
773	9	-	0.4261	-1.1654	excluded	-	-	-	-
774	13	-	0.6315	1.1301	0.600266	-	-	-	-
775	8	-	-	-1.1352	excluded	-	-	-	-
776	4	-	0.7778	1.071	excluded	-	-	-	-
777	5	-	-	-1.4396	excluded	-	-	-	-
778	7	-	-	2.0574	excluded	-	-	-	-
779	6	-	0.9335	-1.0005	excluded	-	-	-	-
780	10	-	0.3679	-1.1774	0.319976	-	-	-	-
781	13	-	0.7299	-1.0219	0.74482	-	-	-	-
782	7	-	0.8825	-1.0135	excluded	-	-	-	-
783	5	-	0.7365	-1.0089	excluded	-	-	-	-
784	14	-	0.2452	-1.1405	0.236286	-	-	-	-
785	7	-	0.8977	-1.0481	excluded	-	-	-	-
786	9	-	-	1.5932	excluded	-	-	-	-
787	8	-	0.2186	1.2818	excluded	-	-	-	-
788	14	57	0.09316	-1.3751	0.0654269	ALDOC & PCBP1	44% (ALDOC) 43% (PCBP1)	125 (ALDOC) 96 (PCBP1)	mixture; ASD vs CTRL
789	12	-	0.3624	-1.1348	0.336317	-	-	-	-
790	13	-	0.08585	-1.2992	0.0652203	-	-	-	-
791	13	-	0.05789	-1.2673	0.0481478	-	-	-	-
792	11	-	-	1.1338	0.608371	-	-	-	-
793	9	-	0.9111	1.0018	excluded	-	-	-	-
794	12	too small	0.02938	-1.3545	0.0223684	-	-	-	-
795	12	-	0.6266	-1.0565	0.58233	-	-	-	-
796	10	too small	0.04664	-1.5864	0.0229175	-	-	-	-
797	4	-	-	1.3466	excluded	-	-	-	-
798	8	-	0.816	-1.0272	excluded	-	-	-	-
799	9	too small	0.002568	1.3066	excluded	-	-	-	-
800	6	-	-	1.0398	excluded	-	-	-	-
801	9	-	-	1.3338	excluded	-	-	-	-
802	12	-	0.7019	1.0891	0.682079	-	-	-	-
803	10	-	-	1.2082	0.34667	-	-	-	-
804	8	-	0.08723	1.3633	excluded	-	-	-	-
805	13	-	0.393	-1.0785	0.433511	-	-	-	-
806	11	-	0.1991	1.191	0.210004	-	-	-	-
807	9	-	0.2701	1.2227	excluded	-	-	-	-
808	9	-	0.05782	1.2489	excluded	-	-	-	-
809	12	-	0.4421	-1.0416	0.568025	-	-	-	-
810	6	-	-	-	excluded	-	-	-	-
811	9	too small	0.01857	-1.828	excluded	-	-	-	-
812	4	-	-	-	excluded	-	-	-	-
813	4	-	-	1.2919	excluded	-	-	-	-
814	10	-	0.9096	-1.0035	0.918146	-	-	-	-
815	6	-	0.09559	1.2452	excluded	-	-	-	-
816	13	-	0.6913	1.0391	0.723273	-	-	-	-
817	12	-	0.9422	1.024	0.941549	-	-	-	-
818	7	-	0.5922	1.0446	excluded	-	-	-	-
819	12	-	0.2379	-1.2638	0.183753	-	-	-	-
820	5	-	-	-	excluded	-	-	-	-
821	11	-	0.1795	1.107	0.305995	-	-	-	-
822	9	-	0.8999	-1.0335	excluded	-	-	-	-
823	8	-	0.6747	1.0655	excluded	-	-	-	-
824	12	-	0.7423	-1.0354	0.732726	-	-	-	-
825	14	65	0.7871	1.032	0.786183	ACTB	0.55	216	confirmed twice; ASD vs CTRL
826	13	-	0.1257	-1.5531	0.0841522	-	-	-	-
827	11	-	0.06086	1.3249	0.0500191	-	-	-	-
828	9	-	0.5657	-1.1268	excluded	-	-	-	-
829	11	-	0.908	1.0351	0.895795	-	-	-	-
830	9	-	0.1969	-1.115	excluded	-	-	-	-
831	8	-	-	-	excluded	-	-	-	-
832	11	71	0.07963	-1.242	0.0860196	HNRNPA2B1	0.58	196	confirmed twice; ASD vs CTRL
833	8	-	0.8734	1.0419	excluded	-	-	-	-
834	9	-	0.7144	-1.0532	excluded	-	-	-	-
835	7	-	0.8306	1.0813	excluded	-	-	-	-
836	9	-	0.9778	1.006	excluded	-	-	-	-
837	11	-	-	-1.0394	0.770903	-	-	-	-
838	14	-	0.6317	1.0708	0.625844	-	-	-	-
839	11	-	0.3025	-1.1722	0.271067	-	-	-	-
840	12	2	0.4665	1.0414	0.598817	not picked	-	-	-
841	11	-	0.1809	1.1451	0.204545	-	-	-	-
842	12	-	0.1487	-1.1822	0.148792	-	-	-	-
843	12	-	0.628	1.0794	0.61843	-	-	-	-
844	13	-	0.6081	1.1911	0.57234	-	-	-	-
845	7	-	0.4675	1.1022	excluded	-	-	-	-
846	12	16	0.9232	1.0203	0.922011	not picked	-	-	-
847	12	-	0.1819	1.1554	0.193224	-	-	-	-
848	9	-	0.6409	1.133	excluded	-	-	-	-
849	5	-	0.6045	1.1151	excluded	-	-	-	-
850	12	-	0.3324	1.2227	0.303293	-	-	-	-
851	7	-	-	1.3365	excluded	-	-	-	-
852	6	-	-	-1.1348	excluded	-	-	-	-
853	12	-	0.109	-1.121	0.188228	-	-	-	-
854	9	-	-	1.3448	excluded	-	-	-	-
855	5	-	-	1.275	excluded	-	-	-	-
856	5	-	-	-1.0193	excluded	-	-	-	-
857	6	-	-	-1.1955	excluded	-	-	-	-
858	11	-	0.4553	1.1215	0.443143	-	-	-	-
859	8	-	-	1.1053	excluded	-	-	-	-
860	11	-	0.2445	1.2506	0.210055	-	-	-	-
861	11	-	0.7786	1.0828	0.762346	-	-	-	-
862	11	-	0.2553	-1.8214	0.183878	-	-	-	-
863	10	-	0.4072	1.1068	0.437129	-	-	-	-
864	12	-	0.7443	-1.0276	0.751784	-	-	-	-
865	7	-	-	-1.0643	excluded	-	-	-	-
866	7	-	-	1.0165	excluded	-	-	-	-
867	9	-	-	-1.1249	excluded	-	-	-	-
868	9	-	-	-1.0596	excluded	-	-	-	-
869	9	-	0.4631	1.0789	excluded	-	-	-	-
870	9	-	0.7935	1.0325	excluded	-	-	-	-
871	8	-	-	-1.23	excluded	-	-	-	-
872	7	-	0.6001	1.0937	excluded	-	-	-	-
873	12	-	0.1628	-2.1622	0.10722	-	-	-	-
874	13	-	0.6799	1.0513	0.673633	-	-	-	-
875	7	-	0.706	1.0129	excluded	-	-	-	-
876	9	-	0.7472	1.0584	excluded	-	-	-	-
877	8	-	0.5545	1.1004	excluded	-	-	-	-
878	9	-	0.2859	-1.2029	excluded	-	-	-	-
879	12	-	0.8385	1.0499	0.823088	-	-	-	-
880	9	-	-	1.3723	excluded	-	-	-	-
881	7	-	0.975	1.0369	excluded	-	-	-	-
882	8	-	0.05836	-1.2803	excluded	-	-	-	-
883	6	-	-	-1.2543	excluded	-	-	-	-
884	8	-	0.6329	1.1001	excluded	-	-	-	-
885	13	-	0.626	-1.0874	0.603244	-	-	-	-
886	6	-	0.7821	1.0178	excluded	-	-	-	-
887	14	-	0.3315	1.0596	0.433909	-	-	-	-
888	3	-	-	-	excluded	-	-	-	-
889	11	-	0.7175	-1.0369	0.71636	-	-	-	-
890	8	-	0.7645	1.045	excluded	-	-	-	-
891	7	-	0.8211	1.0329	excluded	-	-	-	-
892	12	-	0.4124	-1.225	0.36278	-	-	-	-
893	9	-	0.6306	-1.6695	excluded	-	-	-	-
894	8	-	0.05698	1.2183	excluded	-	-	-	-
895	5	-	-	1.288	excluded	-	-	-	-
896	9	-	0.2875	1.1584	excluded	-	-	-	-
897	3	-	-	-1.0333	excluded	-	-	-	-
898	10	1	0.0836	1.1765	0.110477	not picked	-	-	-
899	2	-	-	-	excluded	-	-	-	-
900	5	-	-	-1.0575	excluded	-	-	-	-
901	4	-	-	-	excluded	-	-	-	-
902	12	-	0.413	-1.0732	0.447023	-	-	-	-
903	12	-	0.2099	1.1673	0.198643	-	-	-	-
904	6	-	-	1.155	excluded	-	-	-	-
905	11	-	0.5774	1.0569	0.60711	-	-	-	-
906	7	-	0.3922	-1.3007	excluded	-	-	-	-
907	11	-	0.8609	1.0144	0.889156	-	-	-	-
908	14	18c	0.4545	-1.0611	0.482325	GAPDH	0.59	191	-
909	5	-	0.9562	-1.0028	excluded	-	-	-	-
910	10	-	0.1643	1.3039	0.137728	-	-	-	-
911	8	-	-	1.1141	excluded	-	-	-	-
912	12	-	0.9195	1.0001	0.922072	-	-	-	-
913	10	-	0.787	1.0933	0.764123	-	-	-	-
914	9	too small	0.02637	-1.2435	excluded	-	-	-	-
915	13	-	0.4636	-1.1075	0.428641	-	-	-	-
916	8	-	0.2118	-1.3795	excluded	-	-	-	-
918	5	-	-	1.0389	excluded	-	-	-	-
919	9	-	0.3925	-1.1141	excluded	-	-	-	-
920	11	-	0.4308	-1.1431	0.391118	-	-	-	-
921	4	-	-	-	excluded	-	-	-	-
922	9	-	0.119	1.4365	excluded	-	-	-	-
923	8	-	0.3871	-1.0924	excluded	-	-	-	-
924	10	-	0.1178	-1.2738	0.0917776	-	-	-	-
925	7	-	0.3796	1.2255	excluded	-	-	-	-
926	3	-	-	-1.9936	excluded	-	-	-	-
927	7	-	0.337	1.2163	excluded	-	-	-	-
928	4	-	-	-1.3498	excluded	-	-	-	-
929	11	-	0.9626	1.0238	0.959419	-	-	-	-
930	8	-	0.2968	-1.2125	excluded	-	-	-	-
931	6	-	-	1.3246	excluded	-	-	-	-
932	8	-	0.8219	1.0255	excluded	-	-	-	-
933	12	-	0.741	-1.0548	0.7253	-	-	-	-
934	14	-	0.368	-1.1066	0.368362	-	-	-	-
935	11	-	0.9682	-1.0482	0.96356	-	-	-	-
936	8	-	0.8193	1.1648	excluded	-	-	-	-
937	9	-	0.997	1.0019	excluded	-	-	-	-
938	9	-	0.7884	-1.0129	excluded	-	-	-	-
939	12	-	0.4322	-1.1711	0.391825	-	-	-	-
940	13	-	0.7782	1.0504	0.769602	-	-	-	-
941	8	-	0.07784	-1.3959	excluded	-	-	-	-
942	8	-	0.2518	1.8442	excluded	-	-	-	-
943	9	-	0.8509	-1.0202	excluded	-	-	-	-
944	10	-	0.6817	-1.1573	0.637258	-	-	-	-
945	9	-	0.06556	-1.3474	excluded	-	-	-	-
946	7	-	0.4661	1.0838	excluded	-	-	-	-
947	14	-	0.4852	-1.0357	0.581891	-	-	-	-
948	12	too small	0.01093	-1.5202	0.00633916	-	-	-	-
949	9	-	0.1894	-1.2068	excluded	-	-	-	-
950	14	18	0.05283	-1.4528	0.0340035	GAPDH	NA	NA	-
951	5	-	-	-1.0442	excluded	-	-	-	-
952	11	-	0.9095	-1.0165	0.907179	-	-	-	-
953	11	-	0.4177	-1.1541	0.377473	-	-	-	-
954	9	5	0.4505	-1.2269	excluded	not picked	-	-	-
955	13	-	0.1567	-1.2403	0.126196	-	-	-	-
956	14	80	0.7252	-1.0366	0.745124	HNRPDL	0.19	78	confirmed twice; ASD vs CTRL
957	13	-	0.6458	-1.1341	0.60589	-	-	-	-
958	9	-	0.8476	-1.0092	excluded	-	-	-	-
959	13	-	0.7367	-1.0156	0.785036	-	-	-	-
960	7	-	0.6504	-1.108	excluded	-	-	-	-
961	5	-	0.5753	-1.1745	excluded	-	-	-	-
962	3	-	-	-1.3154	excluded	-	-	-	-
963	5	-	-	-	excluded	-	-	-	-
964	10	-	0.7019	-1.0302	0.744955	-	-	-	-
965	3	-	-	-1.0326	excluded	-	-	-	-
966	10	-	0.8759	1.0353	0.858964	-	-	-	-
967	10	-	0.4716	-1.0644	0.542122	-	-	-	-
968	8	-	0.3065	-1.097	excluded	-	-	-	-
969	5	-	0.2053	-1.1886	excluded	-	-	-	-
970	12	-	0.2194	-1.071	0.348581	-	-	-	-
971	10	-	0.5122	-1.123	0.489797	-	-	-	-
972	8	-	0.67	-1.1158	excluded	-	-	-	-
973	7	-	0.9034	1.022	excluded	-	-	-	-
974	6	-	0.1971	1.4031	excluded	-	-	-	-
975	11	8	0.1289	-1.3711	0.0875997	not picked	-	-	-
976	7	-	0.2922	-1.3251	excluded	-	-	-	-
977	4	-	-	1.576	excluded	-	-	-	-
978	8	-	-	1.1099	excluded	-	-	-	-
979	9	-	-	1.0329	excluded	-	-	-	-
980	4	-	-	-	excluded	-	-	-	-
981	13	-	0.3653	1.0566	0.465882	-	-	-	-
982	7	-	0.6846	1.0751	excluded	-	-	-	-
983	9	-	0.1938	-1.2866	excluded	-	-	-	-
984	6	-	-	-	excluded	-	-	-	-
985	13	-	0.3139	1.0781	0.359847	-	-	-	-
986	5	-	0.1692	1.671	excluded	-	-	-	-
987	6	-	-	-	excluded	-	-	-	-
988	12	-	0.8804	1.01	0.9095	-	-	-	-
989	7	-	-	1.0247	excluded	-	-	-	-
990	8	-	-	-	excluded	-	-	-	-
991	6	-	0.5574	-1.1897	excluded	-	-	-	-
992	13	-	0.4281	1.0537	0.472322	-	-	-	-
993	11	-	0.563	-1.0753	0.541292	-	-	-	-
994	12	-	0.4009	1.0466	0.526522	-	-	-	-
995	6	-	0.134	-1.4726	excluded	-	-	-	-
996	13	-	0.9425	-1.0051	0.942682	-	-	-	-
997	10	-	-	-1.0639	0.623043	-	-	-	-
998	4	-	-	-1.0928	excluded	-	-	-	-
999	11	too small	0.01989	1.2181	0.03443	-	-	-	-
1000	5	-	-	1.1569	excluded	-	-	-	-
1001	8	-	0.614	-1.1001	excluded	-	-	-	-
1002	8	-	-	1.0447	excluded	-	-	-	-
1003	8	-	0.7928	1.1262	excluded	-	-	-	-
1004	7	-	0.7985	-1.0268	excluded	-	-	-	-
1005	9	-	0.324	-1.2134	excluded	-	-	-	-
1006	3	-	-	1.0889	excluded	-	-	-	-
1007	4	-	-	1.1208	excluded	-	-	-	-
1008	7	-	-	1.1784	excluded	-	-	-	-
1009	10	-	-	-1.2188	0.334931	-	-	-	-
1010	14	-	0.9769	1.0009	0.977858	-	-	-	-
1011	3	-	-	-	excluded	-	-	-	-
1012	8	-	0.7525	1.0058	excluded	-	-	-	-
1013	8	-	-	-1.3344	excluded	-	-	-	-
1014	4	-	-	-	excluded	-	-	-	-
1015	14	18b	0.9836	1.0083	0.983165	HNRNPA2B1	0.45	104	confirmed twice; ASD vs CTRL
1016	12	-	0.2358	-1.1215	0.244953	-	-	-	-
1017	12	-	0.6281	1.0475	0.615145	-	-	-	-
1018	8	-	0.1457	-1.5473	excluded	-	-	-	-
1019	11	-	0.1639	1.0777	0.334455	-	-	-	-
1020	9	-	0.1593	1.5955	excluded	-	-	-	-
1021	7	-	0.7949	1.036	excluded	-	-	-	-
1022	10	too small	0.018	-1.3992	0.0175097	-	-	-	-
1023	7	-	-	1.1934	excluded	-	-	-	-
1024	7	-	0.7662	1.0428	excluded	-	-	-	-
1025	9	-	-	1.0985	excluded	-	-	-	-
1026	8	-	0.9581	1.0218	excluded	-	-	-	-
1027	13	-	0.3143	-1.1052	0.320362	-	-	-	-
1028	9	-	0.654	-1.0861	excluded	-	-	-	-
1029	5	-	-	1.2746	excluded	-	-	-	-
1030	7	-	0.397	1.1151	excluded	-	-	-	-
1031	7	-	-	-1.1011	excluded	-	-	-	-
1032	3	-	-	-	excluded	-	-	-	-
1033	8	-	0.4572	1.2319	excluded	-	-	-	-
1034	5	-	0.1823	1.2074	excluded	-	-	-	-
1035	10	-	0.09643	-1.2297	0.10674	-	-	-	-
1036	7	-	0.2753	-1.0903	excluded	-	-	-	-
1037	12	-	0.3134	1.0733	0.376838	-	-	-	-
1038	12	too small	0.01098	1.2868	0.0169869	-	-	-	-
1039	8	-	0.4034	1.1245	excluded	-	-	-	-
1040	14	75	0.00846	1.2845	0.00982774	EEF1D	0.27	71	ASD vs CTRL
1041	11	too small	0.03196	1.2277	0.0474193	-	-	-	-
1042	11	-	0.87	1.0387	0.864179	-	-	-	-
1043	12	-	0.08245	1.3463	0.0714377	-	-	-	-
1044	6	-	0.6857	1.0453	excluded	-	-	-	-
1045	7	-	-	-1.1789	excluded	-	-	-	-
1046	13	-	0.789	1.0219	0.787141	-	-	-	-
1047	12	-	0.397	-1.2347	0.336668	-	-	-	-
1048	10	-	0.739	1.0254	0.746206	-	-	-	-
1049	8	-	0.998	1.015	excluded	-	-	-	-
1050	6	-	0.4655	-1.171	excluded	-	-	-	-
1051	12	too small	0.003313	1.3008	0.00674987	-	-	-	-
1052	9	-	0.4783	-1.1012	excluded	-	-	-	-
1053	6	-	-	1.1524	excluded	-	-	-	-
1054	8	-	0.9255	1.0125	excluded	-	-	-	-
1055	2	-	-	-	excluded	-	-	-	-
1056	2	-	-	-	excluded	-	-	-	-
1057	11	-	0.1516	-1.2471	0.121271	-	-	-	-
1058	4	-	0.07334	1.4364	excluded	-	-	-	-
1059	13	-	0.8418	1.0368	0.839996	-	-	-	-
1060	3	-	-	-1.0096	excluded	-	-	-	-
1061	6	-	-	-	excluded	-	-	-	-
1062	10	-	0.1673	1.2744	0.128101	-	-	-	-
1063	4	-	-	-	excluded	-	-	-	-
1064	7	-	0.6685	1.0685	excluded	-	-	-	-
1065	2	-	-	1.3311	excluded	-	-	-	-
1066	7	-	0.9651	-1.0484	excluded	-	-	-	-
1067	12	-	0.2845	1.1314	0.279776	-	-	-	-
1068	6	-	-	1.0922	excluded	-	-	-	-
1069	4	-	-	1.2301	excluded	-	-	-	-
1070	9	-	0.9808	1.0152	excluded	-	-	-	-
1071	4	-	-	-	excluded	-	-	-	-
1072	6	-	-	-1.0691	excluded	-	-	-	-
1073	3	-	-	1.246	excluded	-	-	-	-
1074	6	-	0.1749	1.1609	excluded	-	-	-	-
1075	14	-	0.9854	-1.0464	0.984183	-	-	-	-
1076	6	-	-	-	excluded	-	-	-	-
1077	8	-	0.5352	-1.1174	excluded	-	-	-	-
1078	6	-	-	-1.2021	excluded	-	-	-	-
1079	4	-	-	-1.1382	excluded	-	-	-	-
1080	8	-	0.8993	1.019	excluded	-	-	-	-
1081	2	-	-	-	excluded	-	-	-	-
1082	3	-	-	1.3639	excluded	-	-	-	-
1083	6	-	0.5574	1.1118	excluded	-	-	-	-
1084	14	-	0.1496	1.0979	0.217343	-	-	-	-
1086	10	-	-	1.5591	0.179912	-	-	-	-
1087	4	-	-	1.2121	excluded	-	-	-	-
1088	4	-	-	-1.452	excluded	-	-	-	-
1089	2	-	-	-1.308	excluded	-	-	-	-
1090	8	-	0.503	1.0675	excluded	-	-	-	-
1091	8	-	0.4507	1.0836	excluded	-	-	-	-
1092	8	-	-	-1.0492	excluded	-	-	-	-
1093	8	-	0.665	-1.0718	excluded	-	-	-	-
1094	10	-	0.4374	1.1395	0.428937	-	-	-	-
1095	6	-	0.368	1.0635	excluded	-	-	-	-
1096	6	-	0.3417	-1.2102	excluded	-	-	-	-
1098	7	-	0.9839	1.0019	excluded	-	-	-	-
1099	3	-	-	-	excluded	-	-	-	-
1100	2	-	-	-1.1924	excluded	-	-	-	-
1101	8	-	0.9785	-1.0526	excluded	-	-	-	-
1102	4	-	-	1.158	excluded	-	-	-	-
1103	2	-	-	-	excluded	-	-	-	-
1105	5	-	-	-	excluded	-	-	-	-
1106	3	-	-	-	excluded	-	-	-	-
1107	5	-	0.1819	2.0606	excluded	-	-	-	-
1108	12	-	0.3288	-1.0674	0.416049	-	-	-	-
1109	12	-	0.5077	1.054	0.514369	-	-	-	-
1110	13	-	0.6919	1.0501	0.669436	-	-	-	-
1111	3	-	-	-1.1068	excluded	-	-	-	-
1112	3	-	-	-	excluded	-	-	-	-
1113	11	-	0.1731	-1.3653	0.123058	-	-	-	-
1114	9	too small	0.02148	1.3574	excluded	-	-	-	-
1115	9	-	-	1.9089	excluded	-	-	-	-
1116	3	-	-	1.3962	excluded	-	-	-	-
1117	10	too small	0.005431	2.0044	0.00180663	-	-	-	-
1118	5	-	0.2253	-1.144	excluded	-	-	-	-
1119	11	-	0.7022	1.0607	0.694811	-	-	-	-
1120	11	-	0.116	-1.1259	0.216315	-	-	-	-
1121	9	-	0.6791	1.1391	excluded	-	-	-	-
1123	14	too small	0.02113	1.3347	0.0176071	-	-	-	-
1124	5	-	0.3938	1.2055	excluded	-	-	-	-
1125	5	-	-	-1.1407	excluded	-	-	-	-
1126	12	-	0.6444	1.0732	0.608587	-	-	-	-
1127	5	-	0.1167	1.4123	excluded	-	-	-	-
1128	6	-	-	-	excluded	-	-	-	-
1129	5	-	0.7212	-1.2845	excluded	-	-	-	-
1130	4	-	-	1.5943	excluded	-	-	-	-
1131	2	-	-	-	excluded	-	-	-	-
1132	14	9	0.000313	1.7625	0.000115891	ECH1	0.27	46	-
1133	5	-	-	-1.1181	excluded	-	-	-	-
1134	4	-	-	1.2239	excluded	-	-	-	-
1135	3	-	-	-	excluded	-	-	-	-
1136	11	-	0.7714	1.0383	0.741196	-	-	-	-
1137	11	-	0.6902	1.063	0.679129	-	-	-	-
1138	13	-	0.2877	-1.1026	0.300496	-	-	-	-
1139	2	-	-	-3.1329	excluded	-	-	-	-
1140	14	too small	0.008747	1.2366	0.0147407	-	-	-	-
1141	11	12	0.2986	1.1897	0.273171	not picked	-	-	-
1142	2	-	-	-	excluded	-	-	-	-
1143	3	-	-	1.1083	excluded	-	-	-	-
1145	12	-	0.4174	-1.0801	0.445259	-	-	-	-
1146	12	15	0.0001174	-2.5566	1.77e-05	not picked	-	-	-
1147	10	-	0.08292	1.0881	0.338921	-	-	-	-
1148	14	-	0.08558	-1.2315	0.0731668	-	-	-	-
1149	2	-	-	-	excluded	-	-	-	-
1150	6	-	-	-	excluded	-	-	-	-
1151	13	-	0.9925	-1.2138	0.991601	-	-	-	-
1152	3	-	-	1.268	excluded	-	-	-	-
1153	8	-	-	1.7077	excluded	-	-	-	-
1154	7	-	-	1.0776	excluded	-	-	-	-
1155	9	-	0.09582	-3.4491	excluded	-	-	-	-
1156	12	-	0.8891	-1.0013	0.894069	-	-	-	-
1157	12	-	0.1537	-1.0761	0.295719	-	-	-	-
1158	11	-	0.4209	1.1177	0.405917	-	-	-	-
1159	13	-	0.3024	-1.2526	0.249466	-	-	-	-
1160	2	-	-	-	excluded	-	-	-	-
1161	14	51	0.162	-1.1892	0.140841	PSMA1	0.58	132	confirmed twice; ASD vs CTRL
1162	8	-	0.4954	-1.091	excluded	-	-	-	-
1164	3	-	-	-	excluded	-	-	-	-
1165	6	-	-	-1.269	excluded	-	-	-	-
1166	13	-	0.3134	1.1061	0.323885	-	-	-	-
1167	6	-	-	-1.5703	excluded	-	-	-	-
1168	13	-	0.8238	1.0215	0.808836	-	-	-	-
1169	5	-	-	-	excluded	-	-	-	-
1170	7	-	0.5685	-1.0792	excluded	-	-	-	-
1171	5	-	-	1.0168	excluded	-	-	-	-
1172	14	-	0.4968	1.0261	0.643793	-	-	-	-
1173	11	-	0.1828	-1.2695	0.142969	-	-	-	-
1174	12	-	0.2612	1.2289	0.231887	-	-	-	-
1175	14	-	0.5447	1.033	0.643343	-	-	-	-
1176	6	-	0.3143	1.0705	excluded	-	-	-	-
1177	12	-	0.5743	1.0691	0.582385	-	-	-	-
1178	2	-	-	-1.2685	excluded	-	-	-	-
1179	6	-	-	1.8211	excluded	-	-	-	-
1180	12	too small	0.0435	1.6321	0.0254097	-	-	-	-
1181	4	-	-	-1.455	excluded	-	-	-	-
1182	12	-	0.8628	-1.0073	0.916395	-	-	-	-
1183	11	-	0.4217	1.1338	0.380014	-	-	-	-
1184	3	-	-	1.4349	excluded	-	-	-	-
1185	3	-	-	-	excluded	-	-	-	-
1186	2	-	-	-	excluded	-	-	-	-
1188	4	-	-	-	excluded	-	-	-	-
1189	2	-	-	-	excluded	-	-	-	-
1190	5	-	0.5551	-1.1188	excluded	-	-	-	-
1191	9	-	0.9737	1.0253	excluded	-	-	-	-
1192	4	-	-	-	excluded	-	-	-	-
1193	2	-	-	-	excluded	-	-	-	-
1194	9	-	0.1677	1.293	excluded	-	-	-	-
1195	8	-	-	1.6779	excluded	-	-	-	-
1196	11	-	0.6344	-1.0345	0.699848	-	-	-	-
1197	2	-	-	-	excluded	-	-	-	-
1198	14	58	0.3891	1.2577	0.330697	ERP29	NA	NA	ASD vs CTRL
1199	14	-	0.8827	1.0215	0.87211	-	-	-	-
1200	5	-	-	1.0979	excluded	-	-	-	-
1201	6	-	-	-	excluded	-	-	-	-
1203	5	-	0.9883	1.0666	excluded	-	-	-	-
1204	6	-	-	1.1906	excluded	-	-	-	-
1205	9	-	0.6719	-1.0691	excluded	-	-	-	-
1206	8	-	-	-	excluded	-	-	-	-
1207	9	-	0.2644	1.1064	excluded	-	-	-	-
1208	8	-	0.2787	1.1753	excluded	-	-	-	-
1209	8	-	0.1078	-1.2452	excluded	-	-	-	-
1210	9	-	0.4131	-1.0704	excluded	-	-	-	-
1211	10	-	0.1398	3.6799	0.0786446	-	-	-	-
1212	4	-	-	-1.7281	excluded	-	-	-	-
1213	8	-	0.9963	1.0173	excluded	-	-	-	-
1214	6	-	0.6453	1.38	excluded	-	-	-	-
1215	5	-	-	1.3951	excluded	-	-	-	-
1216	5	-	-	1.1521	excluded	-	-	-	-
1217	13	too small	0.02539	-1.4649	0.0158863	-	-	-	-
1219	6	-	0.5345	1.1457	excluded	-	-	-	-
1220	10	-	-	-	NA	-	-	-	-
1221	10	-	0.4399	-1.127	0.408096	-	-	-	-
1222	3	-	-	-	excluded	-	-	-	-
1223	6	-	-	-	excluded	-	-	-	-
1224	14	63	0.4547	1.1148	0.414293	PSME2	0.38	179	confirmed twice; ASD vs CTRL
1225	4	too small	0.02047	-1.1161	excluded	-	-	-	-
1226	13	-	0.7597	1.068	0.746126	-	-	-	-
1227	11	-	0.07135	1.1522	0.126157	-	-	-	-
1228	12	-	0.4329	-1.0939	0.416865	-	-	-	-
1229	12	-	0.1273	-1.2968	0.109622	-	-	-	-
1230	10	-	0.2735	-1.2064	0.240843	-	-	-	-
1231	6	-	-	1.2782	excluded	-	-	-	-
1232	14	-	0.3792	-1.0604	0.440227	-	-	-	-
1233	7	-	0.3281	1.311	excluded	-	-	-	-
1234	6	-	0.7899	1.0756	excluded	-	-	-	-
1237	8	-	0.3301	1.1662	excluded	-	-	-	-
1238	7	-	0.1618	-1.2239	excluded	-	-	-	-
1239	8	-	0.3327	1.1541	excluded	-	-	-	-
1240	13	17	0.1461	-1.1488	0.148549	not picked	-	-	-
1241	8	-	0.6377	-1.0837	excluded	-	-	-	-
1242	14	-	0.1097	-1.1763	0.107333	-	-	-	-
1243	14	-	0.5859	-1.0519	0.595587	-	-	-	-
1244	10	-	0.6654	-1.0276	0.7234	-	-	-	-
1245	9	-	0.4475	-1.094	excluded	-	-	-	-
1246	14	-	0.4206	-1.0766	0.437539	-	-	-	-
1248	13	-	0.6892	1.1067	0.649998	-	-	-	-
1249	9	-	0.2228	-1.0738	excluded	-	-	-	-
1250	10	6	-	1.2424	0.186787	not picked	-	-	-
1251	6	-	-	-1.1273	excluded	-	-	-	-
1252	11	-	0.6767	-1.0468	0.710846	-	-	-	-
1253	5	-	0.3734	1.1066	excluded	-	-	-	-
1254	12	-	0.3767	-1.0888	0.399421	-	-	-	-
1255	3	-	-	-	excluded	-	-	-	-
1256	8	-	0.1357	-1.6185	excluded	-	-	-	-
1257	12	-	0.9541	1.0055	0.961797	-	-	-	-
1258	9	-	-	-1.1772	excluded	-	-	-	-
1259	9	-	-	-1.4523	excluded	-	-	-	-
1260	10	-	0.4933	-1.0811	0.484518	-	-	-	-
1261	11	-	0.5821	-1.0698	0.571022	-	-	-	-
1262	13	-	0.06764	-1.1525	0.102452	-	-	-	-
1263	5	-	-	1.0147	excluded	-	-	-	-
1264	10	-	0.8522	1.0607	0.83959	-	-	-	-
1265	11	-	0.1006	1.3214	0.0785819	-	-	-	-
1266	12	-	0.5039	-1.0653	0.55178	-	-	-	-
1267	4	-	-	-1.0192	excluded	-	-	-	-
1268	12	-	0.9348	1.0103	0.937492	-	-	-	-
1269	6	-	0.9937	-1.001	excluded	-	-	-	-
1270	12	-	0.3558	-1.1174	0.358235	-	-	-	-
1271	7	-	0.1868	1.3555	excluded	-	-	-	-
1272	6	-	-	1.3273	excluded	-	-	-	-
1273	2	-	-	-	excluded	-	-	-	-
1274	14	-	0.8369	-1.0242	0.835975	-	-	-	-
1275	13	-	0.07952	-1.2705	0.0669692	-	-	-	-
1277	7	-	-	-	excluded	-	-	-	-
1278	14	59	0.7611	-1.0162	0.76403	ECHS1	0.12	43	confirmed twice; ASD vs CTRL
1279	6	too small	0.02787	-1.0975	excluded	-	-	-	-
1280	14	-	0.9156	1.0659	0.908219	-	-	-	-
1281	14	13	0.004276	-1.4362	0.00300865	TPI1	0.95	192	-
1282	14	-	0.1092	-1.2183	0.09874	-	-	-	-
1283	10	-	0.2851	-1.2871	0.212299	-	-	-	-
1284	10	-	0.1922	-1.4708	0.131807	-	-	-	-
1285	12	-	0.6118	1.1555	0.575862	-	-	-	-
1286	13	too small	0.006964	-1.2999	0.00995523	-	-	-	-
1287	7	-	-	1.2716	excluded	-	-	-	-
1288	11	-	0.8632	1.0117	0.846824	-	-	-	-
1289	14	-	0.3181	1.0326	0.576806	-	-	-	-
1290	3	-	-	-	excluded	-	-	-	-
1291	10	too small	0.002715	-1.4387	0.00295756	-	-	-	-
1292	13	-	0.5997	-1.0497	0.558197	-	-	-	-
1293	14	11	0.0001364	-1.43	0.000232856	TPI1	0.34	101	-
1294	14	7	0.00736	-1.3499	0.0062169	TPI1	NA	NA	spot mapping (ExPASy)
1295	10	too small	0.03512	-1.9561	0.0138765	-	-	-	-
1296	14	-	0.1218	-1.1042	0.18567	-	-	-	-
1297	7	-	-	-1.3179	excluded	-	-	-	-
1298	14	-	0.5431	-1.0634	0.561421	-	-	-	-
1299	3	-	-	-	excluded	-	-	-	-
1300	7	-	0.8613	1.0366	excluded	-	-	-	-
1301	3	-	-	-	excluded	-	-	-	-
1302	14	too small	0.0362	-1.2159	0.0401805	-	-	-	-
1303	2	-	-	-1.2557	excluded	-	-	-	-
1304	6	-	0.235	-1.5463	excluded	-	-	-	-
1305	9	-	0.9432	1.0121	excluded	-	-	-	-
1306	13	-	0.6589	1.0341	0.699636	-	-	-	-
1307	8	-	-	1.4146	excluded	-	-	-	-
1308	12	too small	0.03121	-2.1245	0.0143436	-	-	-	-
1309	9	-	0.881	1.0602	excluded	-	-	-	-
1311	14	-	0.1346	-1.216	0.119557	-	-	-	-
1312	14	-	0.8438	-1.0138	0.853586	-	-	-	-
1313	14	-	0.4907	1.4013	0.441839	-	-	-	-
1314	5	-	-	-1.376	excluded	-	-	-	-
1315	7	-	0.08591	-1.5433	excluded	-	-	-	-
1316	11	-	0.0586	-1.3165	0.0450759	-	-	-	-
1317	12	too small	0.03331	-1.4302	0.0219458	-	-	-	-
1318	3	-	-	1.3606	excluded	-	-	-	-
1319	9	-	0.1689	-1.1937	excluded	-	-	-	-
1320	8	-	-	-1.5504	excluded	-	-	-	-
1321	14	-	0.1139	-1.2668	0.0903718	-	-	-	-
1322	4	-	-	-	excluded	-	-	-	-
1323	4	-	0.879	1.0312	excluded	-	-	-	-
1324	11	-	0.896	1.0292	0.898247	-	-	-	-
1325	2	-	-	-	excluded	-	-	-	-
1326	10	-	0.8376	1.0613	0.825104	-	-	-	-
1327	11	-	-	1.0075	0.938046	-	-	-	-
1328	3	-	-	-1.235	excluded	-	-	-	-
1329	5	too small	0.01917	-1.266	excluded	-	-	-	-
1330	2	-	-	-	excluded	-	-	-	-
1331	2	-	-	-	excluded	-	-	-	-
1332	5	-	0.1757	-1.2583	excluded	-	-	-	-
1333	14	-	0.3671	-1.0801	0.38027	-	-	-	-
1334	4	-	-	-1.2788	excluded	-	-	-	-
1335	10	-	0.2499	-1.0835	0.356514	-	-	-	-
1337	13	-	0.3797	-1.1547	0.329718	-	-	-	-
1338	14	-	0.915	1.0176	0.914492	-	-	-	-
1339	4	-	-	-	excluded	-	-	-	-
1340	13	-	0.5471	1.024	0.718049	-	-	-	-
1341	2	-	-	-	excluded	-	-	-	-
1342	12	-	0.4041	1.1548	0.368063	-	-	-	-
1343	6	-	0.7736	-1.1127	excluded	-	-	-	-
1344	10	-	-	1.1951	0.33001	-	-	-	-
1346	2	-	-	-	excluded	-	-	-	-
1347	3	-	-	-1.1007	excluded	-	-	-	-
1348	9	too small	0.01631	1.5835	excluded	-	-	-	-
1349	8	-	-	-1.446	excluded	-	-	-	-
1350	5	-	-	-	excluded	-	-	-	-
1351	13	10	0.01572	-2.635	0.00607805	not picked	-	-	-
1352	9	-	0.9174	1.0273	excluded	-	-	-	-
1353	11	-	0.7499	1.0471	0.741849	-	-	-	-
1354	7	-	0.3974	-1.1444	excluded	-	-	-	-
1355	4	-	-	1.0342	excluded	-	-	-	-
1356	9	-	0.7119	-1.0441	excluded	-	-	-	-
1357	12	-	0.867	-1.0253	0.860453	-	-	-	-
1358	8	-	0.2459	-1.6526	excluded	-	-	-	-
1360	13	-	0.7023	1.039	0.723638	-	-	-	-
1362	2	-	-	-	excluded	-	-	-	-
1363	14	23	0.001626	1.1045	0.0830487	not picked	-	-	-
1364	14	-	0.4253	-1.0693	0.434153	-	-	-	-
1365	12	-	0.8071	-1.0292	0.795109	-	-	-	-
1366	10	-	0.8688	1.0148	0.896313	-	-	-	-
1367	14	-	0.9928	-1.0044	0.992816	-	-	-	-
1368	2	-	-	-1.0069	excluded	-	-	-	-
1369	5	-	-	1.7387	excluded	-	-	-	-
1370	10	-	0.7223	-1.0198	0.811649	-	-	-	-
1372	3	-	-	3.2445	excluded	-	-	-	-
1373	2	-	-	-	excluded	-	-	-	-
1374	14	-	0.9801	1.0013	0.981575	-	-	-	-
1375	12	too small	0.002237	1.6513	0.00113687	-	-	-	-
1376	13	-	0.1768	-1.1292	0.205982	-	-	-	-
1377	3	-	-	-	excluded	-	-	-	-
1378	11	-	-	-1.4041	0.121464	-	-	-	-
1379	6	-	-	1.2797	excluded	-	-	-	-
1380	8	-	0.7014	-1.0535	excluded	-	-	-	-
1381	12	-	0.8601	1.0459	0.85212	-	-	-	-
1382	8	-	0.8726	-1.004	excluded	-	-	-	-
1383	13	-	0.4692	-1.1027	0.450013	-	-	-	-
1384	12	-	0.2395	-1.3365	0.189921	-	-	-	-
1385	11	-	0.6143	-1.1079	0.569576	-	-	-	-
1386	9	-	0.5922	-1.0668	excluded	-	-	-	-
1388	11	-	0.2955	1.1211	0.311035	-	-	-	-
1389	9	-	0.2566	1.271	excluded	-	-	-	-
1390	13	-	0.1738	1.1533	0.170313	-	-	-	-
1391	5	-	-	-	excluded	-	-	-	-
1392	9	-	0.1047	-1.1647	excluded	-	-	-	-
1393	5	-	-	-1.1156	excluded	-	-	-	-
1394	6	-	-	1.0377	excluded	-	-	-	-
1395	2	-	-	-	excluded	-	-	-	-
1396	3	-	-	-2.0211	excluded	-	-	-	-
1397	6	-	-	-1.5526	excluded	-	-	-	-
1398	12	-	0.6044	-1.0555	0.597918	-	-	-	-
1399	11	-	0.4132	-1.1234	0.391958	-	-	-	-
1400	3	-	-	1.0488	excluded	-	-	-	-
1401	14	-	0.2248	-1.2187	0.189171	-	-	-	-
1402	12	-	0.9159	-1.0076	0.929248	-	-	-	-
1403	4	-	0.4736	1.314	excluded	-	-	-	-
1404	4	-	-	-	excluded	-	-	-	-
1406	5	-	0.2456	1.7508	excluded	-	-	-	-
1407	5	-	-	-	excluded	-	-	-	-
1408	8	-	-	-1.1121	excluded	-	-	-	-
1409	10	-	0.9656	1.0108	0.970304	-	-	-	-
1411	10	-	0.2729	1.1525	0.279216	-	-	-	-
1412	4	-	-	1.1373	excluded	-	-	-	-
1413	4	-	-	1.069	excluded	-	-	-	-
1414	12	-	0.906	1.0154	0.90956	-	-	-	-
1415	10	-	-	-1.227	0.304575	-	-	-	-
1416	12	-	0.7316	-1.0334	0.710033	-	-	-	-
1417	4	-	-	-	excluded	-	-	-	-
1418	10	-	0.161	-1.1616	0.200257	-	-	-	-
1419	8	-	0.3507	-1.1063	excluded	-	-	-	-
1420	4	-	-	1.1782	excluded	-	-	-	-
1421	14	67	0.779	-1.0256	0.760093	TAGLN2	NA	NA	ASD vs CTRL
1423	9	-	0.193	-1.292	excluded	-	-	-	-
1424	2	-	-	-	excluded	-	-	-	-
1425	9	-	0.1792	-1.5695	excluded	-	-	-	-
1426	5	-	-	2.038	excluded	-	-	-	-
1427	3	-	-	1.0063	excluded	-	-	-	-
1429	2	-	-	-	excluded	-	-	-	-
1430	2	-	-	-	excluded	-	-	-	-
1431	3	-	-	-1.9081	excluded	-	-	-	-
1432	2	-	-	-	excluded	-	-	-	-
1433	2	-	-	-	excluded	-	-	-	-
1435	2	-	-	-1.0168	excluded	-	-	-	-
1436	4	-	-	1.7981	excluded	-	-	-	-
1438	3	-	-	-	excluded	-	-	-	-
1440	2	-	-	1.2163	excluded	-	-	-	-
1441	14	78	0.1657	1.7423	0.120609	PRDX2	0.4	147	confirmed twice; ASD vs CTRL
1443	4	-	-	1.0406	excluded	-	-	-	-
1444	5	-	-	-1.0237	excluded	-	-	-	-
1445	14	77	0.721	1.0363	0.724742	ATP5H	0.67	134	confirmed twice; ASD vs CTRL
1446	7	-	-	-	excluded	-	-	-	-
1447	7	-	0.9879	1.1553	excluded	-	-	-	-
1448	9	-	0.3365	1.1607	excluded	-	-	-	-
1449	13	-	0.5569	-1.0967	0.53201	-	-	-	-
1450	6	-	-	1.4057	excluded	-	-	-	-
1451	2	-	-	-3.1684	excluded	-	-	-	-
1452	2	-	-	1.5546	excluded	-	-	-	-
1453	9	-	0.5914	-1.1008	excluded	-	-	-	-
1457	2	-	-	-	excluded	-	-	-	-
1459	2	-	-	2.0273	excluded	-	-	-	-
1460	2	-	-	1.225	excluded	-	-	-	-
1461	2	-	-	-1.9986	excluded	-	-	-	-
1462	6	-	0.6994	-1.1165	excluded	-	-	-	-
1464	3	-	-	-1.5191	excluded	-	-	-	-
1465	3	-	-	1.1126	excluded	-	-	-	-
1467	3	-	-	-	excluded	-	-	-	-
1469	6	-	-	1.5717	excluded	-	-	-	-
1470	4	-	-	-	excluded	-	-	-	-
1471	5	-	-	-1.0275	excluded	-	-	-	-
1472	4	-	-	-1.333	excluded	-	-	-	-
1473	14	-	0.9703	-1.0051	0.967431	-	-	-	-
1474	3	-	-	1.2754	excluded	-	-	-	-
1475	5	-	0.7044	-1.1777	excluded	-	-	-	-
1477	3	-	-	-	excluded	-	-	-	-
1478	11	-	0.9146	1.0113	0.923766	-	-	-	-
1479	7	-	-	-1.2298	excluded	-	-	-	-
1480	4	-	0.9592	-1.0131	excluded	-	-	-	-
1481	2	-	-	-	excluded	-	-	-	-
1482	4	-	-	1.1249	excluded	-	-	-	-
1483	4	-	-	-	excluded	-	-	-	-
1484	2	-	-	-	excluded	-	-	-	-
1485	2	-	-	1.9753	excluded	-	-	-	-
1486	6	-	0.6189	1.3945	excluded	-	-	-	-
1487	5	-	0.3842	1.074	excluded	-	-	-	-
1490	4	-	0.1844	-1.588	excluded	-	-	-	-
1492	6	-	-	1.0565	excluded	-	-	-	-
1493	6	-	-	2.5686	excluded	-	-	-	-
1494	4	-	-	-1.0246	excluded	-	-	-	-
1495	2	-	-	1.9159	excluded	-	-	-	-
1496	5	-	-	1.1046	excluded	-	-	-	-
1497	5	-	0.5159	-1.0547	excluded	-	-	-	-
1499	2	-	-	1.3041	excluded	-	-	-	-
1500	3	-	-	-	excluded	-	-	-	-
1501	4	-	0.6402	-1.3643	excluded	-	-	-	-
1502	3	-	-	-1.3205	excluded	-	-	-	-
1503	7	-	-	-1.5483	excluded	-	-	-	-
1504	2	-	-	1.082	excluded	-	-	-	-
1505	2	-	-	1.275	excluded	-	-	-	-
1506	8	-	-	-1.6831	excluded	-	-	-	-
1507	7	-	-	1.5394	excluded	-	-	-	-
1508	8	-	0.5205	1.2827	excluded	-	-	-	-
1509	5	-	0.6932	-1.1781	excluded	-	-	-	-
1510	3	-	-	-1.1326	excluded	-	-	-	-
1511	7	-	0.2994	1.1252	excluded	-	-	-	-
1512	5	-	0.7842	-1.0618	excluded	-	-	-	-
1513	9	-	0.3227	-1.1278	excluded	-	-	-	-
1514	9	-	0.9437	1.0286	excluded	-	-	-	-
1515	3	-	-	1.3092	excluded	-	-	-	-
1516	10	-	0.9923	1.0311	0.991394	-	-	-	-
1517	5	-	-	-2.1688	excluded	-	-	-	-
1518	3	-	-	-	excluded	-	-	-	-
1519	2	-	-	-	excluded	-	-	-	-
1520	2	-	-	-1.6272	excluded	-	-	-	-
1522	3	-	-	1.2671	excluded	-	-	-	-
1523	3	-	-	1.4666	excluded	-	-	-	-
1524	3	-	-	-1.8647	excluded	-	-	-	-
1525	2	-	-	-	excluded	-	-	-	-
1527	3	-	-	4.7168	excluded	-	-	-	-
1528	9	-	0.4604	1.3654	excluded	-	-	-	-
1529	2	-	-	-	excluded	-	-	-	-
1530	8	-	0.6666	-1.0731	excluded	-	-	-	-
1531	3	-	-	-	excluded	-	-	-	-
1532	3	-	-	-1.2193	excluded	-	-	-	-
1533	2	-	-	-1.3296	excluded	-	-	-	-
1534	3	-	-	-	excluded	-	-	-	-
1535	5	-	0.4407	-1.1436	excluded	-	-	-	-
1536	3	-	-	-	excluded	-	-	-	-
1537	2	-	-	-	excluded	-	-	-	-
1538	3	-	-	-	excluded	-	-	-	-
1539	4	-	0.2678	-1.9895	excluded	-	-	-	-
1540	7	-	-	-1.1795	excluded	-	-	-	-
1542	3	-	-	1.596	excluded	-	-	-	-
1543	9	-	0.978	1.0889	excluded	-	-	-	-
1544	3	-	-	1.4266	excluded	-	-	-	-
1546	12	-	0.9235	1.0377	0.918144	-	-	-	-
1547	10	-	-	1.2645	0.379022	-	-	-	-
1548	3	-	-	11.9565	excluded	-	-	-	-
1549	3	-	-	-1.1309	excluded	-	-	-	-
1550	3	-	-	-	excluded	-	-	-	-
1552	2	-	-	-	excluded	-	-	-	-
1553	9	too small	0.01845	1.4174	excluded	-	-	-	-
1554	11	-	0.3969	1.5149	0.329251	-	-	-	-
1555	7	-	-	1.0272	excluded	-	-	-	-
1556	11	-	0.4967	1.1676	0.45209	-	-	-	-
1557	3	-	-	-	excluded	-	-	-	-
1558	4	-	-	-	excluded	-	-	-	-
1559	4	-	-	-	excluded	-	-	-	-
1560	2	-	-	-1.8017	excluded	-	-	-	-
1561	7	-	0.3781	1.734	excluded	-	-	-	-
1562	3	-	-	-	excluded	-	-	-	-
1563	6	-	0.2419	-1.5178	excluded	-	-	-	-
1564	3	-	-	2.5325	excluded	-	-	-	-
1565	3	-	-	-	excluded	-	-	-	-
1566	9	-	0.5398	1.1684	excluded	-	-	-	-
1567	4	-	-	-	excluded	-	-	-	-
1568	4	-	0.2482	1.8912	excluded	-	-	-	-
1569	5	-	0.4627	-1.5311	excluded	-	-	-	-
1570	3	-	-	1.1884	excluded	-	-	-	-
1571	3	-	-	-	excluded	-	-	-	-
1572	7	-	0.6321	1.1759	excluded	-	-	-	-
1573	6	-	-	-1.3502	excluded	-	-	-	-
1574	11	-	0.3761	1.4998	0.308529	-	-	-	-
1575	6	-	-	1.9553	excluded	-	-	-	-
1576	8	-	-	-1.0357	excluded	-	-	-	-
1577	7	-	-	1.6663	excluded	-	-	-	-
1578	4	-	-	-	excluded	-	-	-	-
1579	4	-	-	3.339	excluded	-	-	-	-
1580	5	-	0.199	1.4147	excluded	-	-	-	-
1581	3	-	-	-1.0696	excluded	-	-	-	-
1582	2	-	-	-	excluded	-	-	-	-
1584	6	-	-	1.0226	excluded	-	-	-	-
1585	5	-	-	1.8541	excluded	-	-	-	-
1586	4	-	-	-1.2864	excluded	-	-	-	-
1587	3	-	-	2.1567	excluded	-	-	-	-
1589	2	-	-	-	excluded	-	-	-	-
1590	4	-	-	1.3075	excluded	-	-	-	-
1591	3	-	-	-1.5332	excluded	-	-	-	-
1592	4	-	-	1.0286	excluded	-	-	-	-
1593	2	-	-	-	excluded	-	-	-	-
1594	5	-	-	-1.2913	excluded	-	-	-	-
1595	8	-	0.3405	-1.1621	excluded	-	-	-	-
1596	3	-	-	-	excluded	-	-	-	-
1597	3	-	-	-2.0737	excluded	-	-	-	-
1598	5	-	-	-1.0767	excluded	-	-	-	-
1599	7	-	0.4788	-1.8857	excluded	-	-	-	-
1600	2	-	-	-	excluded	-	-	-	-
1601	4	-	-	-1.329	excluded	-	-	-	-
1602	10	-	0.3807	-1.3045	0.313304	-	-	-	-
1603	8	-	0.84	-1.017	excluded	-	-	-	-
1604	5	-	-	2.0826	excluded	-	-	-	-
1605	14	-	0.6081	-1.0898	0.578679	-	-	-	-
1606	13	-	0.8699	1.0072	0.858661	-	-	-	-
1607	14	-	0.5532	-1.072	0.536026	-	-	-	-
1608	5	-	-	-1.0954	excluded	-	-	-	-
1609	4	-	-	-1.5455	excluded	-	-	-	-
1610	7	-	0.5834	1.1172	excluded	-	-	-	-
1611	5	-	-	-	excluded	-	-	-	-
1612	4	-	0.461	1.2323	excluded	-	-	-	-
1613	3	-	-	-	excluded	-	-	-	-
1614	4	-	-	-	excluded	-	-	-	-
1615	4	-	-	-	excluded	-	-	-	-
1616	4	-	-	-1.0396	excluded	-	-	-	-
1617	4	-	-	1.827	excluded	-	-	-	-
1618	9	-	-	-1.4791	excluded	-	-	-	-
1619	7	-	0.1827	1.3913	excluded	-	-	-	-
1620	3	-	-	-	excluded	-	-	-	-
1621	2	-	-	1.0231	excluded	-	-	-	-
1622	3	-	-	1.4813	excluded	-	-	-	-
1623	9	-	0.6305	1.1196	excluded	-	-	-	-
1624	3	-	-	-	excluded	-	-	-	-
1625	3	-	-	-1.3358	excluded	-	-	-	-
1626	7	too small	0.03694	1.333	excluded	-	-	-	-
1627	4	-	-	-1.179	excluded	-	-	-	-
1628	5	-	0.9997	-1.3721	excluded	-	-	-	-
1629	8	-	-	-	excluded	-	-	-	-
1630	3	-	-	1.1555	excluded	-	-	-	-
1631	13	-	0.6274	1.1131	0.599448	-	-	-	-
1632	13	-	0.9015	1.0094	0.903534	-	-	-	-

## Sheet: Summary
Spots differentially expressed between MUT and WT						Spots included in the Bayes linear model to predict MUT vs WT status
Master spot no.	Spot ID assigned during experiment	T-test p-value relative expression	Average ratio relative expression	MS/MS result		Master spot no.	Spot ID assigned during experiment	lmfit p-value	MS/MS result
1146	15	0.0001174	-2.5566	not picked		1146	15	1.77e-05	not picked
1293	11	0.0001364	-1.43	TPI1		1132	9	0.000115891	ECH1
1132	9	0.000313	1.7625	ECH1		1293	11	0.000232856	TPI1
1363	23	0.001626	1.1045	not picked		404	14	0.000484831	HNRNPK
404	14	0.0017	-2.7915	HNRNPK		500	too small	0.000900085	-
500	too small	0.001711	-1.683	-		1375	too small	0.00113687	-
1375	too small	0.002237	1.6513	-		1117	too small	0.00180663	-
799	too small	0.002568	1.3066	-		1291	too small	0.00295756	-
1291	too small	0.002715	-1.4387	-		1281	13	0.00300865	TPI1
1051	too small	0.003313	1.3008	-		1351	10	0.00607805	not picked
1281	13	0.004276	-1.4362	TPI1		1294	7	0.0062169	TPI1
574	too small	0.004374	1.6509	-		948	too small	0.00633916	-
1117	too small	0.005431	2.0044	-		1051	too small	0.00674987	-
1286	too small	0.006964	-1.2999	-		685	too small	0.00707881	-
1294	7	0.00736	-1.3499	TPI1		721	too small	0.00960346	-
721	too small	0.007372	-1.2918	-		1040	75	0.00982774	EEF1D
665	too small	0.007716	-1.1232	-		1286	too small	0.00995523	-
1040	75	0.00846	1.2845	EEF1D		391	-	0.0116639	-
1140	too small	0.008747	1.2366	-		496	too small	0.013446	-
107	too small	0.009261	1.1662	-		1295	too small	0.0138765	-
948	too small	0.01093	-1.5202	-		1308	too small	0.0143436	-
1038	too small	0.01098	1.2868	-		1140	too small	0.0147407	-
685	too small	0.01259	1.6584	-		1217	too small	0.0158863	-
1351	10	0.01572	-2.635	not picked		1038	too small	0.0169869	-
1348	too small	0.01631	1.5835	-		1022	too small	0.0175097	-
1022	too small	0.018	-1.3992	-		1123	too small	0.0176071	-
1553	too small	0.01845	1.4174	-		1317	too small	0.0219458	-
811	too small	0.01857	-1.828	-		794	too small	0.0223684	-
1329	too small	0.01917	-1.266	-		796	too small	0.0229175	-
999	too small	0.01989	1.2181	-		1180	too small	0.0254097	-
1225	too small	0.02047	-1.1161	-		462	too small	0.0256643	-
1123	too small	0.02113	1.3347	-		759	too small	0.0265152	-
1114	too small	0.02148	1.3574	-		164	too small	0.0286556	-
678	too small	0.02227	-1.1459	-
1217	too small	0.02539	-1.4649	-
230	too small	0.0263	1.2673	-
914	too small	0.02637	-1.2435	-
1279	too small	0.02787	-1.0975	-
589	too small	0.02801	-1.2133	-
794	too small	0.02938	-1.3545	-
29	too small	0.03025	1.5357	-
1308	too small	0.03121	-2.1245	-
496	too small	0.03171	-1.8896	-
1041	too small	0.03196	1.2277	-
312	too small	0.0327	1.207	-
462	too small	0.03281	-1.3361	-
1317	too small	0.03331	-1.4302	-
284	too small	0.03349	1.1902	-
1295	too small	0.03512	-1.9561	-
1302	too small	0.0362	-1.2159	-
702	too small	0.03625	1.3197	-
1626	too small	0.03694	1.333	-
759	too small	0.04029	-1.3614	-
164	too small	0.04087	1.426	-
749	too small	0.04129	-1.254	-
53	too small	0.04317	1.4798	-
1180	too small	0.0435	1.6321	-
796	too small	0.04664	-1.5864	-
267	too small	0.04675	-1.2706	-
407	too small	0.04684	1.1685	-
741	too small	0.04858	-1.3421	-
520	too small	0.05067	1.2709	-
