# Supplementary material for: Protein signatures of oxidative stress response in a patient specific cell line model for autism
Source: Mol Autism. 2014 Feb 10;5:10. doi: 10.1186/2040-2392-5-10 (PMC3931328; doi:10.1186/2040-2392-5-10)
Supplement: Additional file 4: Table S4 — List of candidates discussed in this publication. [file 2040-2392-5-10-S4.xls]

## Sheet: Readme
Additional file 4 - Table S4: List of candidates discussed in this publication
Data for human candidates were retrieved from GeneCards www.genecards.org
Data for yeast candidates were retrieved from Saccharomyces Genome Database (SGD) www.yeastgenome.org
Candidates human
	Official gene symbol	Official genesymbol according to HGNC nomenclature; these symbols are used in this study
	Cytoband (NCBI)	Chromosomal position according to NCBI database
	Full name	Full name based on HGNC
	UniProt ID	Protein identified according to UniProt database
	Aliases	Aliases retrieved from GeneCards
	Function summary (RefSeq)	RefSeq summary of gene function
		Only significantly regulated candidates were picked and are listed here
Candidates yeast
	Official gene symbol	Official gene symbol based on SGD
	Systematic name (SGD)	Systematic name describing chromosomal position
	Full name	Full name based on SGD
	Aliases	Aliases provided by SGD
	Function summary (RefSeq)	RefSeq summary of genefunction
	Candidates	1 = significantly regulated in any setup (oxidative stress or RPL10 deficiency); 0 = not significantly regulated in these setups and picked as potential houskeepers

## Sheet: Candidates human
Official gene symbol	Cytoband (NCBI)	Full name	UniProt ID	Aliases	Function summary (RefSeq)
ACTB	7p11	actin, beta	ACTB_HUMAN	beta cytoskeletal actin | actin, cytoplasmic 1 | PS1TP5BP1 | actin, beta | Beta-actin | PS1TP5-binding protein 1 |BRWS1	This gene encodes one of six different actin proteins. Actins are highly conserved proteins that are involved in cell motility, structure, and integrity. This actin is a major constituent of the contractile apparatus and one of the two nonmuscle cytoskeletal actins. (provided by RefSeq, Jul 1008)
ALDOC	17cen-q11	aldolase C, fructose-bisphosphate	ALDOC_HUMAN	ALDC | fructose-bisphosphate aldolase C | brain-type aldolase | fructoaldolase C | fructose-1,6-biphosphate triosephosphate lyase |aldolase 3 | Brain-type aldolase | aldolase C, fructose-bisphosphate |EC 4.1.1.13	This gene encodes a member of the class I fructose-biphosphate aldolase gene family. Expressed specifically in the hippocampus and Purkinje cells of the brain, the encoded protein is a glycolytic enzyme that catalyzes the reversible aldol cleavage of fructose-1,6-biphosphate and fructose 1-phosphate to dihydroxyacetone phosphate and either glyceraldehyde-3-phosphate or glyceraldehyde, respectivel…
ATP5A1	18q11	ATP synthase, H+ transporting, mitochondrial F1 complex, alpha subunit 1, cardiac muscle	ATPA_HUMAN	ATP5AL1 | hATP1 | mitochondrial ATP synthetase, oligomycin-resistant | MOM1 | ATPM | ATP synthase, H+ transporting, mitochondrial F1 complex, alpha subunit, isoform 1, cardiac muscle | ATP synthase subunit alpha, mitochondrial | ATP sythase (F1-ATPase) alpha subunit | OMR | ATP synthase, H+ transporting, mitochondrial F1 complex, alpha subunit 1, cardiac muscle | ATP5A |ATP synthase alpha chain, …	This gene encodes a subunit of mitochondrial ATP synthase. Mitochondrial ATP synthase catalyzes ATP synthesis, using an electrochemical gradient of protons across the inner membrane during oxidative phosphorylation. ATP synthase is composed of two linked multi-subunit complexes: the soluble catalytic core, F1, and the membrane-spanning component, Fo, comprising the proton channel. The catalytic p…
ATP5B	12q13.13	ATP synthase, H+ transporting, mitochondrial F1 complex, beta polypeptide	ATPB_HUMAN	ATPMB | mitochondrial ATP synthase beta subunit | mitochondrial ATP synthetase, beta subunit | ATPSB | ATP synthase, H+ transporting, mitochondrial F1 complex, beta polypeptide |ATP synthase subunit beta, mitochondrial |EC 3.6.3.14	This gene encodes a subunit of mitochondrial ATP synthase. Mitochondrial ATP synthase catalyzes ATP synthesis, utilizing an electrochemical gradient of protons across the inner membrane during oxidative phosphorylation. ATP synthase is composed of two linked multi-subunit complexes: the soluble catalytic core, F1, and the membrane-spanning component, Fo, comprising the proton channel. The catalyt…
ATP5H	17q25	ATP synthase, H+ transporting, mitochondrial F0 complex, subunit d	ATP5H_HUMAN	ATP synthase subunit d, mitochondrial |ATP synthase D chain, mitochondrial | ATP5JD | ATPase subunit d | ATP synthase, H+ transporting, mitochondrial F0 complex, subunit d | ATP synthase, H+ transporting, mitochondrial Fo complex, subunit d | ATPQ | My032 protein | ATP synthase, H+ transporting, mitochondrial F1F0, subunit d	Mitochondrial ATP synthase catalyzes ATP synthesis, utilizing an electrochemical gradient of protons across the inner membrane during oxidative phosphorylation. It is composed of two linked multi-subunit complexes: the soluble catalytic core, F1, and the membrane-spanning component, Fo, which comprises the proton channel. The F1 complex consists of 5 different subunits (alpha, beta, gamma, delta,…
ECH1	19q13.1	enoyl Coenzyme A hydratase 1, peroxisomal	ECH1_HUMAN	enoyl Coenzyme A hydratase 1, peroxisomal | dienoyl-CoA isomerase |delta(3,5)-Delta(2,4)-dienoyl-CoA isomerase, mitochondrial | HPXEL | enoyl CoA hydratase 1, peroxisomal | peroxisomal enoyl-CoA hydratase 1 | delta3,5-delta2,4-dienoyl-CoA isomerase |EC 5.3.3.-	This gene encodes a member of the hydratase/isomerase superfamily. The gene product shows high sequence similarity to enoyl-coenzyme A (CoA) hydratases of several species, particularly within a conserved domain characteristic of these proteins. The encoded protein, which contains a C-terminal peroxisomal targeting sequence, localizes to the peroxisome. The rat ortholog, which localizes to the mat…
ECHS1	10q26.2-q26.3	enoyl Coenzyme A hydratase, short chain, 1, mitochondrial	ECHM_HUMAN	enoyl-CoA hydratase 1 | enoyl Coenzyme A hydratase, short chain, 1, mitochondrial | enoyl-CoA hydratase, mitochondrial | Short-chain enoyl-CoA hydratase | SCEH | Enoyl-CoA hydratase 1 | short-chain enoyl-CoA hydratase | enoyl CoA hydratase, short chain, 1, mitochondrial |EC 4.2.1.17	The protein encoded by this gene functions in the second step of the mitochondrial fatty acid beta-oxidation pathway. It catalyzes the hydration of 2-trans-enoyl-coenzyme A (CoA) intermediates to L-3-hydroxyacyl-CoAs. The gene product is a member of the hydratase/isomerase superfamily. It localizes to the mitochondrial matrix. Transcript variants utilizing alternative transcription initiation sit…
EEF1D	8q24.3	eukaryotic translation elongation factor 1 delta (guanine nucleotide exchange protein)	EF1D_HUMAN	FLJ20897 | eukaryotic translation elongation factor 1 delta (guanine nucleotide exchange protein) | EF-1-delta | EF1D | Antigen NY-CO-4 | EF-1D |FP1047 | elongation factor 1-delta | antigen NY-CO-4 | guanine nucleotide exchange protein	This gene encodes a subunit of the elongation factor-1 complex, which is responsible for the enzymatic delivery of aminoacyl tRNAs to the ribosome. This subunit, delta, functions as guanine nucleotide exchange factor. It is reported that following HIV-1 infection, this subunit interacts with HIV-1 Tat. This interaction results in repression of translation of host cell proteins and enhanced transl…
ERP29	12q24.13	endoplasmic reticulum protein 29	ERP29_HUMAN	C12orf8 | protein disulfide isomerase family A, member 9 | endoplasmic reticulum resident protein 29 | endoplasmic reticulum protein 29 | ERP28 | PDI-DB | Endoplasmic reticulum resident protein 28 | ERp28 | ERp29 | endoplasmic reticulum resident protein 31 |endoplasmic reticulum lumenal protein ERp28 | PDIA9 | endoplasmic reticulum resident protein 28 | Endoplasmic reticulum resident protein 31 |…	This gene encodes a reticuloplasmin, a protein which resides in the lumen of the endoplasmic reticulum (ER). The protein shows sequence similarity to the protein disulfide isomerase family. However, it lacks the thioredoxin motif characteristic of this family, suggesting that this protein does not function as a disulfide isomerase. The protein dimerizes and is thought to play a role in the proces…
GAPDH	12p13	glyceraldehyde-3-phosphate dehydrogenase	G3P_HUMAN	peptidyl-cysteine S-nitrosylase GAPDH | aging-associated gene 9 protein |G3PD | Peptidyl-cysteine S-nitrosylase GAPDH | glyceraldehyde-3-phosphate dehydrogenase | GAPD |EC 1.2.1.12,EC 2.6.99.-	The product of this gene catalyzes an important energy-yielding step in carbohydrate metabolism, the reversible oxidative phosphorylation of glyceraldehyde-3-phosphate in the presence of inorganic phosphate and nicotinamide adenine dinucleotide (NAD). The enzyme exists as a tetramer of identical chains. Many pseudogenes similar to this locus are present in the human genome. Two transcript variant…
GLUD1	10q23.3	glutamate dehydrogenase 1	DHE3_HUMAN	GDH1 | glutamate dehydrogenase (NAD(P)+) | GDH 1 | glutamate dehydrogenase 1, mitochondrial | glutamate dehydrogenase 1 | GLUD | GDH |EC 1.4.1.3	This gene encodes glutamate dehydrogenase protein; a mitochondrial matrix enzyme that catalyzes the oxidative deamination of glutamate to alpha-ketoglutarate and ammonia. This enzyme has an important role in regulating amino acid induced insulin secretion and activating mutations in this gene are a common cause of congenital hyperinsulinism. This enzyme is allosterically activated by ADP and inhi…
HNRNPA2B1	7p15	heterogeneous nuclear ribonucleoprotein A2/B1	ROA2_HUMAN	RNPA2 | SNRPB1 | HNRPA2 | HNRPA2B1 | heterogeneous nuclear ribonucleoprotein A2/B1 | heterogeneous nuclear ribonucleoproteins A2/B1 | hnRNP A2 / hnRNP B1 | nuclear ribonucleoprotein particle A2 protein |HNRNPA2 | hnRNP A2/B1 | HNRPB1 | HNRNPB1	This gene belongs to the A/B subfamily of ubiquitously expressed heterogeneous nuclear ribonucleoproteins (hnRNPs). The hnRNPs are RNA binding proteins and they complex with heterogeneous nuclear RNA (hnRNA). These proteins are associated with pre-mRNAs in the nucleus and appear to influence pre-mRNA processing and other aspects of mRNA metabolism and transport. While all of the hnRNPs are presen…
HNRNPK	9q21.32-q21.33	heterogeneous nuclear ribonucleoprotein K	HNRPK_HUMAN	CSBP | transformation upregulated nuclear protein | heterogeneous nuclear ribonucleoprotein K |dC-stretch binding protein | HNRPK | TUNP | hnRNP K | Transformation up-regulated nuclear protein	This gene belongs to the subfamily of ubiquitously expressed heterogeneous nuclear ribonucleoproteins (hnRNPs). The hnRNPs are RNA binding proteins and they complex with heterogeneous nuclear RNA (hnRNA). These proteins are associated with pre-mRNAs in the nucleus and appear to influence pre-mRNA processing and other aspects of mRNA metabolism and transport. While all of the hnRNPs are present in…
HNRPDL	4q21.22	heterogeneous nuclear ribonucleoprotein D-like	HNRDL_HUMAN	JKT41-binding protein | laAUF1 | Protein laAUF1 | HNRNP | JKTBP2 |A+U-rich element RNA binding factor | AU-rich element RNA-binding factor | hnRNP DL | heterogeneous nuclear ribonucleoprotein D-like | protein laAUF1 | JKTBP | hnRNP D-like	This gene belongs to the subfamily of ubiquitously expressed heterogeneous nuclear ribonucleoproteins (hnRNPs). The hnRNPs are RNA binding proteins and they complex with heterogeneous nuclear RNA (hnRNA). These proteins are associated with pre-mRNAs in the nucleus and appear to influence pre-mRNA processing and other aspects of mRNA metabolism and transport. While all of the hnRNPs are present in…
HSPA5	9q33.3	heat shock 70kDa protein 5 (glucose-regulated protein, 78kDa)	GRP78_HUMAN	endoplasmic reticulum lumenal Ca(2+)-binding protein grp78 | heat shock 70kD protein 5 (glucose-regulated protein, 78kD) | Heat shock 70 kDa protein 5 | BIP |78 kDa glucose-regulated protein | BiP | Endoplasmic reticulum lumenal Ca(2+)-binding protein grp78 | immunoglobulin heavy chain-binding protein | MIF2 | GRP-78 | GRP78 | Immunoglobulin heavy chain-binding protein | heat shock 70kDa protein …	The protein encoded by this gene is a member of the heat shock protein 70 (HSP70) family. It is localized in the lumen of the endoplasmic reticulum (ER), and is involved in the folding and assembly of proteins in the ER. As this protein interacts with many ER proteins, it may play a key role in monitoring protein transport through the cell.(provided by RefSeq, Sep 2010)
HSPD1	2q33.1	heat shock 60kDa protein 1 (chaperonin)	CH60_HUMAN	spastic paraplegia 13 (autosomal dominant) | Hsp60 | heat shock 60kD protein 1 (chaperonin) | CPN60 |60 kDa heat shock protein, mitochondrial | HSP65 | heat shock protein 65 | HSP60 | short heat shock protein 60 Hsp60s1 | HLD4 | P60 lymphocyte protein | HuCHA60 | 60 kDa chaperonin | chaperonin 60 | GROEL | heat shock 60kDa protein 1 (chaperonin) | HSP-60 | Mitochondrial matrix protein P1 | Chaper…	This gene encodes a member of the chaperonin family. The encoded mitochondrial protein may function as a signaling molecule in the innate immune system. This protein is essential for the folding and assembly of newly imported proteins in the mitochondria. This gene is adjacent to a related family member and the region between the 2 genes functions as a bidirectional promoter. Several pseudogenes …
PCBP1	2p13-p12	poly(rC) binding protein 1	PCBP1_HUMAN	heterogenous nuclear ribonucleoprotein X | hnRNP-E1 | HNRPE1 | Nucleic acid-binding protein SUB2.3 | hnRNP E1 | nucleic acid-binding protein SUB2.3 | heterogenous nuclear ribonucleoprotein E1 | Heterogeneous nuclear ribonucleoprotein E1 | poly(rC) binding protein 1 | hnRNP-X | poly(rC)-binding protein 1 | heterogeneous nuclear ribonucleoprotein E1 | Alpha-CP1 | HNRPX |alpha-CP1	This intronless gene is thought to have been generated by retrotransposition of a fully processed PCBP-2 mRNA. This gene and PCBP-2 have paralogues (PCBP3 and PCBP4) which are thought to have arisen as a result of duplication events of entire genes. The protein encoded by this gene appears to be multifunctional. It along with PCBP-2 and hnRNPK corresponds to the major cellular poly(rC)-binding pr…
PGK1	Xq13.3	phosphoglycerate kinase 1	PGK1_HUMAN	phosphoglycerate kinase 1 | PGKA | Primer recognition protein 2 | PRP 2 | Cell migration-inducing gene 10 protein |MIG10 | cell migration-inducing gene 10 protein | primer recognition protein 2 |EC 2.7.2.3	The protein encoded by this gene is a glycolytic enzyme that catalyzes the conversion of 1,3-diphosphoglycerate to 3-phosphoglycerate. The encoded protein may also act as a cofactor for polymerase alpha. This gene lies on the X-chromosome, while a related pseudogene also has been found on the X-chromosome and another on chromosome 19. (provided by RefSeq, Oct 2008)
PRDX2	19p13.2	peroxiredoxin 2	PRDX2_HUMAN	natural killer cell-enhancing factor B | Thiol-specific antioxidant protein | thiol-specific antioxidant protein | thioredoxin-dependent peroxide reductase 1 | NKEF-B | PRX2 | Thioredoxin peroxidase 1 | peroxiredoxin 2 | thiol-specific antioxidant 1 | PRXII | TDPX1 | NKEFB | MGC4104 | torin | TSA | thioredoxin peroxidase 1 | peroxiredoxin-2 | Natural killer cell-enhancing factor B |TPX1 | Thiored…	This gene encodes a member of the peroxiredoxin family of antioxidant enzymes, which reduce hydrogen peroxide and alkyl hydroperoxides. The encoded protein may play an antioxidant protective role in cells, and may contribute to the antiviral activity of CD8(+) T-cells. This protein may have a proliferative effect and play a role in cancer development or progression. The crystal structure of this …
PSMA1	11p15.1	proteasome (prosome, macropain) subunit, alpha type, 1	PSA1_HUMAN	proteasome component C2 | PROS30 | Proteasome nu chain | Proteasome component C2 | proteasome subunit alpha type-1 | 30 kDa prosomal protein | Macropain subunit C2 | proteasome nu chain | Multicatalytic endopeptidase complex subunit C2 | MGC14575 | HC2 | MGC22853 | proteasome (prosome, macropain) subunit, alpha type, 1 | MGC1667 | protein P30-33K | proteasome subunit nu | NU | MGC23915 | multicat…	The proteasome is a multicatalytic proteinase complex with a highly ordered ring-shaped 20S core structure. The core structure is composed of 4 rings of 28 non-identical subunits; 2 rings are composed of 7 alpha subunits and 2 rings are composed of 7 beta subunits. Proteasomes are distributed throughout eukaryotic cells at a high concentration and cleave peptides in an ATP/ubiquitin-dependent pro…
PSME2	14q11.2	proteasome (prosome, macropain) activator subunit 2 (PA28 beta)	PSME2_HUMAN	proteasome activator hPA28 subunit beta |11S regulator complex beta subunit | MCP activator, 31-kD subunit | proteasome activator 28 subunit beta | PA28B | proteasome activator complex subunit 2 | proteasome activator 28-beta | REGbeta | Proteasome activator 28 subunit beta | PA28b | Activator of multicatalytic protease subunit 2 | PA28beta | activator of multicatalytic protease subunit 2 | 11S r…	The 26S proteasome is a multicatalytic proteinase complex with a highly ordered structure composed of 2 complexes, a 20S core and a 19S regulator. The 20S core is composed of 4 rings of 28 non-identical subunits; 2 rings are composed of 7 alpha subunits and 2 rings are composed of 7 beta subunits. The 19S regulator is composed of a base, which contains 6 ATPase subunits and 2 non-ATPase subunits,…
RPL10	Xq28	ribosomal protein L10	RL10_HUMAN	tumor suppressor QM | DXS648E | Laminin receptor homolog | L10 | ribosomal protein L10 | Tumor suppressor QM | DXS648 | FLJ23544 | AUTSX5 | Wilms tumor-related protein | QM | laminin receptor homolog | Protein QM | NOV |60S ribosomal protein L10	Ribosomes, the organelles that catalyze protein synthesis, consist of a small 40S subunit and a large 60S subunit. Together these subunits are composed of four RNA species and approximately 80 structurally distinct proteins. This gene encodes a ribosomal protein that is a component of the 60S subunit. The protein belongs to the L10E family of ribosomal proteins. It is located in the cytoplasm. In…
TAGLN2	1q21-q25	transgelin 2	TAGL2_HUMAN	HA1756 | transgelin 2 | Epididymis tissue protein Li 7e | SM22-alpha homolog |epididymis tissue protein Li 7e | KIAA0120 | transgelin-2	The protein encoded by this gene is a homolog of the protein transgelin, which is one of the earliest markers of differentiated smooth muscle. The function of this protein has not yet been determined. (provided by RefSeq, Jul 2008)
TPI1	12p13	triosephosphate isomerase 1	TPIS_HUMAN	triose-phosphate isomerase | triosephosphate isomerase | triosephosphate isomerase 1 | Triose-phosphate isomerase | TIM | TPI |EC 5.3.1.1	This gene encodes an enzyme, consisting of two identical proteins, which catalyzes the isomerization of glyceraldehydes 3-phosphate (G3P) and dihydroxy-acetone phosphate (DHAP) in glycolysis and gluconeogenesis. Mutations in this gene are associated with triosephosphate isomerase deficiency. Pseudogenes have been identified on chromosomes 1, 4, 6 and 7. Alternative splicing results in multiple tr…

## Sheet: Candidates yeast
Official gene symbol	Systematic name (SGD)	Full name	Aliases	Function summary (RefSeq)	Candidates
Cdc19	YAL038W	Cell Division Cycle	PYK1 pyruvate kinase CDC19	Pyruvate kinase; functions as a homotetramer in glycolysis to convert phosphoenolpyruvate to pyruvate, the input for aerobic (TCA cycle) or anaerobic (glucose fermentation) respiration; CDC19 has a paralog, PYK2, that arose from the whole genome duplication	1
Glk1	YCL040W	GLucoKinase	HOR3	Glucokinase; catalyzes the phosphorylation of glucose at C6 in the first irreversible step of glucose metabolism; one of three glucose phosphorylating enzymes; expression regulated by non-fermentable carbon sources; GLK1 has a paralog, EMI2, that arose from the whole genome duplication	1
Pdc1	YLR044C	Pyruvate DeCarboxylase	indolepyruvate decarboxylase 1	Major of three pyruvate decarboxylase isozymes, key enzyme in alcoholic fermentation, decarboxylates pyruvate to acetaldehyde; subject to glucose-, ethanol-, and autoregulation; involved in amino acid catabolism	1
Pep4	YPL154C	carboxyPEPtidase Y-deficient	yscA PHO9 PRA1	Vacuolar aspartyl protease (proteinase A), required for the posttranslational precursor maturation of vacuolar proteinases; important for protein turnover after oxidative damage; synthesized as a zymogen, self-activates	1
Pgk1	YCR012W	3-PhosphoGlycerate Kinase	phosphoglycerate kinase	3-phosphoglycerate kinase, catalyzes transfer of high-energy phosphoryl groups from the acyl phosphate of 1,3-bisphosphoglycerate to ADP to produce ATP; key enzyme in glycolysis and gluconeogenesis	0
Pgm1	YKL127W	PhosphoGlucoMutase	phosphoglucomutase PGM1	Phosphoglucomutase, minor isoform; catalyzes the conversion from glucose-1-phosphate to glucose-6-phosphate, which is a key step in hexose metabolism	0
Por1	YNL055C	PORin	OMP2 YVDAC1 VDAC	Mitochondrial porin (voltage-dependent anion channel); outer membrane protein required for the maintenance of mitochondrial osmotic stability and mitochondrial membrane permeability; phosphorylated; protein abundance increases in response to DNA replication stress	1
Pro2	YOR323C	PROline requiring		Gamma-glutamyl phosphate reductase, catalyzes the second step in proline biosynthesis	1
Prx1	YBL064C	PeroxiRedoXin		Mitochondrial peroxiredoxin with thioredoxin peroxidase activity; has a role in reduction of hydroperoxides; reactivation requires Trr2p and glutathione; induced during respiratory growth and oxidative stress; phosphorylated; protein abundance increases in response to DNA replication stress	1
Rdl1	YOR285W	RhoDanese-Like protein		Protein of unknown function containing a rhodanese-like domain; localized to the mitochondrial outer membrane; protein abundance increases in response to DNA replication stress	0
Rhr2	YIL053W	Related to HoR2	GPP1	Constitutively expressed isoform of DL-glycerol-3-phosphatase; involved in glycerol biosynthesis, induced in response to both anaerobic and, along with the Hor2p/Gpp2p isoform, osmotic stress	1
Rim1	YCR028C-A	Replication In Mitochondria		Single-stranded DNA-binding protein essential for mitochondrial genome maintenance; involved in mitochondrial DNA replication	1
Rnr4	YGR180C	RiboNucleotide Reductase	PSO3 ribonucleotide-diphosphate reductase subunit RNR4 CRT3	Ribonucleotide-diphosphate reductase (RNR), small subunit; the RNR complex catalyzes the rate-limiting step in dNTP synthesis and is regulated by DNA replication and DNA damage checkpoint pathways via localization of the small subunits	0
Rpl10	YLR075W	Ribosomal Protein of the Large subunit	L10 ribosomal 60S subunit protein L10 L16 GRC5 QSR1	Ribosomal 60S subunit protein L10; responsible for joining the 40S and 60S subunits; regulates translation initiation; similar to members of the QM gene family; homologous to mammalian ribosomal protein L10 and bacterial L16; protein abundance increases in response to DNA replication stress	1
Rpl22A	YLR061W	Ribosomal Protein of the Large subunit	l1c rp4 YL31 L22e L22A ribosomal 60S subunit protein L22A	Ribosomal 60S subunit protein L22A; required for the oxidative stress response in yeast; homologous to mammalian ribosomal protein L22, no bacterial homolog; RPL22A has a paralog, RPL22B, that arose from the whole genome duplication	0
Rps5	YJR123W	Ribosomal Protein of the Small subunit	S2 S5 ribosomal 40S subunit protein S5 YS8 rp14 S7	Protein component of the small (40S) ribosomal subunit; least basic of non-acidic ribosomal proteins; phosphorylated in vivo; essential for viability; homologous to mammalian ribosomal protein S5 and bacterial S7	1
Sam2	YDR502C	S-AdenosylMethionine requiring	ETH2	S-adenosylmethionine synthetase; catalyzes transfer of the adenosyl group of ATP to the sulfur atom of methionine; SAM2 has a paralog, SAM1, that arose from the whole genome duplication	1
Sec53	YFL045C	SECretory	ALG4 phosphomannomutase SEC53	Phosphomannomutase, involved in synthesis of GDP-mannose and dolichol-phosphate-mannose; required for folding and glycosylation of secretory proteins in the ER lumen	1
Sod1	YJR104C	SuperOxide Dismutase	CRS4	Cytosolic copper-zinc superoxide dismutase; some mutations are analogous to those that cause ALS (amyotrophic lateral sclerosis) in humans; protein abundance increases in response to DNA replication stress	0
Sod2	YHR008C	SuperOxide Dismutase		Mitochondrial manganese superoxide dismutase, protects cells against oxygen toxicity; phosphorylated	1
Ssa1	YAL005C	Stress-Seventy subfamily A	YG100	ATPase involved in protein folding and NLS-directed nuclear transport; member of HSP70 family; forms chaperone complex with Ydj1p; localized to nucleus, cytoplasm, and cell wall; 98% identical with Ssa2p, but subtle differences between the two proteins provide functional specificity with respect to propagation of yeast [URE3] prions and vacuolar-mediated degradations of gluconeogenesis enzymes; g…	0
Ssa2	YLL024C	Stress-Seventy subfamily A	YG102	ATP binding protein involved in protein folding and vacuolar import of proteins; member of heat shock protein 70 (HSP70) family; associated with the chaperonin-containing T-complex; present in the cytoplasm, vacuolar membrane and cell wall; 98% identical with Ssa1p, but subtle differences between the two proteins provide functional specificity with respect to propagation of yeast [URE3] prions an…	0
Ssb1	YDL229W	Stress-Seventy subfamily B	YG101	Cytoplasmic ATPase that is a ribosome-associated molecular chaperone, functions with J-protein partner Zuo1p; may be involved in folding of newly-made polypeptide chains; member of the HSP70 family; interacts with phosphatase subunit Reg1p	1
Ssb2	YNL209W	Stress-Seventy subfamily B	YG103	Cytoplasmic ATPase that is a ribosome-associated molecular chaperone, functions with J-protein partner Zuo1p; may be involved in the folding of newly-synthesized polypeptide chains; member of the HSP70 family; homolog of SSB1	1
Tdh2	YJR009C	Triose-phosphate DeHydrogenase	GLD2 GAPDH glyceraldehyde-3-phosphate dehydrogenase (phosphorylating) TDH2	Glyceraldehyde-3-phosphate dehydrogenase, isozyme 2; involved in glycolysis and gluconeogenesis; tetramer that catalyzes the reaction of glyceraldehyde-3-phosphate to 1,3 bis-phosphoglycerate; detected in the cytoplasm and cell wall; protein abundance increases in response to DNA replication stress	1
Tdh3	YGR192C	Triose-phosphate DeHydrogenase	SSS2 glyceraldehyde-3-phosphate dehydrogenase (phosphorylating) TDH3 GPD GAPDH GLD1 HSP35 HSP36	Glyceraldehyde-3-phosphate dehydrogenase, isozyme 3, involved in glycolysis and gluconeogenesis; tetramer that catalyzes the reaction of glyceraldehyde-3-phosphate to 1,3 bis-phosphoglycerate; detected in the cytoplasm and cell wall	1
Tfs1	YLR178C	cdc25 (Twenty-Five) Suppressor	DKA1	Protein that interacts with and inhibits carboxypeptidase Y and Ira2p; phosphatidylethanolamine-binding protein (PEBP) family member; targets to vacuolar membranes during stationary phase; acetylated by NatB N-terminal acetyltransferase; protein abundance increases in response to DNA replication stress	1
Tma19	YKL056C	Translation Machinery Associated	RBF18 MMI1	Protein that associates with ribosomes; homolog of translationally controlled tumor protein; green fluorescent protein (GFP)-fusion protein localizes to the cytoplasm and relocates to the mitochondrial outer surface upon oxidative stress	1
Tma29	YMR226C		TMA29	NADP(+)-dependent dehydrogenase; acts on serine, L-allo-threonine, and other 3-hydroxy acids; green fluorescent protein fusion protein localizes to the cytoplasm and nucleus; may interact with ribosomes, based on co-purification experiments	1
Tom40	YMR203W	Translocase of the Outer Mitochondrial membrane	ISP42 MOM38	Component of the TOM (translocase of outer membrane) complex responsible for recognition and initial import steps for all mitochondrially directed proteins; constitutes the core element of the protein conducting pore	1
Tpi1	YDR050C	Triose-Phosphate Isomerase	triose-phosphate isomerase TPI1	Triose phosphate isomerase, abundant glycolytic enzyme; mRNA half-life is regulated by iron availability; transcription is controlled by activators Reb1p, Gcr1p, and Rap1p through binding sites in the 5' non-coding region; inhibition of Tpi1p activity by PEP (phosphoenolpyruvate) stimulates redox metabolism in respiring cells; E104D mutation in human TPI causes a rare autosomal disease	0
Trr1	YDR353W	ThioRedoxin Reductase		Cytoplasmic thioredoxin reductase; key regulatory enzyme that determines the redox state of the thioredoxin system, which acts as a disulfide reductase system and protects cells against both oxidative and reductive stress; protein abundance increases in response to DNA replication stress; TRR1 has a paralog, TRR2, that arose from the whole genome duplication	1
Tsa1	YML028W	Thiol-Specific Antioxidant	cTPxI ZRG14 TPX1	Thioredoxin peroxidase; acts as both a ribosome-associated and free cytoplasmic antioxidant; self-associates to form a high-molecular weight chaperone complex under oxidative stress; deletion results in mutator phenotype; protein abundance increases in response to DNA replication stress	1
Ubc4	YBR082C	UBiquitin-Conjugating	E2 ubiquitin-conjugating protein UBC4	Ubiquitin-conjugating enzyme (E2), mediates degradation of abnormal or excess proteins, including calmodulin and histone H3; interacts with many SCF ubiquitin protein ligases; component of the cellular stress response	1
Vma1	YDL185W	Vacuolar Membrane Atpase	CLS8 TFP1	Subunit A of the eight-subunit V1 peripheral membrane domain of the vacuolar H+-ATPase; protein precursor undergoes self-catalyzed splicing to yield the extein Tfp1p and the intein Vde (PI-SceI), which is a site-specific endonuclease	1
Vma2	YBR127C	Vacuolar Membrane Atpase	ATPSV VAT2	Subunit B of the eight-subunit V1 peripheral membrane domain of the vacuolar H+-ATPase (V-ATPase), an electrogenic proton pump found throughout the endomembrane system; contains nucleotide binding sites; also detected in the cytoplasm; protein abundance increases in response to DNA replication stress	0
Wtm1	YOR230W	WD repeat containing Transcriptional Modulator		Transcriptional modulator involved in regulation of meiosis, silencing, and expression of RNR genes; required for nuclear localization of the ribonucleotide reductase small subunit Rnr2p and Rnr4p; contains WD repeats	1
Yef3	YLR249W	Yeast Elongation Factor	EF-3 eEF3 TEF3 eEF1Bgamma	Gamma subunit of translational elongation factor eEF1B, stimulates the binding of aminoacyl-tRNA (AA-tRNA) to ribosomes by releasing eEF1A (Tef1p/Tef2p) from the ribosomal complex; contains two ABC cassettes; binds and hydrolyzes ATP	1
