# Supplementary material for: Protein signatures of oxidative stress response in a patient specific cell line model for autism
Source: Mol Autism. 2014 Feb 10;5:10. doi: 10.1186/2040-2392-5-10 (PMC3931328; doi:10.1186/2040-2392-5-10)
Supplement: Additional file 5: Table S3 — Two-dimensional-DIGE results of ASD versus controls. [file 2040-2392-5-10-S5.xls]

## Sheet: Readme
Additional file 5 - Table S3: 2D-DIGE results of ASD versus controls
Sample info	Details on samples used in this study
	Sample ID	Identification number of samples used (corresponding to Fig. 1 in main text)
	Spots detected	Number of total spots detected by DeCyder program
	Spots matched	Number of spots successfully matched to the master gel
	Group	Grouping for statistical analyses
Log2 ratios vs int. standard	Log2 ratio of individual spots in each gel compared to the internal standard
	Data gained from DeCyder output after normalization
	Master spot no.	Spot identification number on the master gel
		Group and sample ID are shown as mentioned in the sample info sheet
Results	Summary of statistical analysis
Spot info
	Master spot no.	Spot identification number on the master gel
	N gels	Number of gels where the spot has been detected in
	Spot ID assigned during experiment	Spot identification given by the authors during the analysis process
	Z-score of volume	Z-score of protein volume was assessed to exclude spots of low abundance as they where not pickable (cutoff = Z-score < -0.200)
	Pickable	Manual inspection of spot region
Differential expression
	T-test p-value relative expression	Student's unpaired T-test (DeCyder output) comparing groups Autism versus Controls. P-values < 0.05 are shaded in grey; "-" = T-test was not applicable as spot was not identified in more than 2 gels per group
	Average foldchange in expression	Average fold change of protein expression between the two biological groups where +/-1 means no change; positive values show upregulation whereas negative values show downregulation in the Autism group
Analysis of expression range
	F-test p-value (cutoff = p.value < 0.1)	F-test p-value; p-values < 0.1 are shaded in grey
Bayes linear model
	lmfit p-value	P-value derived from the lmfit() function of the R package "limma"; spots were excluded from the analysis if they were not detected in at least 10 out of 20 samples (excluded); p-values < 0.05 are highlighted in grey
MS/MS results
	MS/MS result	Result from mass-spectrometric analysis
	MS/MS coverage	Peptide coverage
	MS/MS protein score	Protein score from database
	Comments	Mut vs nomut: protein identification results from RPL10 mutation setup and was directly mapped to this setup here; confirmed twice: picked on two different gels with same result in MS/MS; mixture: spot was identified as a mixture of two proteins; picked as potential housekeeper: protein spot was not altered and thus picked as potential reference protein; picked twice different results: picked on …
Summary	Protein spots of interest with significant results only
Spots differentially expressed between ASD and CTRL
		(only p-values < 0.05 are shown)
	Master spot no.	Spot identification number on the master gel
	Spot ID assigned during experiment	Spot identification given by the authors during the analysis process
	T-test p-value relative expression	Student's unpaired T-test (DeCyder output) comparing groups Autism versus Controls; only p-values < 0.05 are shown
	Average ratio relative expression	Symmetric ratio of protein abundance where +/-1 means no change; positive values show upregulation in the Autism group whereas negative values show downregulation
	MS/MS result	Result from mass-spectrometric analysis
Spots with altered variance between ASD and CTRL
		(only p-values < 0.05 are shown)
	Master spot no.	Spot identification number on the master gel
	Spot ID assigned during experiment	Spot identification given by the authors during the analysis process
	F-test p-value (cutoff = p-value < 0.1	F-test p-value; p-values < 0.1 are shaded in grey
	MS/MS result	Result from mass-spectrometric analysis
Spots included in the Bayes linear model to predict ASD and CTRL status
		(only p-values < 0.05 are shown) best fitting was observed at this cutoff
	Master spot no.	Spot identification number on the master gel
	Spot ID assigned during experiment	Spot identification given by the authors during the analysis process
	lmfit p-value	P-value derived from the lmfit function of the R package limma; spots were excluded from the analysis if they were not detected in at least 10 out of 20 samples (excluded); p-values < 0.05 are highlighted in grey
	MS/MS result	Result from mass-spectrometric analysis

## Sheet: Sample info 
Sample description
Sample ID	Spots detected	Spots matched	Group
CTRL_1	787	500	Controls
CTRL_2	1110	732	Controls
CTRL_3	1160	797	Controls
CTRL_4	1215	1215	Controls
CTRL_5	1049	607	Controls
CTRL_6	1253	770	Controls
CTRL_7	1001	648	Controls
CTRL_8	1123	767	Controls
CTRL_9	1143	766	Controls
CTRL_10	807	543	Controls
ASD_1	1158	799	Autism
ASD_2	1117	678	Autism
ASD_3	1122	699	Autism
ASD_4	885	564	Autism
ASD_5	1327	775	Autism
ASD_6	1123	619	Autism
ASD_7	680	497	Autism
ASD_8	1206	734	Autism
ASD_9	1200	769	Autism
ASD_10	923	638	Autism

## Sheet: Log2 ratios vs int. standard
Log2 ratios of detected and matched spots compared to internal standard after normalization to overal image signals (DeCyder Output)
Master spot no.	CTRL_1	CTRL_2	CTRL_3	CTRL_4	CTRL_5	CTRL_6	CTRL_7	CTRL_8	CTRL_9	CTRL_10	ASD_1	ASD_2	ASD_3	ASD_4	ASD_5	ASD_6	ASD_7	ASD_8	ASD_9	ASD_10
	Controls	Controls	Controls	Controls	Controls	Controls	Controls	Controls	Controls	Controls	Autism	Autism	Autism	Autism	Autism	Autism	Autism	Autism	Autism	Autism
1	-	-	-	-0.255803	-	-	-	-0.0267292	-	-	-	-	-0.0731347	-	-0.291132	-	-	-0.330444	-	-
3	-	-	-	-0.00475305	-	-	-	-	-	-	-	-	-0.493852	-	-	-	-	-	0.240253	-
4	0.00776959	-	-	-0.0563061	-	-	-	-0.000721167	0.0900404	-	-	-	-0.147307	-	-0.213876	-	-	-0.241352	-	-
6	-	-	-	-0.348232	0.088413	-	-	-	-	-	-	-	-	-	-	-	-0.131194	-	0.0540844	0.0663992
7	-	-	-	-0.647729	-	-	-	-	-	-	-	-	-	-	-	-	-	-0.294547	-0.185867	-
8	-0.0388575	-0.400538	-	-0.0688771	0.216858	-0.166458	-	-0.00992041	-	-0.0382957	-	-	-0.185105	-0.481092	-0.263034	-	-	-	-	-0.0773797
9	-	-2.27074	-	-0.305212	-	-	-	-0.14274	-	-	-	-	-0.135009	-	-	-	-	-1.07265	0.0110662	-
10	-	-	0.0941009	-0.0939658	-0.130272	-	-	-	-	-0.00891709	-	-	-0.067914	-	-	-	-	0.219958	-0.0899049	-0.803475
11	0.357496	-	-	0.0583858	-0.128161	-	-	-0.055751	-	-	-0.153546	-	-0.0325241	-	-	-	-	-0.348006	-0.305912	-
12	-	-	-	-0.329181	-	-	-	-	-	-	-	-	-0.210638	-	-	-	-	-0.0758749	-	-
13	-	-	-	-0.442652	-	-	-	-	-	0.244278	0.364572	-	-0.121281	-	-	-	-0.350045	-	0.00906047	0.254715
14	-	-	-	0.122474	0.0659858	-	-	-0.311387	-	-	-	-	0.0867838	-0.0592168	-0.0650208	-	-	0.0753273	-0.134089	-
15	-	-	0.608715	0.217231	0.177726	-	-	-0.0336521	-	-	-	-	0.184217	-	-	-	-	-	-	-
16	-0.0592168	-0.104337	-	0.0522768	-	-0.0843364	-	-	0.139339	0.0422241	-	-	-0.0322419	-0.270708	-0.236217	-	-	-0.162726	-0.311387	-0.135141
17	0.155879	-0.543496	0.401194	-0.614757	0.33182	0.713872	-0.162855	-	-0.343237	0.0284277	-0.0635029	-0.801324	0.522759	0.137635	0.261952	-0.508124	0.148479	-0.015783	-0.269871	0.155361
18	-	-0.347666	-0.126576	-0.386149	0.1121	-	-0.323428	-	-	-	0.220949	0.111165	1.60947	-	0.0663992	-	-	-	0.353888	-
19	-	-	-	-0.351063	-	-	-0.0371713	-	-	-	-	-	-0.0899049	-	-	-	-0.301002	-	-0.281075	-0.178747
20	-0.00216242	-0.522658	0.368824	-0.914641	-	0.522759	-1.2896	-	-0.628914	-	-0.202136	0.258579	-0.282262	-0.167872	0.156655	-	0.113167	-0.184978	-0.164786	0.101516
21	-	-	-0.210015	-0.950244	-1.02148	-	-	-0.12618	-	-	-0.0308304	-0.180657	-	-	0.356144	-	-	-	-	-
22	-	-	-0.198368	-0.654436	-	-	-	-0.168642	-	-	-0.190172	-0.0127832	-	-0.236217	-0.501312	-	-	-	-	-
23	-	-	-	-0.569005	-0.43808	-	-	-	-	-	-0.0781999	-	-	-	-	-	-	-	-	-
24	-	-	-0.0955869	-0.746485	-	0.208143	0.0186342	0.0201999	-	-	-0.217603	0.15549	-	-	-0.425459	-	-	-	-0.485736	-
25	-	-0.217479	0.385928	-0.133037	-	0.136454	-	-	-	-0.146916	-0.111432	-	0.410015	-	0.207143	-	-0.424922	0.0298416	-1.04117	-0.116764
26	-	-0.0473988	0.294312	-0.250355	-	0.223299	-	-	-	-	0.0769695	-	0.846313	-	-0.274649	-	-	-0.44074	0.207518	-0.00360224
27	-	-0.133169	0.078883	-0.263275	-0.430928	-0.00920383	-	-	-	-	0.190678	-0.689478	-0.073409	-	-0.1644	-	-0.328607	-0.0392788	0.0301242	-
28	-	-0.0765591	-0.175173	-0.196985	-	-	-	-	-	1.08604	-	-	0.0615688	-	0.197991	-	-0.082975	-0.351628	-	-0.0319597
29	0.0465609	-0.0326651	-	-0.850399	-	-0.281075	-	-	-	-0.247806	-0.0723116	-0.0440443	0.791689	-	-0.19497	-	-	-	-0.0754642	-
30	-	-0.340277	0.0807941	-0.428357	-0.0257376	-	-	-	-	-0.341189	-0.106616	-0.895303	0.200504	-0.273098	-0.00417776	-	-	-0.120883	-0.0593553	-
31	-0.0130691	-0.248535	-	0.0373119	0.186881	-0.0760117	-0.234869	-0.112367	-	-0.00690837	-0.145743	0.312433	0.0104934	-0.571531	-0.187134	-0.178874	-0.0224743	-0.282143	-0.0540844	-0.0406821
32	0.0146409	0.198117	0.0309716	0.249021	0.253989	0.105946	-0.218719	-0.131721	0.125254	-	-	0.313246	-	-0.248778	0.0695647	-0.131853	-	-0.480782	-0.0387171	-0.0140696
33	0.0482362	-0.29337	-	-0.254715	-	-0.330444	-0.554245	-0.131063	-	-	0.0727232	-0.216486	0.659559	-	-0.111298	-	-	-	-	-
34	-	-	-0.0657102	-0.0179219	-0.153416	-	-0.233765	-	-	-	-	-	-0.0531113	-	-0.436162	-	0.115832	0.11023	0.233029	0.0207689
35	0.206893	-0.0432045	-0.0640551	-0.078883	0.260507	0.311619	-0.844386	-0.0359054	0.0439044	0.0447438	-0.143655	-	-	-	0.197111	-	-0.137372	-	0.098689	0.276437
36	-	-0.384823	-	-0.208018	-	0.182184	-0.134221	0.198997	0.00460925	-	-	-0.271545	0.116764	-	-0.0728604	-3.49424	-	-	-0.267835	0.00129784
37	-	-0.0996318	0.0506062	-0.0368901	0.213005	0.00158609	-0.160146	-	-	-	-0.432532	0.270469	0.352194	-	-	-	-	-	-0.0136409	-
38	-	-0.748719	0.0465609	-0.132511	-0.510557	0.0482362	-0.00906047	0.129085	-	-0.302758	0.0136409	0.127765	-0.289244	-	-	-	-0.0429244	-0.19131	-	-0.321813
39	-	-	0.064469	-0.0893626	-	-0.219463	-0.105142	-	-	-	-	0.0912598	0.1133	-	0.493852	-	-	-	0.762136	-0.208642
40	-0.952035	-	-	-0.350497	-0.613249	-0.0749164	0.0133551	-	-	0.376957	-	-0.110898	0.130008	-	-0.0102069	-	-	-0.213254	-0.179766	-0.34301
41	0.0903115	-0.616546	0.105142	-0.174662	-	-0.365693	0.10541	0.0751903	-	-	0.162339	0.147567	-	0.380397	0.601887	-	-	-	0.153805	-
42	-	0.0297002	-	-0.625364	-	0.494774	-0.655535	-0.0729976	-	-	-	-0.707348	0.105142	0.0180644	-	-	-	-0.185486	-0.300299	-0.429
43	-	-0.421156	-0.1396	-0.130272	-	0.198494	-0.0306892	-0.0322419	-	-0.306379	-0.165044	0.0962619	-0.151339	0.277271	-	-	-	-0.434562	0.682753	-0.410667
44	-	-	0.243547	0.179766	-	0.190931	0.00633393	-	-	-	0.0434845	0.19497	-	-	-0.13711	-	-0.216734	0.121679	-	-
45	-	-0.0657102	-	0.049352	-	0.197111	0.179129	-	-	-	0.0920721	0.190678	0.15082	-	-0.0326651	-	-0.17479	0.118626	0.00762609	-
46	-0.104471	-	-	-0.313942	-	0.299362	0.068602	-0.0370307	0.231924	-	-0.203264	0.000576963	-	0.491802	-	0.400647	-	-	0.105276	-0.116232
47	-	-	-	-0.363676	-	0.244522	-	-	-	-	-	-	-	-	-0.0583858	-	-	-	-	-
48	-	-0.236217	-0.090718	-0.0842004	-	-	-0.207643	-0.0244615	-	-	-0.247928	-0.411643	-	-	-	-	-	-	-	-
49	-0.146786	-0.182692	0.114367	-0.315102	0.0475384	-0.0114956	-0.137241	-	-	-	0.115566	-0.023894	0.0977456	-	-0.0718999	-	-	-	-0.358171	-0.471344
50	0.160146	-	-0.0127832	-0.145482	0.0992279	0.0976108	-0.0448837	-0.205017	-0.221692	0.315334	0.0263043	0.0177794	-0.0150693	-0.28404	0.292664	-	-	0.175684	0.0406821	-1.61245
51	-	-0.609377	0.276556	-0.202762	0.028852	0.279412	-0.402504	-	-	0.161694	-0.0955869	0.22367	0.263996	-	0.0978804	-	0.117163	-	-0.0870554	0.0957219
52	-	-	-	-0.420833	-	-0.0439044	-	-0.363003	-	-	-0.0769695	-0.000721167	0.394404	-	-0.424922	0.0360461	-	-0.177471	-	-
53	0.2587	-0.134484	-	-0.067501	0.146525	-	0.124725	-	0.256044	0.105678	-0.1149	-0.34551	0.235727	0.233152	-	-0.0335111	0.121281	-	-	-
54	-0.153287	-	-	-0.0623981	0.225645	0.394404	-0.554049	-	-0.237686	-	-0.234992	-0.304511	0.312781	-	-	0.411426	-	-0.182565	0.1129	0.0182069
55	-0.224534	-	0.0343566	0.0040339	-0.327802	-0.299127	-0.0374525	0.0133551	0.237197	-	-0.178747	-0.165815	-	-	-	-	-	-	-	-
56	0.0614306	-0.284633	0.10017	-0.222434	-0.539829	-0.0244615	-	-0.0243197	-	0.294665	-0.0951818	0.122341	0.148999	-	-0.779302	-	-	0.188781	-0.208642	-
57	0.112633	-0.515208	-	-0.201257	-	0.0766959	0.448478	0.121679	-0.546956	-	-	-0.0194884	0.181039	-	-	-	-	-0.140648	-	-0.391218
58	0.0503276	-	0.215119	-0.0799754	-0.188654	-0.131326	0.323774	-0.132116	0.0184917	-	1.40103	-0.196607	-	-	0.0483757	-	-	-	0.0353424	-0.578794
59	-	-0.67726	-0.188401	-0.102994	0.066537	0.156526	-0.480162	-	-	-0.288418	0.254594	0.257493	0.063779	-	0.724476	-	-	-0.041243	0.514501	-
60	-	0.0313952	-0.141956	0.0450235	-	0.40621	-0.0590783	0.0561673	0.250355	-	-	-	-	-	-	-	-	-	-	-
61	-0.334797	-	-0.0567222	-0.0945063	-0.111432	0.00144197	-0.207893	0.0585243	0.0596322	-	-0.0401209	-0.0192037	-	-	0.0604625	-0.36042	-	-	-0.385597	-
62	-	-	0.103263	-0.160533	-	-0.064469	-0.239154	0.0356239	-	-	-0.0942361	-0.260026	0.530271	-	-0.447103	-0.105142	-	-	-0.0672257	-
63	-	-	-	-0.377735	-	0.0896337	-	-0.0949116	-	-	-0.0343566	-0.280244	0.78668	-	-	-0.259423	-	-	-	0.229219
64	0.00259452	-0.0982848	0.156914	0.00776959	-0.1595	-0.176833	-0.260146	-0.218347	0.116764	0.139208	0.170822	0.260507	-	-0.451963	-0.125519	-0.124725	-0.172103	-0.0690147	-0.247806	-0.136716
65	-	0.0194884	0.228849	-0.078883	-	0.179893	-0.147307	-0.0984196	-0.023894	-1.08678	0.1133	-0.106348	-	-0.140386	-	-0.669299	-	-	-0.214871	-0.300299
66	0.184217	-0.186754	-0.154972	-0.197362	-0.0777899	-0.141302	-0.317304	0.152508	-0.381173	-	-0.135666	0.0156403	-	-	-0.0551957	0.16954	-	-0.168514	-0.167229	-0.173255
67	-0.0639171	-0.132248	-0.183455	-0.0955869	0.0727232	0.0880059	-0.35727	-0.0380147	-0.0652966	-0.128557	0.0210533	-0.0258793	-0.0720372	-	-0.0339339	-	-	0.0590783	-0.12075	-0.0540844
68	-	-	-	-0.295018	-0.25882	-	-	-0.186501	-	-	-	-	-	-	-	-	-	-0.264957	-	-
69	-	-	-	-0.181166	-	-	-	-	-	-	-	-	-	-	-0.0297002	-	-	-0.336283	-	-0.110363
70	-0.0187766	0.0723116	0.179766	0.00776959	-	-	-	-0.14978	0.0993625	-0.00547185	-	-	0.307662	-0.543001	-	-0.375401	-	-	-0.576571	-0.0701145
71	-	-	-	-0.130404	-	-	-	-	-	-	-0.0472592	-	-	-	-	-	-	-	-	-
72	-	-	-	-0.319734	-0.825379	-	-0.0668125	-	-	-	-0.159629	-0.145482	-	-	-	-	-	-	-0.284159	-0.0742314
73	-	-0.0536674	-	0.239642	0.350497	-	-0.0586628	-0.268315	-0.0453032	-0.972619	0.055751	-0.00561557	0.161694	-0.00547185	-	-	-	0.0775165	0.535953	-
74	-	-	-	-0.331934	-	0.14991	-	-0.0926134	-	-	-0.0524159	0.0251706	0.607768	-	-0.324695	-0.341303	-0.423309	0.0641931	-	-0.176578
75	-	-	-0.298189	-0.2929	-	-	-	-	-0.361656	-	-	-0.327802	-	-	-0.0966667	0.158596	-	-0.250962	-	-
76	-	-	-0.187514	-0.182946	-	-	-	-	-	-	-0.0316775	-	-	-	-	-0.19497	-	-	-	-
77	-0.0492125	-	-0.00144197	-1.79797	-0.764431	-0.581592	-	-0.269751	-0.0220482	-0.317767	-	-0.557876	-	0.176323	-0.180784	-0.751635	-0.195096	-	-0.211635	-0.160275
78	-0.515813	-0.349592	0.413161	-0.207893	-0.0193461	0.00604663	-0.201132	0.119157	-0.0716254	-	0.00446544	-0.0949116	0.107956	-0.505789	0.134878	-0.125916	-	0.772984	0.196859	-0.195348
79	-	-0.733007	0.0798389	-0.506602	-	0.0413832	-0.230449	0.245861	-0.200253	-0.163112	0.387032	0.177344	-0.186627	-	0.0588014	-	-	-	-	-0.116897
80	-	-0.275007	-0.0542233	-0.574925	-	0.215741	0.088413	0.0703893	-	-	0.535754	-	0.0444641	-	0.390338	-	-0.218967	-0.0240359	-	-
81	-	-	-0.192447	-0.212632	-1.34107	-0.016211	-	-0.542209	-	-	-0.0387171	0.108759	0.361095	-	-	0.0586628	-	-0.0655723	-0.433707	-
82	-	-	0.210888	1.23677	0.295488	0.562767	-0.156785	-0.0416635	0.470927	1.05422	-	-	0.35061	-	-	-0.699107	-	-	-0.441908	-
83	-	-0.153805	-	0.0295589	0.088413	0.2806	-	-0.0112094	-0.111966	0.0514417	-0.181675	-0.139993	0.277985	-0.412077	-0.264596	-0.676719	0.0990932	-0.111833	-0.216734	0.313826
84	-	-	-0.176067	-0.184217	-	-0.206143	-	-	-	-	-	-0.100843	0.471656	-	-0.596267	-0.292075	-	0.206643	-	-0.319849
85	-	-0.0130691	-0.290188	0.102322	-	-0.0590783	-0.23008	0.14952	0.233888	-0.282973	-0.183709	-0.139077	-	-	-	-	-	0.0136409	-	-
86	0.274411	-0.144699	-0.410015	0.10675	-	0.551295	-0.101247	-0.165944	-0.0197731	-	0.0578315	0.12075	0.406863	-	0.577441	-	-	0.0332292	0.320658	-0.615981
87	0.0663992	-0.449852	0.0440443	-0.00504062	-0.0137838	-0.024887	-0.0524159	-0.0951818	-0.218595	-0.80554	0.0490731	0.0939658	0.044604	-	0.163628	-0.0210533	-0.157432	-0.287236	-0.298424	0.147307
88	-0.0318186	-	-	0.106482	-0.112633	-0.124196	-0.0708015	0.0117819	0.256044	-	-0.197488	-0.35095	-	-0.680774	-	-	-	-	0.417056	-0.669571
89	-	-0.24987	0.363339	-0.0712135	0.0705267	-0.369383	0.0458623	-0.0443242	-	0.226632	0.215368	0.235482	-	0.102725	-	-0.192447	0.136323	0.177726	-	-0.201885
90	-	-	-	-0.212009	-0.181929	-	-0.489132	-	0.293606	-	-	0.278698	0.110363	-	-0.0366088	-0.237441	-0.073409	-	-0.192573	-
91	-	-0.591488	-1.14906	-0.347552	-0.10017	0.236584	-	0.0194884	-0.0529723	-0.124725	0.271545	0.103531	-0.0361868	-	-0.0723116	-	-	0.151339	0.0939658	-
92	-	-	-	-0.0196308	-	-	-0.0672257	-	0.337654	-	-	-	-	-	-	0.176961	-	-	-0.103263	-
93	-0.152378	-0.0623981	-	-0.181929	0.266876	0.0104934	-0.169412	-	-0.00891709	-	0.0405418	-0.0182069	0.180148	-	-0.18574	-0.183201	-	-	0.184852	0.267116
94	-0.140517	0.0441843	0.144438	0.158337	-0.12618	0.0380147	0.348686	-	0.450485	-	-	0.0698396	0.224781	-0.0139267	-	-0.483983	-	0.444773	-0.508327	0.146786
95	0.0866479	0.255199	-0.258338	-0.0949116	-0.175045	0.104739	0.336626	0.00834346	0.127105	-	-0.0254541	0.0187766	0.432959	-0.075738	0.104873	0.27739	-	-0.0635029	-0.269871	-0.0475384
96	-	-0.282143	0.504976	-0.0326651	-	-	0.00518438	-	-	-	0.27011	-	-	-	-	-	-	-	-	-0.287709
97	0.164529	-0.461319	-0.117429	-0.409798	0.354452	0.571531	-	-0.0578315	-0.279887	0.118493	-0.000144262	0.127369	-0.108491	0.0654344	-	0.0180644	0.00317044	-0.0368901	0.0604625	0.0136409
98	-	-0.179129	-	-0.0874628	-	-0.0104934	0.228973	-	0.156785	-	-0.0270125	0.269033	0.134878	-	-	0.236217	-0.130931	0.176195	-0.207768	0.0617071
99	-1.05381	-	-	-0.119555	-	-0.0528332	-	-	-0.184471	-	-0.373509	-0.0224743	-	-	-	-0.0328061	-	0.190299	-	-
100	-0.421587	-0.227125	-	0.086512	-0.0234683	-0.0922074	-0.0716254	-0.130536	0.25181	-	-	-0.112233	-	-1.15049	-	0.0391384	-	-0.155749	-	-0.122871
101	-	-	-0.337768	-0.160533	-	-0.318346	-	0.463099	-	-	-0.275126	-	0.169284	-	-	-0.155102	0.32112	-	-	-
102	-	-0.728922	-0.0464212	0.00345832	0.0240359	-	-	-	-0.271426	0.0179219	-	-	-	-0.235482	-0.0443242	-0.0539454	-	0.223917	0.147697	-
103	0.00963382	-	-	-0.108223	-	-	0.0017302	-	-	-	0.420078	-0.0422241	-	-	-	0.125519	-	0.34426	-0.064331	-0.322044
104	-	1.05436	-0.239887	-0.220578	-	-0.319965	-	-0.0959919	-0.236217	0.136979	-0.352871	-	-	-0.604736	-	-	-	-	-	-
105	-	0.0629506	-	0.105008	-0.15004	-	-	1.69955	-	0.0418037	-0.251204	-	-0.245496	0.214747	-	-	-	0.169668	0.00963382	-
106	-	0.267835	-	-0.0890913	-	-	-	0.334797	0.129876	0.228603	-0.398898	-0.272023	0.32435	0.137241	-0.19497	-0.212756	-0.190804	-	-	-
107	0.338339	-	-0.401303	0.0236102	-	-0.432318	-0.109695	-0.15782	0.105946	-	-	0.052555	-	-0.811142	-	0.22404	-	-	-	-0.0863762
108	0.188907	-0.128293	-	-0.207768	-	-	-0.134352	-0.305329	-0.0953168	0.549226	0.434562	-0.213254	-0.0492125	0.109427	-	0.525468	-	0.170181	0.109427	0.0399806
109	0.0673634	-0.214125	-0.0017302	-0.14091	-0.0467006	0.459432	0.168129	-0.383608	-0.264356	-0.618333	0.245982	0.00791308	0.259905	0.331017	-0.228603	0.265677	-	-0.101785	-	0.0618453
110	-0.873734	-0.208892	-0.0988238	0.0359054	-	0.232906	-	-0.0813396	0.0373119	-	0.00532812	0.174023	-	-	-	0.349592	-	-	0.720716	-0.142087
111	-	-0.381173	0.068602	-0.119688	-	-0.200128	-0.000865357	-0.0769695	-	-	-	-0.0666748	0.160791	-	-0.126841	-	-	0.139077	0.100439	-0.1644
112	-	-	0.0294175	-0.299831	-0.0641931	-	-	-	-	-0.291014	-	-0.77104	0.265077	0.0180644	-	-0.602362	0.0511633	-	-	-
113	-0.216734	-	0.440952	-0.224905	0.461319	0.714224	0.629939	0.427713	-0.113434	-	-	-	0.132511	0.264116	0.428678	0.241718	0.200253	0.0936954	0.0169241	-
114	0.0754642	-0.702126	0.0894982	-0.456911	0.577054	0.751464	0.373398	-0.0352016	-0.189919	-0.0250288	-0.0628125	0.366364	-	0.29337	0.366812	-0.234747	0.146003	-0.047678	-0.0949116	0.148218
115	0.225768	-0.154583	-	-0.0230424	-	-0.0263043	0.22367	-0.0781999	0.222186	0.0703893	-0.117296	0.196229	-	0.117961	-0.320773	-	0.0173518	-	0.136979	0.106616
116	-1.41294	0.194339	0.0747794	-0.250598	-	-0.262553	-	-	-0.134615	-0.120485	0.141956	0.254473	0.173383	-	0.146916	-	-	0.107018	0.0692897	0.0843364
117	-0.0150693	-	-0.0703893	-0.112633	-0.0844725	-	-	-0.151079	-	-	-	-0.58938	0.046002	-0.00288251	0.376179	-1.11929	0.0702519	-	-	-
118	-	-0.0116388	0.198997	-0.126709	0.232784	0.398022	-	-0.0250288	-	-	0.0182069	0.0880059	-	-	-	0.161952	0.128161	0.123004	-	-0.164529
119	-0.496513	0.00848689	0.327572	-0.284277	-	-0.455018	-	-	-	-	0.213503	-	-	-	-	0.295488	-	0.242084	-	-
120	0.0231844	-0.0507455	-0.125254	0.109294	0.00518438	-	0.119024	-0.0457225	0.0533894	-	-	0.585732	-	-0.571434	-	0.180784	-	-	-0.111566	0.226509
121	0.0197731	-0.0657102	-0.269153	-0.134878	-	0.209017	-	-0.0163537	-0.245739	-0.068602	0.140386	-	-0.254231	-0.0794293	0.139469	0.026446	-	-	-	-
122	-	0.0176369	-	-0.0615688	-0.0210533	-0.0223323	0.0965317	0.758047	0.165044	-0.0839282	-0.402067	0.239398	-	-	-	-0.090176	-0.0603241	0.342327	-0.0385767	0.0950467
123	-	-0.142609	-0.205267	0.128161	-	-	-0.0227584	-0.00331439	-0.969381	0.131589	0.136454	1.01035	-	0.344147	-	0.458382	-	-	-	-0.429321
124	-0.118227	1.95155	0.639047	-0.407733	-0.503145	-0.726831	0.293841	-0.0623981	-	-0.0531113	-	-	-	-	-	-1.68455	0.15562	-	0.159112	-
125	0.052555	0.211884	-	-0.298189	-0.180275	-	-0.0395596	-0.107018	-	-	0.0581086	-0.291368	0.668664	0.168385	-0.0821576	0.00475305	-	-	-	0.160791
126	-	-	-0.233765	0.00877371	-0.274649	-	0.00115369	-0.00647756	-0.409907	-	0.142609	0.930624	-0.00906047	-	-0.0635029	-	-	0.0731347	-0.041243	-
127	-	-0.0227584	-0.27739	-0.0569996	-	-0.198117	-	0.0992279	-	-	-0.00374614	0.0848807	-0.337197	-0.124196	-	-0.223052	0.26111	-	-	0.0521376
128	-	-0.196859	-0.227987	-0.0760117	0.271545	-	-0.0426443	-0.209391	0.228111	-	-0.0422241	0.00805655	-	-	-	0.0127832	0.151209	-	-	0.204892
129	-	-0.115166	-	-0.0480967	-	-0.0409625	-	-	-	0.105008	0.0453032	0.0606008	-	-	0.142348	0.0432045	-	0.246469	-	-0.0874628
130	-	-	0.296428	-0.216734	-	-0.161049	-	-0.00230647	-0.215865	-	0.187641	-0.077243	0.477988	-0.0150693	-	0.477677	-	0.328147	-0.166458	-
131	-	-	0.510557	0.0625362	-	-0.142087	-	-0.170694	-	0.0565835	0.256407	-0.0927487	0.642471	-	-	-	-	0.293959	-	-0.1595
132	-	-	-	-0.328377	-	-	-	0.0328061	-0.0959919	-	-0.165301	-	-	-	-	-	-	-0.0381552	-	-
133	-0.0160684	-0.146525	-1.04222	0.16954	-0.120617	-0.208018	-0.123269	-0.32458	0.40174	0.39835	-	0.0094905	0.0996318	0.0720372	-0.132643	0.17645	0.267236	-0.160275	-0.256769	-
134	-	0.090447	-	0.445409	-	0.454597	0.18612	-0.157432	-0.463518	-	0.143524	0.50019	-	-1.10715	-0.43808	-0.304511	-	-	-	0.0382957
135	0.243182	-0.478092	0.249991	0.0855606	0.169412	0.0170667	-0.0311128	-0.0809305	0.0567222	-	-	0.0278618	-	-0.87523	-	-	-	-0.274888	-	0.0806577
136	0.0364682	-	0.348799	-0.272501	-	-	-0.0821576	-0.148348	-	-	0.191563	-	0.660929	-	-0.411643	-	-	0.219091	0.237931	-0.0551957
137	-	0.66102	-0.167743	0.0515809	-	0.0619835	-	1.96421	-	0.0592168	-0.389457	0.200379	-	0.397693	-0.0687396	-	-0.0683269	-	-0.0405418	0.0784732
138	-0.0677764	-	0.455229	-0.212383	-	-	0.0625362	-0.312549	-0.188021	-	0.22231	-	0.497025	-	-0.364012	0.547647	-	0.179893	-	-0.183201
139	-1.30012	-0.209141	0.111031	0.104471	0.137372	-	0.0840643	0.172616	-0.0182069	0.0618453	0.15082	0.947479	-	-	-0.0301242	-0.0848807	-	0.0923428	-	-0.133827
140	-0.119954	-	0.297837	-0.0926134	-	0.0519985	-0.259664	-0.0969365	-	0.132511	0.130536	-0.0694272	0.598365	-	-0.351628	-	-	0.367818	-0.08882	-
141	-0.0825664	-0.265917	-0.89173	0.705845	0.235482	-0.067088	-0.101516	-0.371057	0.604451	0.301588	0.357045	0.296663	0.329411	0.132379	0.249749	-0.227371	0.399226	0.272979	0.252052	0.377624
142	-	-0.111031	-	-0.0486547	0.16954	-0.110363	0.107554	-0.179001	0.00705194	-0.19232	-	0.0574156	0.134615	0.280481	0.120617	-0.51662	0.1137	0.207768	0.154583	0.0721744
143	0.156397	-	0.0272956	0.191815	-	-0.0104934	-0.320311	0.474981	-0.169797	-	-	-0.194591	-0.416948	0.0791562	0.0237521	-	0.159371	-	-	0.428357
144	-	-	-	0.190804	-	-	-	-	0.0468403	-	-	-	-	-	-	-	-	-	-	-
145	-	-	-	-0.278461	-	-	-	-	0.0368901	-	-	-0.823749	-	-	-0.113034	-0.368042	-	-	-	-
146	-	-	-	0.305329	-	-0.0473988	-	0.206018	-0.248899	-	-	0.301354	-0.334111	-0.104337	0.125651	0.581496	-	-0.300299	-0.258459	0.107152
147	0.0945063	-0.469052	-0.851039	0.491289	0.213254	-0.0147838	0.223793	0.170053	0.57918	0.226015	0.215492	0.268434	0.282618	0.290306	0.458592	0.511569	0.280244	0.2949	0.291721	0.382501
148	0.189666	-	-	-0.238175	-	-	0.131985	0.476019	0.024887	-0.116764	-0.341303	-	0.218967	0.303459	-0.0579701	-0.799004	0.292075	0.234501	-0.0282862	0.106348
149	-	0.0862403	-	0.0291348	0.102591	-0.159112	0.108625	-	0.466236	-0.266397	-	-	-	-0.0950467	-	0.393855	0.0976108	-	0.0210533	0.0253123
150	-0.111031	-0.111966	-	0.075738	-0.0880059	-	-0.122739	-	-0.334454	-	-	-0.27608	-	-0.483468	-0.0144981	-0.647637	-	-	0.799833	0.260748
151	0.163112	-	0.273814	-0.135009	-	-	-	-0.142479	-0.316377	-	-	-0.0535284	0.645978	-	-0.384271	-	-	0.355806	0.0103502	0.0251706
152	-	-	-0.45038	-0.0990932	-	-	-	-0.237686	-0.0177794	-	-	-0.659103	-	0.19497	-	-0.00345832	-0.0713508	-	-	-
153	-	-	-	-0.117562	-	-	-	-0.145873	-	-	-	-0.415867	-	-	-	-	-	-	-	-
154	-	-0.40806	-0.0231844	0.0749164	-0.0387171	0.474358	-	-	-0.0867838	-	-	-0.721591	0.227864	-0.237564	-	-1.19465	-	-	-	-
155	-	-	-0.239031	-0.391108	-	0.391218	-0.0746424	-	-0.0842004	-	-	-0.273695	0.302524	0.210015	-	-0.0483757	-	-0.128425	-	-
156	-	0.0187766	-	0.0692897	-	0.273695	-0.125916	-0.0311128	-	0.224287	-0.0231844	0.238909	-0.166458	-0.097476	-	-0.542605	-	-0.128953	-0.175173	-
157	0.282143	-0.0122111	-0.435735	0.0342157	0.256165	-	0.409147	-0.353662	0.244156	-0.20063	-0.789771	-0.0110662	-	-0.248656	-	-0.181929	-	-	-	-
158	-	0.138028	0.247198	-0.25689	-0.0560285	-0.179638	0.22231	-0.0271541	0.207393	-	-	-0.0945063	0.192699	-0.0246034	-	0.15562	-	0.147697	-0.156526	-
159	-	-	-	-0.0650208	-	-0.0578315	0.0569996	-	-	-	-	-0.0936954	-	-	-	-	-	-	-	-
160	0.105008	-	-	0.0592168	-	-	-	-0.0409625	-	-	-	0.0258793	-0.132906	0.14091	-0.0204844	0.367595	-0.146134	-0.0560285	0.466758	0.152248
161	-	-	-	-0.148609	-	-0.140255	0.196481	-0.117562	-	-0.00360224	-	-0.243913	0.0143553	-	0.0816123	0.310573	0.0144981	0.0973411	0.400538	0.100439
162	0.0654344	0.0984196	-0.436268	-0.357608	0.0551957	-0.355918	0.106884	-0.0836559	-0.0241778	0.0478175	-	-0.0576929	-0.0919367	0.120617	0.00992041	0.439464	-0.0244615	-0.507516	0.00977712	-
163	-0.278461	-0.0377336	-0.21661	-0.544485	-	-0.1129	-0.277509	-0.0482362	0.176833	-	0.0133551	-	-	-	-	-	-	-	-	-0.126444
164	-	-	-0.160533	-0.0156403	-0.161436	0.122606	-0.183709	-	0.45386	0.386701	-0.0147838	-0.030548	0.272023	0.00963382	-0.385486	0.640066	-	-	-0.311852	0.140255
165	-0.142871	-0.300299	-0.697774	-0.1137	0.213752	-0.556797	-0.219835	-	0.278342	0.0626744	-	0.108223	-	-	-0.0662614	-0.662114	-0.0221902	-0.0149265	-	0.309642
166	-	0.167872	-	-0.0506062	-	-	-0.335712	-	-	-	-	-	-	-0.599794	-	-	0.0114956	-	-	-
167	-	-0.0721744	0.326422	-0.067088	-	-0.441696	-0.0316775	-	-	-	-	0.0607392	-0.214498	-0.336398	-	-	-	-	-	-
168	-	-0.110898	-	-0.0688771	-0.265437	-0.231432	-0.148739	-	-0.0619835	-	-	-0.175429	-	-	0.0375931	-0.189413	-	-	-	-
169	0.0851527	-	0.280956	0.0556122	-	-	0.1149	-0.139731	-	-0.0409625	-	0.523863	-0.082975	-	0.00460925	0.160533	-	-0.0701145	0.346305	-0.0253123
170	-0.0606008	-	-0.172231	0.147567	-0.146916	0.0364682	0.0628125	0.0882773	0.0923428	0.270469	0.380397	0.396817	0.264356	-0.38228	-0.766892	-	0.0816123	-0.924404	-1.10769	-1.18059
171	-	-	-0.641916	0.0278618	-	0.110363	-	-	0.563841	-	-	0.120485	0.14965	0.0258793	-	0.58938	-	-	-	-
172	0.0905825	-0.202136	-0.0536674	0.167615	0.195474	-	1.29525	0.0717627	-	0.131063	-	0.231801	-0.0164963	-0.0504669	0.487898	-	0.162468	-	-	-0.0267292
173	-	0.196607	-0.41738	-0.4654	-	-0.653243	-0.318346	0.0223323	-0.00115369	-	-0.0136409	-0.23217	-	-1.13665	-	-	-0.0359054	-	-	-
174	-	-	-0.707701	0.271545	0.0190614	0.216238	-	0.130404	0.260628	-	-	0.319387	0.0126402	0.212632	-0.0909889	-0.242572	-0.154454	-0.18053	-0.0114956	-
175	-	-0.038998	0.688673	-0.50853	0.114634	-	-0.0691522	-0.026021	-0.065848	-	-	0.0133551	-	0.0501882	-0.714311	0.00144197	-0.251204	-	-	-
176	0.13829	-	-	0.0999011	-0.0415234	-0.515107	0.0825664	-0.0219061	0.18954	-0.107956	0.160146	0.12075	-	-	-	0.23217	-0.0377336	0.0881416	0.366252	0.230941
177	-0.69964	-0.015783	0.896156	-0.066537	0.00776959	0.560911	0.383165	-	-1.75408	0.0473988	0.183582	-	-	0.173895	-0.0433445	-0.399554	-0.286053	0.298072	-1.89103	-0.793854
178	0.112233	0.287118	-	-0.0526941	-	-	-	0.0661236	-0.0894982	-0.388686	0.00762609	-	-	0.260267	-0.134615	0.316957	-	-	-0.283211	-0.632361
179	0.100439	0.0708015	0.209017	0.126048	0.223423	-0.0415234	-0.106214	0.130008	-0.0585243	0.0441843	0.365469	-0.0129262	0.262553	0.327457	-0.259544	-0.218471	0.189919	0.0444641	0.0461418	0.0350608
180	0.0196308	-0.159242	0.455755	0.456175	-0.458382	0.201759	0.129349	-0.0875986	-0.0359054	-0.161952	-	0.190172	-0.156914	-0.0988238	0.0480967	-0.685447	-0.0291348	-0.126576	-0.148088	-0.0706641
181	0.172872	-0.339479	-0.636636	-0.0439044	0.0250288	0.644871	-	-0.164143	-0.0237521	-0.193709	-	-	-	0.261471	-	-	0.0747794	-	-	-0.00561557
182	-	-0.367259	-0.77804	-0.169412	-0.134089	0.0094905	-0.174151	-0.0930192	0.0712135	-0.168	-	0.272382	-	-	-	-	-	-	-	-
183	0.298893	0.109829	-0.374288	0.118626	-0.257735	-0.0367495	0.283685	0.0169241	-0.256769	0.111298	0.357946	0.175429	0.177344	0.636451	0.0265876	-	-0.03492	-0.995231	-0.815248	0.299714
184	-	-	-0.267356	0.0535284	0.133432	0.510253	-0.293724	-	-0.113834	-	-	-1.17568	-	-0.437867	-	-1.26652	-	0.146655	-	0.180912
185	0.310922	-0.118626	0.115033	-0.00776959	0.254473	0.239765	-	0.0877344	0.109026	-	-	0.398569	0.499272	0.490878	0.0922074	0.289126	0.245131	0.435202	0.179511	0.0469799
186	-0.158078	0.136716	0.00647756	0.0163537	-	0.0304067	-0.0170667	0.0688771	0.0289934	-	-0.115433	0.123666	-0.0761486	0.0962619	-0.0102069	-1.55587	-0.170566	-0.0326651	-0.0982848	-0.0648829
187	-0.218843	-	-	-0.383165	-	-0.279293	-	-	0.066537	-	-	-	-	-	-	0.455018	-	-	-0.0382957	-0.00920383
188	-0.498557	-	0.0251706	0.0771062	-	-0.255803	-	-0.00115369	0.373954	-	-	-	0.396488	0.103397	-	-	0.0533894	-	-	-
189	-	-0.412294	-0.214125	-0.0962619	-0.0978804	-0.285343	-	-	-0.000865357	-	-	-	-	-	-	-	-	-0.251568	-0.0899049	0.132379
190	0.247441	-0.169668	-	-0.147046	-	-	-0.0640551	-	-	-	-	-0.177344	0.213627	-	0.0192037	-	-	-	-	-0.950916
191	-0.0546401	-0.0801119	-	0.208018	0.0136409	-0.28759	-	-0.105812	-0.0444641	0.1995	0.0641931	-0.183836	-	-	0.0200577	0.108759	-	-	-0.158208	-0.0571383
192	0.201885	0.0677764	0.637749	0.283803	-0.331705	-	0.0911243	0.0350608	-0.0585243	-	0.00273852	0.0136409	-0.0927487	0.219958	-0.0040339	-	-	-	-0.201006	-
193	0.497025	-0.315798	-	-0.107822	0.0367495	-0.308827	0.16543	-	-	-	-0.300065	-	-	-	-	-	-	-	-	-
194	0.248049	-0.399554	-0.263996	-0.364572	0.032383	0.299831	0.164529	-0.15082	0.192952	-0.411318	-	0.392317	0.361993	0.138945	0.308128	-	0.125916	0.269273	0.10916	0.256528
195	-	-	-	0.0771062	-	-0.0701145	-	-	-	-	-	-	-	-	-	-	-	-	0.0518593	-
196	-	-	-	-0.114634	-	0.317883	-0.0776532	-	-	-	-	-	-	-0.262193	0.125122	0.404358	0.241474	-	-	-
197	0.315914	-0.0122111	2.09538	0.410124	-0.229711	0.00762609	-0.0179219	0.191057	-0.188528	-	-0.237197	-0.0915306	0.00690837	0.115832	-0.0760117	-0.553754	-0.180657	-0.051024	-0.226509	-0.10675
198	-	-	-	0.540226	-	-	0.322159	-0.0739573	-	-	0.137504	-	0.0353424	0.666393	-	-0.16092	-	0.491597	-0.00518438	0.445621
199	-0.151599	-	-	-0.0994972	-	-0.567156	-	-	0.133432	-	-	-0.10608	-	-	-	0.399663	-	-	-0.0817487	-
200	-	0.300534	-	0.926607	-	-	-0.063641	0.189793	0.0714881	-	-	-0.0798389	-	-	-	-1.38775	-	-0.00762609	-0.105142	-0.0156403
201	-0.742696	-0.162339	0.103531	-0.138945	-1.72058	0.334339	-	0.0439044	-0.0571383	-	0.259303	-	0.143785	0.259544	0.311503	-	0.0870554	-	0.330558	-
202	-0.106348	-	-0.179893	-0.0356239	-0.502229	-0.0364682	-	-0.828063	-0.177089	-	-0.064331	0.123931	0.0809305	-	-0.155102	-	-	-0.0373119	-0.357833	-0.275961
203	0.219835	-0.200881	-0.179384	-0.223052	-	0.123136	-0.781066	-0.179001	0.0113525	-0.247928	-	-	0.548141	-	0.0173518	-0.39594	-0.0180644	0.0255958	0.128557	0.298541
204	0.0807941	-	-0.208767	-0.18574	0.0581086	0.0287106	0.0350608	-0.335369	0.136323	-0.266517	0.134221	-0.281787	0.346418	-0.0124972	-0.158337	0.644502	0.278461	0.308943	0.143916	0.248899
205	-	-	-	-0.0186342	-	-0.203389	-	-	-0.0761486	0.154713	-0.212258	-0.265917	-0.197111	-	-	-	-	-0.459327	-	-0.276437
206	0.15043	-0.113034	0.133695	-0.0590783	-0.0094905	0.136979	0.325847	0.143785	0.0416635	0.101785	0.272382	0.232784	0.0553345	-0.0127832	0.482952	-	-0.0747794	0.249385	-0.052555	-0.042084
207	0.0794293	0.0809305	0.0154976	-0.114767	-	-0.0455828	0.224411	0.0309716	0.026021	0.0241778	-	-	-0.120086	0.101247	-0.0469799	-	-0.0150693	0.0139267	-0.0532504	-0.0122111
208	-	-0.0490731	0.164658	0.238175	0.0486547	-0.147697	-	-	-	0.0295589	0.29337	0.0450235	0.0882773	-	0.271545	-	0.222557	-	0.0545012	0.185359
209	0.0378742	0.102725	0.428786	0.110631	0.28629	-	0.442227	0.248413	0.270828	0.125519	0.57415	0.209765	0.590339	0.371057	0.15056	0.590434	0.181802	0.370276	0.337654	0.16337
210	-	-	0.138159	0.364236	0.135929	-	0.273934	0.216858	-0.559051	0.0899049	0.255803	0.226015	0.0465609	-	0.250598	-	0.309991	0.171975	0.125254	0.11836
211	-	0.064331	1.15743	0.0554733	0.139993	0.476848	0.220206	-	-	0.161049	-0.0946415	-0.0754642	0.0380147	0.125783	-0.740194	-	0.0765591	0.120883	0.182184	0.396159
212	-0.0519985	0.181166	0.214249	0.154583	-	0.0538064	0.0129262	0.0448837	0.32435	-	-	0.282143	-	0.499272	0.0485152	-0.0071955	0.0639171	0.271784	-	-
213	0.122076	-	-0.0813396	-0.173895	-0.184598	0.414352	-0.54092	-0.204391	0.310224	-0.226509	0.067914	0.318693	0.302875	0.448795	0.0213376	0.356257	0.242206	0.185232	0.181548	-
214	0.15082	0.0657102	0.300299	0.379399	-0.0905825	0.090176	0.105142	0.221444	0.191689	0.0777899	0.0297002	0.126709	0.0997665	0.101381	-0.204141	0.417704	-	0.196355	0.073409	0.0415234
215	-	-	-	-0.0216219	-	-0.451435	0.281431	-	-0.0179219	-	-	-1.27953	-	-1.05019	-	-0.577248	-	-0.163499	-	-
216	0.332622	-	0.147176	0.348912	-0.086512	0.172744	-0.217231	0.0669502	0.0843364	-0.0169241	0.0255958	0.266157	-0.106348	0.305095	0.14496	0.349479	0.128689	0.182311	0.0549179	0.126048
217	0.786847	-	0.488412	0.170053	-0.146003	-0.165944	0.0325241	-	-	-	-0.064469	0.10916	-0.0736832	0.337654	-0.0561673	-0.477574	-0.220949	-	-	-0.153546
218	-	-	-0.00432161	0.271665	0.186247	-	0.251204	0.205393	1.11263	0.238787	0.145743	-0.129876	-	-	0.245374	0.399116	-	0.25181	0.100036	0.266637
219	-0.064331	-0.0429244	-	0.0623981	0.0174944	-	-	-	-	-	-0.10017	-	-0.0409625	-	0.133037	0.164529	-0.181039	-	0.229219	0.244035
220	-	-0.176067	-0.0677764	0.090447	-	-	0.434455	-0.363451	-	0.160017	-	0.0299829	0.00230647	-	0.168257	-0.0836559	0.324465	0.347099	0.189413	-
221	-	-	-	0.187641	0.0716254	-	0.207643	-	1.00209	-	-0.100978	-	0.0409625	0.237441	0.328607	0.318809	0.278698	0.308827	-	0.145612
222	0.0558898	0.228357	0.251446	0.0359054	0.256044	0.0311128	0.422771	-	0.0781999	0.083792	0.30871	0.327227	-	-0.105008	-	0.518233	-0.0201999	0.236952	0.0106366	0.229096
223	0.0632268	0.379288	-	-0.0409625	-0.000432744	0.230203	0.370611	0.166972	-0.0953168	0.112233	0.142479	0.0950467	-	-0.182946	-0.655718	-	0.0691522	0.183709	0.4654	0.136454
224	-	-	-	0.266876	-0.093425	0.0954519	0.0129262	-	-	-	-	-	-	-	0.295723	-0.228849	-	-	-	-
225	1.32521	-	0.453017	0.388575	0.178619	-	0.130799	0.14104	-0.407081	0.276437	0.231432	-0.432746	-	-0.60027	-0.210763	0.253021	-	0.161436	0.0356239	-0.00288251
226	0.705668	-0.117961	0.067088	0.380508	0.0277203	-0.559932	0.256165	-	-0.149389	-	-	-0.212632	0.0347792	0.0836559	0.329411	0.281787	-	0.0596322	0.0468403	0.5007
227	-	-	0.974823	0.0596322	0.041243	-	0.0518593	-	0.420402	-	0.0159257	0.0882773	-0.34426	-	-	-	0.0335111	0.30906	-	0.213129
228	0.480369	-	-0.164786	-0.00144197	-0.551688	0.289362	0.337197	-0.00360224	0.0982848	-0.0714881	-	-	-	-	-	-	-	0.360308	0.373286	-
229	0.0648829	-	0.0966667	0.522156	-0.098689	0.0515809	0.068602	-0.159629	0.100036	-	0.0204844	0.00288251	0.0880059	0.0999011	-0.277033	0.122606	-0.194213	0.158466	0.212632	-0.0315364
230	-0.283211	-0.0532504	-	0.414352	0.0787464	0.123931	-	-0.0144981	-0.31034	-	-0.0479571	0.105276	0.102322	-0.368712	0.0970714	0.355918	-	-	-	-
231	0.290778	-0.0958569	0.503858	0.0713508	-	-0.12446	0.0107798	-0.0226164	-0.100709	0.0223323	0.0124972	-	-0.0024505	-	0.23008	-	-0.0941009	0.0873271	0.370276	-0.00647756
232	-1.23401	0.0433445	-0.293488	0.0632268	0.221073	0.0681893	0.0716254	-	-0.422018	-	-0.0794293	-0.105008	0.116764	-	0.117429	-0.603597	-	0.215865	-	-
233	-	-0.545672	0.0935602	0.246591	-	-	0.110631	-0.618521	-	-	0.123401	-0.384823	-0.0672257	-	-	-0.157302	0.0970714	0.304511	0.311154	-
234	-	-	-	-0.000721167	-	-0.189793	-	0.0825664	-0.130272	0.244156	-0.816886	0.140124	-	-0.254836	0.125916	0.102188	-	0.00115369	0.0024505	0.126312
235	-	-	-0.422986	-0.267596	-	0.501108	-0.605494	-	0.0285692	-	-	-0.199876	-	-0.271545	-	-	-	-0.229219	-0.164271	-
236	-	-0.0766959	-0.0336521	-0.0511633	0.0440443	-	0.311852	-0.0558898	-	-	0.327342	-0.116631	-0.273934	-	-	-	-	0.0475384	0.10165	-
237	-	-0.576957	-	-0.865919	-0.227002	0.29537	-	-	-	-	-	-	-	-	-0.883934	-	-	-	-0.383608	-
238	-	-0.128161	-	-0.220454	-	-	-	-	-0.23217	-	-0.209141	-0.125651	-0.0790196	-	-0.11836	-	0.0753273	-	-	0.0963968
239	0.111031	0.0732718	-	-0.149259	-	0.395063	0.110096	0.0855606	0.0862403	0.0441843	-0.107688	-0.196229	-0.0945063	0.741489	0.215368	0.84149	-	0.210638	0.0897693	-
240	0.618051	-	0.243913	0.00187429	0.0374525	0.153157	-	0.0284277	0.0589399	0.0408223	0.117828	0.147046	0.031254	-	0.190552	0.293606	0.0164963	0.195222	0.163885	0.110898
241	-0.604736	-0.345056	-0.0813396	-0.167486	-0.179384	-	-0.0471195	-0.232784	-	-	0.00992041	-	0.0699771	0.223546	-0.372841	-0.422125	-	0.380175	-	-
242	-	-0.371726	0.0398403	-0.158337	-	-	-	-0.0729976	-	0.0831112	0.0196308	-0.249506	-	-	-	-	0.14991	-	-	-
243	-	-0.113034	-0.0176369	0.123666	0.0703893	-	-0.431356	-	-	-	0.385265	0.357721	-	-	-	-	-0.0392788	0.221815	-0.32112	0.176578
244	0.192699	-0.00446544	0.571531	0.185232	0.284396	-0.0291348	-0.0542233	0.221939	-	0.0294175	-	-	0.387583	0.129613	0.209641	-1.71229	0.0575542	0.237319	0.0727232	0.187894
245	-	-0.374511	-	-0.303459	-	-0.179129	-	-0.191057	-0.0433445	-	-0.0150693	-	-	-	-0.35095	-	0.0183493	0.165172	-	-0.368824
246	-	-0.525468	-	0.154454	0.131063	-	0.385265	0.294077	-	0.0564448	0.0501882	0.385486	-0.0549179	-	0.249021	-	0.0936954	-	-	0.363115
247	-	-0.154324	0.0291348	-0.0949116	-0.143524	0.968275	0.169027	-0.111298	-	-	0.0846086	-	-	-0.520146	1.3364	-0.290424	-0.109026	0.097476	-0.131589	-0.0366088
248	0.307545	0.0375931	-	0.0515809	-0.0799754	0.188528	0.225645	0.247077	0.152638	0.414352	-	-	0.233765	0.646439	0.0538064	0.233643	-0.170438	0.258217	0.126709	-0.0176369
249	-0.589859	-0.412619	-0.187134	0.125254	-	0.122076	0.157302	-0.845671	-	-0.418784	0.333996	0.364236	-	-	0.900954	0.0945063	-	-	-0.349139	-0.0561673
250	-	-0.698485	-	-0.010923	0.0453032	-0.0617071	0.287945	0.231555	0.195222	-	0.199751	-	-	0.327917	0.297368	0.338111	0.161823	0.210638	0.268794	0.102053
251	-	-	-	-0.177471	-	-	-0.0429244	-0.111031	-0.0153548	-	-0.0332292	-	0.278698	0.478609	-0.615134	-	-	0.0798389	-	-0.369718
252	0.0854247	-0.291368	0.0588014	0.0586628	0.128161	0.176961	0.0852887	-0.248049	-0.332622	-	0.242694	0.370834	0.360982	0.0518593	-0.121944	0.466758	-0.17479	-0.252779	0.835843	-0.262794
253	-	-	-	-0.0374525	-0.0528332	-0.0766959	-0.161436	0.0821576	-0.16337	-0.0137838	0.321582	-	0.0623981	-0.165172	-	0.381726	-0.0176369	-	-0.301236	0.0526941
254	-	-0.169668	-	0.00504062	-0.0803848	0.152119	-	0.311968	0.216734	-	0.0554733	0.192068	-0.107018	-	0.0790196	1.08563	-	0.578311	-0.122739	-
255	0.185867	0.0213376	-	0.170566	-	-	-	0.144307	-	0.269991	0.165687	-	0.0546401	-	-0.0325241	-	-	0.415001	0.12499	0.494262
256	-0.0234683	-0.0959919	-	-0.0965317	-0.0663992	-	0.107688	-	-	-0.1153	-0.049352	0.0119249	-	-	-	-0.168899	-	-	-	-0.284751
257	-0.0347792	-	-0.856787	0.191815	-	-	-	-	-	0.149259	0.125783	0.399554	0.0503276	-	-0.0858325	-0.193835	-	0.171591	0.0361868	0.0130691
258	-	0.00676478	0.126048	0.091666	-	-	0.397146	0.0308304	-0.270469	-	0.189287	-0.116631	-	-0.311271	-0.0473988	0.202386	-	0.126841	-	-
259	-0.0503276	-0.179256	-0.101785	-0.0581086	-	0.177216	-	-0.129349	-0.185105	-0.0924781	-	0.0747794	-0.00374614	-	-	0.537843	-0.143524	-0.174023	0.340733	-0.000865357
260	-	-	0.256044	-0.220949	-	-0.427499	-	-	-	-	0.215244	-0.0820213	-	0.244522	0.204892	-0.359858	-	-	0.00820001	-
261	-	-	0.0607392	-0.221692	-	-	0.00820001	-0.129349	-	-	0.0469799	-	0.335712	-	-	-0.377401	-0.341189	-	-	-0.521955
262	-	-	-	-0.0159257	-	-	-	-	-	-	0.111298	-	-	0.30229	-0.938926	-	-	-	0.144307	-0.0766959
263	-	-	0.197362	-0.103531	-0.0316775	-	0.512277	-	0.169284	-	0.255319	-0.125519	-	0.588133	-	0.368936	0.0546401	-	-	-
264	-0.536152	-0.0840643	0.0539454	0.183836	0.147437	-	0.0723116	0.00992041	0.258338	0.174662	-0.046002	0.266157	0.0732718	-	0.0419438	0.316146	-	0.169027	0.230695	0.0291348
265	-	-0.164529	-0.159112	-0.308477	-	0.0241778	0.249142	-0.0604625	0.131063	-0.200253	0.054779	0.457542	0.241718	0.264476	0.0662614	-0.317188	0.10165	-0.0622599	0.356933	0.0483757
266	-	0.032383	-0.373843	-0.309875	0.265077	0.113034	-0.430606	-	-0.240742	-0.0401209	0.012068	-0.13829	-0.26135	-0.078883	-0.698663	-	-0.253505	0.0600474	-0.354114	0.139731
267	-	-	-	0.154583	-0.39835	-	0.0425043	-	-	-	-	0.269153	-	-	-	-	0.00561557	-	0.0629506	0.072586
268	-	-0.0574156	-0.00345832	0.25882	0.127501	0.0900404	-0.185232	0.223175	0.184852	0.487589	0.0859685	0.168385	-	0.345964	-	0.429643	-	0.40305	-	0.145351
269	-	-0.0561673	-0.452912	-0.124063	0.164529	0.165172	0.0422241	0.162339	0.075738	-	0.122871	0.339479	0.00389003	0.339137	-0.111566	0.245374	0.0143553	0.0794293	0.0592168	0.125519
270	-0.0160684	0.0560285	-	-0.130667	-	-	0.221939	0.42094	-0.194717	0.19774	0.130536	0.219835	0.00647756	-	0.193456	0.482539	0.214374	-	0.115832	-
271	-	0.0328061	0.104739	0.227495	-	-0.1333	-	0.155361	0.356707	-	-0.336283	-0.0160684	0.168129	0.440952	0.0187766	0.282262	-	1.4031	-0.207643	-
272	-0.139731	-0.147046	-0.325732	-0.205643	-0.496718	-	0.142609	-	-	-0.0783366	-0.0297002	-0.182819	-	-	-0.0768327	-0.418352	-	-0.22231	-0.100843	-0.197991
273	-	-	0.1121	-0.543001	-	0.184852	-0.332622	-0.00028851	-	-	-	-	0.257735	-	-	-0.803227	-	0.326652	0.0113525	-
274	-	-	-	-0.0680516	-	-	-	-	-	-	0.564037	-	-	-	-	-	-	-	-	-
275	-	0.161694	-0.0359054	-0.0852887	0.127633	0.211012	-	-	-0.175684	-	0.117828	-4.5448	0.102591	-0.0720372	-	0.0504669	-	-	-	-
276	-	-0.424277	0.00273852	-0.17031	-0.24123	-	0.166458	-	0.0625362	-	0.0582472	0.163112	0.133695	0.00460925	-	-1.46488	-	-	-	-
277	-0.240986	-0.211012	-0.0275787	-0.365916	-0.03492	0.539134	-0.161565	0.140386	-	0.111165	0.220578	-0.0221902	0.0411028	0.0183493	0.209141	-0.752834	-	0.240253	0.0585243	0.255682
278	0.0322419	-	-	-0.077243	-	0.358621	0.0779266	-0.0133551	-	0.165687	0.0193461	0.117695	-	-0.00028851	0.0253123	0.108892	-	-	0.102322	-
279	-	-	-	-0.173895	0.15069	-0.201508	0.0186342	-	-	-	-	-	-	-	-	-0.28558	-	-	-	-
280	0.112233	-0.169284	-	-0.0187766	-0.0827026	-0.456911	-0.0994972	-0.320427	0.0773797	-0.214125	-	-0.403486	-0.0241778	0.15056	0.0180644	-0.851599	-	-0.0517201	-0.230695	-
281	-	0.0813396	0.158466	-0.0144981	-	-	-	-	-	0.245374	0.133564	0.00158609	0.0294175	-	0.239887	0.0224743	-	-	-0.308361	-
282	-0.202261	-0.198746	-0.841812	-0.112367	0.176833	-	0.0443242	-	-0.238787	-0.43082	0.199248	-0.523462	-	-	-0.401958	-0.989938	-0.299714	-0.495797	0.0908534	-
283	-	-	-	-0.065848	-0.849999	0.0903115	-0.515914	-0.427713	-0.262193	-	0.162983	-	0.48553	-	0.0709388	-	-	-0.0258793	-	-
284	-	-	-0.012068	-0.142217	0.0274372	0.239276	-0.561986	-	-0.109427	-	-0.0538064	-4.20056	-	0.136979	-	0.289716	-	-	-	-
285	-	-	-	-0.0621217	-	-	-0.637564	-	-	-	-	0.372284	0.210015	0.302524	-	-0.394404	-	-	-	-
286	-	0.266397	-0.252537	-0.463518	-	-0.0780633	0.0801119	0.0651587	0.302056	-0.293841	-0.00129784	0.136848	-	0.0114956	-0.182565	-0.0071955	-	0.483364	0.00504062	0.243303
287	-	-	-0.0697022	-0.153805	-	-	-	-	-	-	-0.0316775	-	-	-	-	-	-	-	-	-
288	-	-	-0.0465609	-0.0546401	-0.0701145	-	-	-	-0.151599	-	0.0855606	-1.70399	-	-0.00690837	-	-1.06323	-0.207893	-	-	-0.0765591
289	-	0.0133551	-	-0.404467	-	-0.0553345	-	-0.335598	-	-	-	0.00547185	-	-	0.0919367	0.191942	-1.10775	-0.0268709	-	-
290	-	-0.362105	0.051024	0.0807941	-0.00776959	0.166073	-	-	-0.0851527	-	0.111566	-	-0.0724488	-	-	-	-	-	-	0.1133
291	0.433387	0.0766959	0.100574	-0.0071955	-	0.194465	-	0.0340748	-	-	0.038998	0.0304067	-0.00273852	-	0.119157	0.0247452	-	0.10608	-0.105142	0.000432744
292	-1.75343	0.201132	-	0.113967	-	-	-	-	-	-	0.134352	-	-0.119423	-	-	0.255319	-	-	-	-
293	0.154972	-	-	0.14978	-	0.15004	0.116365	-0.355806	-0.998268	-0.803888	0.394185	0.228973	0.561302	-0.0938306	-	0.35727	-0.374956	0.0551957	0.350497	0.0576929
294	-	-	0.0545012	-0.305562	-	-	-	-	-0.1595	-	0.108759	-0.475915	-	-	-0.0104934	-	-	-	-	-
295	-0.0233263	0.123401	0.0319597	-0.330214	-0.279887	0.0705267	-0.0261627	-0.0485152	-0.0742314	-	0.0409625	0.0630887	-0.397474	-	-	-	-0.00317044	0.114767	0.0592168	-
296	-	0.314058	-	-0.0862403	-0.16633	-0.213129	-	0.0472592	-	-	-0.0764223	-	0.0447438	-	0.234501	0.0271541	-	-	-0.581496	-
297	-0.473423	-0.141956	-0.2949	-0.328147	-0.162339	1.19975	-0.21661	-0.31429	-0.00762609	-0.691266	0.13829	-0.316725	-	-	-0.622274	-1.14906	-0.218719	-0.197865	-0.209765	-0.00345832
298	1.02588	-	-	-0.0807941	0.239765	0.160533	0.0451634	0.185613	-	-0.0226164	-	0.0724488	-	-	-	-	-0.157173	0.141171	-0.0385767	0.178874
299	-	-	-	-0.291132	-	-	-	-	-0.265557	-	-0.0750534	-	-	-	-	-	-	-	-	-
300	-	0.135009	0.14104	-0.571725	-0.630219	0.151079	-	0.0143553	-0.373732	-	0.0122111	-	-	-	0.115699	-	-	-0.22132	-	-0.826518
301	-	0.287827	-0.608809	0.362666	-	-0.248535	0.0836559	0.428571	0.208642	0.234133	-0.0571383	0.357158	-	0.243669	0.293488	-	-0.251083	-	0.174662	0.208018
302	-	-	-0.052555	0.221939	0.0694272	-	-	0.0448837	-	-	-0.132906	-0.426426	0.160275	0.0333701	-	-2.72437	-	0.122606	-	-
303	-	-0.0590783	-	-0.131853	-	-	0.028852	-0.267476	-0.171207	-	-0.0546401	0.218843	-0.157691	-	-	0.646439	-	-	-0.37629	-
304	0.0574156	-0.253505	0.0542233	-0.278698	-0.212258	0.305445	-0.15095	-0.310573	-0.247563	-0.164271	-0.068602	0.130799	0.136454	0.0519985	0.1995	-0.344488	-0.191184	-0.400429	-0.158854	-0.0343566
305	-	0.112767	0.0766959	0.106482	-	-	-	-0.299596	-	-	-	-	1.07375	0.326537	0.090718	-	-	-	-	0.0994972
306	-0.316146	-	0.0731347	-0.126048	0.272859	-1.20502	0.127237	-0.0263043	-0.0743684	-	0.0847446	0.0732718	-0.721591	-	-	0.104739	-	0.30229	-0.151469	-0.141694
307	-	-	-	-0.278461	-	-	-	-	-0.260267	-	-0.0210533	-	-	-	-	-	-0.120219	-	-	-
308	-	0.0142124	0.0126402	-0.144699	-	0.366028	0.2949	0.325502	-	-	-	0.284159	0.392977	-0.0927487	0.00230647	0.0714881	-	-	0.166201	0.0280033
309	0.440846	0.132906	-0.232784	-0.158983	0.198997	0.030548	0.393965	0.24817	-0.0526941	0.206268	0.0201999	0.216982	-	-	-	0.158596	-	-	-0.0328061	0.216238
310	-	0.282855	-0.263876	0.0385767	-	-0.271067	0.0858325	0.159758	0.0169241	-	0.195348	0.0699771	-	0.23842	-0.0392788	0.0521376	-0.0206267	-	0.164915	0.327917
311	0.148479	-	-0.204391	0.596458	-	0.0990932	-0.0071955	-0.103531	-0.0402612	0.023894	-0.235972	0.524465	-0.0647449	-	0.0353424	-	-0.0897693	0.158337	0.352984	0.220701
312	-	-	-	0.882369	-	-	-	-	0.26123	-	-	0.439889	0.0468403	0.418136	-0.0821576	0.409907	0.0144981	-	0.362666	-
313	-	-	0.271665	-0.186374	-	-	-	-	0.00302648	-	-0.0440443	-	0.179384	-	-	-0.125122	-	-	-	-
314	-	-0.0292762	0.0999011	-0.368042	0.247077	0.318346	0.145482	0.0100637	0.183582	-	-0.0556122	0.242572	0.210638	-0.258941	0.0833836	0.023894	-0.0798389	0.0401209	0.139077	-
315	-	-	0.0265876	-0.286526	-0.0950467	0.0268709	-	0.253021	0.0210533	-	0.0515809	-0.0439044	-	-	-	-	0.545573	0.343465	-	0.24062
316	-0.250719	-	0.368489	-0.0521376	-	-	-	-	-0.0136409	-	-	-	0.382059	-	-1.09592	-	-	0.0775165	-0.394404	-0.0915306
317	-	-	-	-0.0745054	-	-0.10286	-	-0.254352	-0.0697022	-	0.380951	-0.132116	-	-	-0.172359	0.254836	-	0.234624	0.175429	-0.202888
318	0.0762854	-0.417056	-	-0.379288	0.191689	0.380951	-0.0681893	-0.283211	-0.151729	-0.0716254	0.0713508	0.282736	-0.0422241	0.146264	0.119423	0.491699	0.0147838	-0.272262	-0.380397	-0.0691522
319	-	-	-0.203013	-0.349252	-	-0.158725	-0.304161	-0.262193	-0.124593	-	-0.148999	-0.300182	-	-	-	-0.562865	-	0.278817	-	-
320	-	0.131194	-0.0291348	0.901263	0.41446	0.120617	0.13606	-	-0.0230424	0.176323	0.00489684	-	0.320889	-	0.153287	-	0.181548	-	-	-
321	-	0.244278	-	0.0930192	-	-0.0893626	-	-0.26135	-	-0.0990932	-	-0.0265876	-0.0366088	-	0.1121	-	-	0.711847	-	-0.129085
322	-0.478402	-	-	-0.142348	-	0.0809305	0.130272	-0.174023	-	-	-	-	-0.0846086	-	-0.163756	-	-0.0166389	-0.0200577	-	0.0113525
323	0.384271	-0.0831112	0.484808	0.116764	-	0.158337	0.134878	-0.284869	-0.0802483	-0.417056	-	-0.266397	0.350497	0.321351	-0.136191	-	-1.11303	0.301822	0.419323	0.016211
324	-	-	-	0.168642	-0.0361868	-	-	-0.0480967	-0.450591	-0.0677764	-0.302056	-	-0.0708015	-	0.135141	0.685806	0.0405418	-	-0.52296	-0.0291348
325	-	-0.1644	-0.0894982	-0.6371	0.159629	-	-0.301588	0.161307	-0.572114	-0.429964	-0.241596	0.338909	-0.00561557	0.10017	0.300417	0	0.028852	-0.133432	0.458172	-0.093425
326	-	-	0.386701	-0.127501	-	0.180912	0.00877371	-0.0465609	-0.00776959	-	0.175812	-	0.432959	-	-0.1995	0.0806577	-	0.00963382	-	-0.131194
327	-	-0.217727	-0.159629	-0.384934	0.129349	0.0754642	-	-0.042084	-0.0518593	0.24987	-0.232292	0.24184	0.00216242	-0.308943	0.168	-	-0.224534	-0.182311	0.218223	-
328	0.168	0.199751	0.104202	1.39451	0.503043	-	-	0.357158	0.0529723	-0.0795658	0.100978	-	-0.967906	-	-0.299831	0.356595	0.219958	-0.317072	-	-
329	0.0827026	-0.219711	-0.307895	0.565402	-	-0.10165	-0.0147838	-	0.269153	-0.137635	-0.0133551	0.222928	-0.305329	0.0943712	-	0.532167	-0.0203422	-0.271187	-0.0473988	-0.0877344
330	-0.211635	-	-	0.175301	-	0.0186342	0.240131	-	0.191942	-	-	-	0.0284277	-0.100709	-0.00216242	-1.21835	-	-0.0681893	0.25084	0.182819
331	-	0.158208	-	0.123004	0.228603	0.152638	-0.176833	-0.0143553	-0.00532812	0.14978	0.0261627	0.203013	0.0892269	0.0227584	0.0578315	-	0.0549179	0.395173	0.0186342	0.015783
332	-	-0.103397	-0.0626744	-0.227495	-0.0319597	0.253384	-0.119555	0.0836559	0.0475384	-0.152768	-0.0592168	0.0780633	0.0408223	-	0.00216242	0.201885	0.0374525	0.834064	0.0364682	0.0912598
333	-	-0.188528	-0.218843	-0.425244	0.143524	0.0652966	-0.372172	-0.2529	-0.164529	0.0802483	-0.143393	0.0402612	-0.0576929	-	0.0781999	-0.177344	-0.202762	-0.266996	-	-
334	-	-0.556699	0.0578315	-0.256648	-0.0546401	0.571143	-	0.0894982	-0.364797	-	-0.0216219	0.146916	-	-	-0.308244	-	-	0.0836559	0.149389	-
335	0.0450235	0.35558	0.102053	0.233765	-0.400647	0.349026	0.198117	0.236952	0.443288	0.00302648	0.370164	-0.17645	-0.310689	0.261711	-0.620117	0.12075	0.194465	0.820649	-1.4769	0.0123541
336	-	-0.0930192	-0.319849	-0.295958	-	0.162597	-0.146134	-0.0315364	-0.0422241	-0.443501	-	-0.270828	0.348119	0.858936	-0.010923	0.0473988	0.305329	0.391548	-0.221815	-0.126841
337	-	-	-0.490775	-0.331132	-	-	-	-	-	-	-0.197236	-0.0506062	-	-	0.055751	0.333653	-	-	-	-0.222186
338	0.0040339	0.18574	0.0846086	0.668573	0.300299	-0.568129	0.0172093	-0.0673634	0.135798	-	-0.312084	-0.215741	-	0.102591	-0.215741	-	0.161823	0.349818	-	0.092884
339	-0.021764	-	-	-0.471656	-	-0.0583858	1.07806	0.771801	-	-	-	-	-	-	-	-0.296428	-	-	-	-
340	-	-0.0447438	0.235605	0.90912	-0.177599	-0.109026	0.0236102	0.0545012	0.569394	0.0292762	-0.460376	-0.00791308	-0.124328	-0.140517	-0.0957219	-0.34153	-	-	-0.347779	0.111566
341	0.137897	-	0.104337	-0.0461418	-	0.046002	-0.166715	-0.0113525	-	-	0.1333	-0.298541	0.601221	0.097476	-	-0.601031	-0.270947	-0.0499095	0.351967	0.160791
342	0.109294	-0.177982	-	-0.156526	-0.210888	0.351741	0.0116388	-0.306496	-0.0729976	-0.253868	-0.00273852	-	0.0831112	-	-	-0.62798	-	-0.22231	-0.0553345	-0.104337
343	0.3667	0.247563	0.413811	0.12446	-	-0.187514	-0.147176	-0.0951818	0.216858	-0.0597706	0.000721167	-	-	0.377512	-0.0913952	0.569977	-1.04425	0.109962	0.492417	0.064607
344	-0.157691	-0.160404	-0.20201	-0.438186	0.147046	0.0406821	-	0.00920383	-0.201006	-0.078883	-0.14104	0.103263	-	-1.25749	0.0360461	-0.406863	-0.251931	-0.365133	0.238542	-
345	-	-0.00590296	-	0.290306	-0.146655	-0.248413	0.0791562	-	0.228849	-0.247198	-	-0.0919367	-	0.177854	0.126048	-0.438825	-0.0179219	-0.0392788	0.0167815	-
346	-	0.244278	0.1141	0.135666	-	-0.0371713	0.148739	0.165944	-0.172616	-0.103665	-0.172103	-	0.0673634	-	0.22231	0.372395	-0.129349	0.107018	0.14274	0.103665
347	-	0.263275	-	0.0806577	-	0.0159257	-	-	-	-	-0.271545	-	-	0.435522	-	-	-	0.160146	0.00259452	-
348	-	-0.34301	-0.227495	0.262914	-0.0371713	-	-	0.0858325	0.0601858	-	-0.0282862	-	-0.0416635	-0.0177794	-0.119157	0.256769	-	-0.264717	-	-
349	-	-0.206143	-0.403922	-0.186627	-	0.105812	-0.151729	-0.337426	0.156914	-	-	-0.177089	0.345623	-	-0.21661	-0.135666	0.447103	0.0102069	-0.446044	-
350	-	-0.131985	-0.374956	-0.718701	-	-	0.0117819	-	-1.16652	-	-0.254836	0.0760117	-	-	-0.13014	0.0743684	-0.0533894	-	-	-
351	0.169668	0.115832	0.118493	-0.0179219	-0.0216219	0.10675	-	-0.0124972	0.00417776	-0.295958	0.0361868	-0.14952	0.174406	0.193835	0.28759	-	-0.239398	-	0.00331439	0.0433445
352	0.181166	-0.543793	-0.00891709	-0.230449	-0.107822	-	-	-0.224781	-0.187768	-0.529471	0.105812	-0.406863	-	0.0663992	-	-0.327687	-	-0.238053	0.322044	0.0480967
353	-	-0.0852887	-	-0.258459	-	0.0593553	-0.485015	-0.0554733	-	-0.132116	0.110363	-0.00934717	-0.136454	0.437015	-	0.132511	-0.184852	-0.129217	-0.250355	-0.175684
354	0.082975	-0.115699	-0.0363275	-0.473943	-0.178747	-	-0.00288251	0.0299829	-0.32435	-	-	0.202136	-0.246347	-	0.0821576	-0.115566	-0.29066	-0.348459	0.213254	-0.609471
355	-	-	-1.50513	-0.435415	-	-	1.78018	2.11673	-0.274053	-	-0.0399806	-0.243791	0.304861	-	0.063641	-0.116099	-	-0.208018	-	-0.821057
356	-	-	-	0.0469799	-	-	0.0359054	-	-0.0690147	-	-	-3.06516	-0.0271541	-	-	-	-	-	-0.117695	-
357	-0.00977712	-0.0216219	-	-0.0798389	-	-	-	-	-0.168642	-	-	-	-	-0.1129	-0.0139267	0.301588	-	-	-	0.0130691
358	-	-0.161049	-0.296428	-0.248049	0.0192037	0.244644	-	-0.0153548	-0.273217	-0.168642	0.287236	0.0522768	0.0398403	-	0.219463	0.337768	-0.119821	-0.100709	0.495286	0.0628125
359	-	-0.301354	-0.438399	-0.40414	-0.0257376	0.098689	-0.097476	-0.282736	0.477988	-	-0.17645	-0.0935602	-0.295958	-	-0.189413	-0.182438	0.946132	-0.0156403	-	-
360	-	-	-	0.387473	-	-	-	-	-	-	-0.361768	0.0100637	-	-	-	-	-	-	-0.375178	-
361	-	-	-	0.210264	-	-	-	-	-0.15782	-	-	-	-	-	-	-	-	-0.23842	-	-
362	-0.402067	0.255682	-	0.0316775	-	0.0593553	-	-0.176961	-	-	-0.107956	-	-	0.388465	0.0357647	0.211635	-	-	-0.439144	-
363	-	0.199374	-	0.0939658	-0.0278618	-0.283922	-	0.127369	0.00518438	0.182184	-0.12446	-0.0851527	-	-0.109962	-0.198746	0.539233	-0.0533894	-	-0.42825	0.247685
364	-	-	0.423632	0.0147838	-	0.0475384	-	-	-0.116099	-	0.151469	-	0.411643	-	-	0.28404	-	0.462471	-	-
365	-	-	0.156267	0.472904	-	-	-	-	0.505789	-	-	-0.547154	-	-	-	-0.656908	-	-	-	-
366	-	-	0.0889557	0.308477	-	-	-	-0.0144981	-	-	-	-	-	-0.00288251	-	-	0.147697	-	-	-
367	-	0.62368	-0.20364	0.266397	-	-	-	-	-	-	0.124725	0.249021	-	-0.135535	0.136454	0.346985	-	-	-	-
368	-	0.186501	-	0.223299	-	-0.0149265	-0.130931	-	-0.409038	0.0368901	-0.266757	-0.270708	-0.044604	-0.401521	-	-	-	-	-0.303576	-
369	-	0.00532812	0.229219	-0.167615	0.0556122	-	0.383939	-0.396488	-0.031254	-0.268075	0.108491	0.374288	0.148739	0.353549	0.222805	0.139469	-0.0723116	-0.117695	0.210763	0.0129262
370	-0.676809	-	-	-0.144307	-	-	-	-	1.15101	-	-	-0.291486	-	-	-0.275126	-0.605589	-	-	-	-
371	0.148348	-	-	-0.341644	0.0382957	-	-	-	-	-	-0.174406	-0.156655	-	-	-0.0961269	0.304745	-0.0153548	-	-	-
372	-0.128821	-	-	-0.37362	-	-	-	-	-	-	-0.263876	-	-	-0.141302	-0.104068	-0.25084	-	0.0712135	0.0486547	-
373	-	0.162468	-	0.834064	-	0.00676478	-0.139731	-0.950468	0.471031	0.0963968	-0.187008	0.0977456	-0.148218	0.187134	-0.123004	0.434988	-	-0.186501	-0.31545	-
374	0.169027	-0.0413832	-0.276794	-0.220825	-	-0.211386	-0.594071	-0.0387171	0.0695647	-0.227371	-0.28759	0.0336521	0.11703	-0.0104934	0.0985543	-1.70907	-	-0.138814	0.170566	-
375	-	-0.0281448	-	0.0632268	-	0.0382957	-0.284396	-	-0.0886844	-	-0.14483	-0.365021	-	-0.0611541	0.126576	-	-0.0227584	-	-	-0.834145
376	-	-	-	-2.50075	-0.276318	-	-	0.237441	-0.325962	-	-	-	-	-	0.0402612	-	-	-0.975483	-0.309875	-
377	0.179384	0.0522768	0.267236	-0.0280033	0.158078	-0.0150693	-0.117296	-0.00302648	0.0209111	-0.226015	0.064469	0.00733905	0.128821	0.108625	0.129745	-	-0.0271541	0.14509	0.279293	0.0889557
378	0.415326	-0.0513025	0.388355	0.159629	-0.106884	0.0533894	-0.235482	-0.15549	-	0.156267	0.129613	-0.0186342	0.26111	-0.919149	0.125519	-0.241962	0.158725	0.0729976	0.345623	-0.00705194
379	-	0.317304	0.0795658	0.0490731	-0.093425	-	-	0.421695	0.156267	-0.0988238	0.130404	0.31823	0.0367495	0.546067	0.193456	0.327457	0.177726	-0.00690837	0.293724	0.118758
380	-	0.691355	-	-0.0350608	-	-	-	-	-	-0.123534	-	-0.0769695	-	-0.20201	-0.0565835	-0.586597	-0.052555	-	-0.501006	-
381	-0.134484	-0.881508	-0.165558	0.226632	-	0.00460925	0.312317	-0.0261627	-	0.249627	-0.171719	-0.0330882	0.302641	-0.0112094	0.0396999	-0.443713	-	-	-0.822363	0.0817487
382	-	0.205267	-	0.409798	0.0396999	-	-	-	-	-	-0.157432	-	0.304277	-	-	-	-	0.218223	-0.0194884	-
383	-0.179893	-	-	-0.982218	-	-	-	-	-0.176067	-	-0.135535	-0.181039	0.0590783	-	-	0.25689	-	-	-0.0639171	-
384	0.0130691	-	0.517024	0.508834	0.354452	-	-	-0.0698396	-	-1.74446	0.275961	-0.507617	-0.0935602	-0.320658	0.128029	-0.161694	0.169668	-0.0425043	0.298893	0.382944
385	0.210888	-	-	-0.000432744	0.307662	-	-	0.141171	-	-	0.0457225	-	-	0.709908	-	-0.683921	0.163628	-	-	-
386	0.379954	0.246834	-	0.168257	0.229834	0.0970714	-	-	0.472592	-	0.00662118	-	-	-	-	-	-	-0.584097	-	-0.0394192
387	-	-	-	0.973207	0.221815	-	-	-	-0.108625	-	-	0.146134	-0.0255958	-0.218471	0.0740944	-	-	0.182692	0.350724	0.308477
388	-	-	0.181421	0.241352	0.507313	-0.0601858	-0.0329472	-	0.193204	-	-	-	-	0.878137	-	-0.0681893	-	-0.0210533	0.0604625	-
389	0.23131	0.134747	-0.215865	0.0710762	-	-0.0302654	0.198368	0.24123	-0.462785	-	-	0.168385	0.303576	-	0.28759	-0.0608775	0.0298416	0.0536674	0.110764	-
390	-	-0.16221	0.00920383	0.0866479	0.0786098	0.310456	-	-0.0692897	-0.431569	-	-0.0568609	-0.00733905	-	-	-0.45586	-	-	1.11123	-0.953153	-
391	-	-	-	0.156526	-	-	-	0.021764	-	-	-	-	-	-	-	-	-	-	-0.0630887	-
392	-	-0.226878	-0.0392788	-0.866156	-	0.212383	-	-0.198117	-0.0858325	-	-	-0.479024	0.159887	0.534858	-0.165687	-0.265317	-	-0.078883	-0.688673	-
393	-	0.0402612	-0.0210533	-0.246104	0.215244	0.157432	-0.137897	-0.0122111	0.0515809	-0.162339	0.00417776	-	0.248535	0.208892	0.0775165	-	-	0.11836	-0.0579701	0.0753273
394	-	-	0.0809305	-0.0661236	-0.0425043	-0.15056	-	0.15004	-	-0.0136409	-0.0429244	0.219091	0.0243197	0.310922	0.16221	0.243425	-0.251689	0.135929	0.258941	-
395	-0.423632	0.121679	0.0695647	0.351628	-0.203765	-	0.30871	-	-	0.0415234	0.0593553	0.46874	-0.274053	-	-0.0277203	0.593784	-	0.131458	0.0905825	-0.0877344
396	-	-	-	0.717912	-	0.00345832	-	-0.0626744	-	-	-	-	-	0.499578	0.256528	-	-	-0.125783	-	-
397	0.298072	0.371615	-0.0705267	0.023894	0.0244615	-0.0253123	-0.0659858	-	0.104068	-	0.0231844	0.0220482	-	0.17594	0.1333	-0.950319	-	0.0170667	0.0579701	-0.160017
398	0.14274	0.227002	-	0.166073	0.133169	-	-	0.0773797	0.0371713	-	0.359184	0.0200577	-	-	-0.225522	-2.35617	-0.121679	-0.267835	-0.287118	-
399	-	-	-	-0.125916	-0.297368	-0.27608	-0.105008	-	-	-	0.0241778	-0.440633	-	-	-	-	-0.233397	-0.570171	-0.0398403	-
400	-	-	-	-0.591679	-	-0.00216242	0.0289934	-	-	-	-0.291721	-	-	-	-	-1.49677	-	-	-0.294312	-
401	0.167872	0.253868	0.0589399	0.0304067	0.0756011	-	0.373843	0.261952	0.140779	0.143393	0.146916	0.0943712	0.0604625	0.0142124	0.209017	-	-	0.236584	0.090447	0.114767
402	-	-0.218967	0.196985	-0.132248	-0.0989585	0.32964	-0.242816	-0.13711	-0.0332292	-	-0.0582472	-	0.16092	-	0.212881	-0.0839282	-0.12075	-0.239276	-0.102188	-0.0709388
403	0.0371713	-0.31742	-0.123931	-0.477056	-0.133958	0.183836	-0.180275	-0.139862	-0.165172	-0.334683	-0.0284277	-0.455123	0.16633	-0.00100953	0.0924781	-	-0.151989	0.210638	0.111031	0.210888
404	-	-0.0152121	-0.0344975	-0.316146	-0.0199154	0.0483757	0.0683269	0.139469	-	0.115433	0.0408223	-0.14952	0.0607392	0.293724	0.0123541	-0.337768	-	0.0526941	0.0606008	-0.00977712
405	0.279768	-0.0969365	-0.0402612	0.533065	-0.0957219	-	-	-0.105008	-	-	-0.0526941	-	0.312897	0.919531	-0.160791	0.0524159	-	0.441483	0.286053	-
406	-	-	-	0.107286	-	-0.223175	-	-	-	-	-	-	0.139077	-	0.0211954	-1.77539	-	0.123931	-0.0721744	-
407	0.0536674	-	0.32008	-0.1145	-	-	-	0.0647449	0.024887	-	0.246226	-0.807355	0.0433445	-	0.14978	-	-	0.349592	0.0177794	0.413052
408	-	-	0.0751903	0.641361	-0.213005	0.00547185	-	0.127105	0.223175	-	-	-0.54092	-0.275365	-	-	0.246347	-	-0.0978804	-0.0436245	-
409	-	-0.1333	-	-0.256044	-	-0.0949116	-	-0.255682	-0.0672257	-0.101785	-0.443394	-1.04355	-	-0.155879	-	-3.27444	-	-1.07806	-0.279768	-
410	0.0444641	0.377401	-0.0809305	0.0289934	0.0347792	-	-	0.366588	0.1129	0.228234	0.10286	-	0.0585243	0.742265	0.183963	-	-	-	0.227125	-
411	-	-	-0.0932897	-0.10916	-0.22367	-	-	0.0723116	0.26123	0.316262	-0.018919	-0.339822	0.164658	-	0.0805212	-1.09781	-	0.0110662	-0.0123541	-0.0103502
412	-	0.0680516	-0.0588014	-0.0619835	0.169155	0.120352	0.146134	0.149129	0.0886844	-	0.127105	-	0.457752	-	0.281669	-0.890952	-	-0.266277	0.254231	-
413	0.0610158	-0.032383	0.0316775	0.016211	0.064469	0.171975	0.28404	0.00748258	-0.0124972	-0.0328061	-0.0654344	0.117163	-0.0214797	0.135798	-0.0583858	0.159887	-	0.0529723	0.134484	-0.0247452
414	0.0622599	-0.163628	-	0.24245	0.217851	0.0367495	-	-0.00317044	-	-0.462995	0.012068	0.0517201	-	0.0114956	-	-	-	-	-	-0.163628
415	-	0.0792928	-	-0.722553	0.0126402	0.0593553	-	-0.0556122	-0.352984	0.075738	-	0.0176369	-0.229219	0.0106366	-0.0882773	-1.63603	-0.121546	-	-0.248535	0.0961269
416	0.258579	0.412185	0.0467006	0.1956	-0.0287106	-	-0.104739	0.131721	-0.246226	-	0.0856966	0.26111	0.0385767	-	0.0302654	-0.194339	0.260748	0.339708	-0.0747794	-
417	-	0.0648829	0.135404	-0.0429244	0.107554	0.0695647	-	-0.1121	0.0496308	0.0294175	0.0519985	-	0.164529	0.0640551	-	-2.03425	-0.00201836	-0.0277203	-0.253263	0.115965
418	0.394843	0.175812	0.0292762	-0.486251	0.399226	0.111432	-0.306612	-0.768671	-0.842375	-0.213876	0.446574	-0.216113	-	0.292664	-0.183074	-1.44164	-0.0970714	-0.165558	-0.0908534	0.114767
419	-	-	0.0401209	-0.511063	-	-	-	0.405883	-	-	-	-0.182184	0.018919	-	-	-	0.365021	0.573859	-	-
420	-	-0.0941009	-	0.375512	0.00820001	0.162983	-	-	-	-	-	0.0465609	-0.785843	-	0.154713	-	-	-0.00432161	0.105276	-0.0832474
421	-	-	-0.137897	0.0968016	0.055751	-0.0590783	-	-	-0.515006	-	-	0.153805	-	-0.311619	0.0790196	0.105276	-	-	0.500802	-
422	-	-0.067914	-0.0367495	0.19774	-0.0795658	-0.22367	-0.496002	-0.00547185	0.224658	-0.461843	-0.430928	-	-0.211386	-	-0.213876	-0.808014	-0.379732	-0.127237	-0.0556122	-0.205893
423	-	-0.0301242	0.115166	-0.113434	-	-0.115166	-0.306379	-0.125254	0.230818	-0.0457225	0.125783	-0.29537	-	-	0.0344975	-0.158854	-0.122606	0.182438	0.205893	-0.106214
424	-	0.163499	-0.172872	0.219463	0.167101	-0.0812033	-	0.352533	-	-	0.0718999	-	-0.333424	-	-	-	-	-0.0840643	-	-
425	-0.2949	-0.0330882	0.0558898	0.295605	0.0909889	-0.00762609	0.292311	0.267955	0.219463	0.199374	-0.00920383	-	-0.0687396	0.281906	0.272859	-1.69019	-	-0.00992041	-0.303459	-
426	-	0.113167	-	-0.0618453	-0.0820213	0.0396999	-	-	-0.0282862	-0.0289934	0.049352	0.308827	0.418136	0.455649	-	-	-0.0553345	-	-	-
427	0.167101	0.0619835	-0.0336521	-0.00676478	-	-0.187134	-	0.0444641	-0.0630887	-0.14274	-0.0473988	0.540424	0.13606	0.0723116	-0.139993	-0.256044	0.24062	-0.259905	0.457332	0.0404015
428	-	0.129745	-0.336055	0.145482	-	-	-	0.329755	0.0843364	-	0.116365	-	-0.0127832	-0.0858325	0.0946415	-1.05686	-	-0.0691522	-0.0783366	-0.0608775
429	-0.21176	0.315218	-	0.351402	-	-	0.450274	-	0.137766	0.19131	0.203389	0.224781	-0.104471	-0.156655	0.203138	-	-	0.255682	-	0.0187766
430	-0.14965	0.353775	0.125122	0.406101	0.0854247	-	0.354903	-	0.157691	-	0.253263	-	-0.193204	-	0.255924	-	0.221444	0.0858325	0.0930192	0.0373119
431	-	-	-0.442652	-0.0890913	0.163756	-0.0352016	-	0.183709	-0.0440443	-0.874128	0.0117819	-0.365804	-	-	0.0877344	0.172872	-	-0.234011	0.331247	-0.042084
432	0.606537	-0.14952	-	-0.350384	0.0746424	0.236952	-0.0282862	-	-0.56589	-0.205142	0.352759	-0.000576963	-0.0478175	0.12618	0.0843364	-	-	-0.167358	-0.673918	0.297954
433	-0.122606	0.343806	-	0.310456	0.0540844	-	0.44668	-	0.130799	0.199876	0.192447	-	-0.202762	-	0.231187	-	0.311154	0.256286	0.0415234	0.00992041
434	-	-0.0275787	0.0976108	-0.169797	0.030548	-0.0760117	-0.113834	-0.161823	-0.171463	-0.310805	0.0617071	-0.0139267	0.156914	-	0.1396	-0.170822	-0.00619029	0.178109	0.35727	0.195348
435	-	0.133564	-0.162081	-0.118493	-	-0.0718999	-0.0258793	0.158596	0.0988238	0.0799754	-	-0.82432	-	0.154842	-0.0949116	-0.819995	-	0.0597706	0.0994972	-0.925088
436	-	-0.0257376	0.148088	0.36042	0.191942	-	0.501923	0.382723	0.198997	0.192825	0.283092	-0.685716	-0.217603	0.53655	0.215119	-0.230572	0.276318	0.202512	0.0791562	-0.0597706
437	-	-0.155361	0.18954	-0.109427	-	-	-	-0.138421	-	-	-0.0673634	-0.688941	0.137635	-	-	-0.615228	-0.175684	-0.354452	0.298306	-
438	0.348119	-0.128293	-	0.0487942	-	-	-0.751207	-0.0253123	-	-	-	-0.201508	-	-	-	-	-0.115033	-	-	-
439	0.162726	0.0122111	-	-0.152508	0.0367495	-	0.111432	-0.197614	-0.31904	-0.109294	0.189666	0.59053	0.126709	-0.0717627	0.0820213	0.156655	-0.0863762	0.0855606	0.27011	-0.157173
440	-	0.09815	-0.103263	0.854395	0.0538064	0.102188	-0.0316775	0.112767	-0.208392	0.142087	-0.0535284	0.180148	-	-	-0.067088	0.676628	-	0.535555	-	0.00575927
441	-	-	-0.0851527	-0.0480967	-	-0.0224743	0.106214	0.144177	-0.205017	-	-0.0896337	-0.134878	-0.0615688	-0.248899	0.0528332	-	-	0.115965	-	0.031254
442	-	0.311968	-	0.142609	0.0654344	0.0586628	-	0.379954	0.179511	0.198494	0.154194	0.209141	-0.18954	-0.136323	0.127237	0.70496	0.260869	0.208892	0.105276	0.0622599
443	0.123534	-0.215119	0.260026	-0.267716	0.200755	0.349479	0.0224743	-0.0621217	-0.225645	-0.0117819	0.0764223	0.119423	0.147046	0.132116	0.217603	-	0.0736832	0.144438	-0.116099	0.120219
444	-0.190299	0.00532812	-	0.0538064	-	-0.098689	0.064469	0.138159	-0.103934	-	-0.0514417	-0.187894	-	-0.497944	0.234869	0.151729	0.0142124	-	0.124725	-
445	-0.219215	-	-0.0405418	-0.0190614	-	0.00619029	0.177471	0.00504062	-	0.181039	-0.0775165	0.0753273	-0.603692	-0.0746424	0.0166389	-	0.0394192	0.0874628	-0.110764	0.0465609
446	-	0.10286	-	0.108223	0.0247452	-	-	0.183963	-	-	0.208268	-	0.182819	-	0.19497	-0.867738	0.010923	-0.0683269	-	-0.119821
447	-0.183836	0.251931	0.0900404	0.162339	-0.000865357	0.0691522	-	0.271067	0.185486	0.218719	0.12075	0.167615	-0.167101	-0.109561	0.144569	0.706464	0.209017	-0.0913952	0.162855	-
448	-0.237808	-	0.185359	0.37529	0.0381552	0.0116388	-	0.34153	-0.0363275	-	0.275245	-	0.213254	-	-	-	0.27739	-0.0319597	0.0894982	-
449	-0.217727	-	0.0326651	0.384823	-	0.0103502	0.361993	0.379954	-	-	0.0672257	-	-	-	0.236829	0	0.302875	-	-	-
450	-0.0760117	-0.0706641	-0.126709	0.541614	-0.284159	-0.207393	-0.204391	-0.217355	0.223299	0.046002	-0.472072	-	-0.238787	-	-0.133169	0.306029	-0.151729	-0.371057	-0.465295	-0.102457
451	0.29537	-0.0139267	0.0565835	0.0592168	0.118891	0.0258793	-0.266277	-0.0272956	0.0326651	-0.047678	0.135272	0.29007	0.154194	0.158725	0.116631	-1.22138	0.0803848	-0.0190614	-0.274769	0.0659858
452	-	-0.00963382	-0.0532504	-0.131985	-	0.0854247	-	-0.044604	0.00345832	0.229834	-0.135798	0.0972062	-	-	-	-	-	0.0556122	0.240986	0.0254541
453	-	-	-0.00690837	-0.00230647	-	-	0.151339	-	0.0817487	-	-0.0628125	0.0204844	-	-0.1644	-0.16221	-	0.0554733	0.222805	0.0556122	0.0676387
454	-	0.0511633	-0.391218	0.104739	0.142348	0.0630887	-	0.279055	-	-	-0.0142124	0.118758	-	-0.11703	-	-	-	0.275365	-0.650948	0.117562
455	-	-	-	-0.368712	-	-	-	-	-0.0524159	-	-	-0.625738	-0.372284	-0.233643	-	0.214	-0.205267	-	-	-
456	-0.067501	-	-0.0292762	0.395502	-0.049352	-0.234256	-	-	-	-	-	0.0136409	-	-	-0.0666748	-	-	-	-	0.257373
457	0.0941009	-0.0951818	-0.169284	-0.203264	-0.00805655	-	0.0344975	0.08882	-	0.0246034	-0.116897	-	0.204141	0.228234	-	-0.1644	-	-0.646255	-0.666575	-0.111165
458	-	-	-	-0.189666	-	-	-	-	-	-	-0.103263	-	-0.1995	-	-	-	-	-	-	-1.60255
459	-	-	-0.0464212	-0.0166389	-0.268554	-	0.0727232	-0.101516	-0.0427844	-	-0.0822938	-	0.100305	-0.22848	-0.111165	0.537644	-0.0231844	0.0329472	0.0856966	-0.0219061
460	0.00100953	-	-0.117961	-0.0641931	-	-0.229834	0.446574	0.151599	-0.255078	0.185613	-	-0.625364	0.0388575	-0.117296	-0.0607392	-	0.0119249	0.266397	-0.299245	0.167872
461	-	0.290306	-0.0104934	0.0701145	0.0381552	0.115965	0.343692	0.332622	0.0727232	0.138552	0.185613	0.124857	-0.106348	-0.151989	0.0861044	0.575796	0.29007	-	-0.0490731	0.0278618
462	-	-0.0319597	0.565597	-0.0882773	-	0.335598	-	-0.0174944	-	0.338681	-	-	-	-	-	-	0.0426443	-	-	-0.345964
463	-0.0586628	0.0625362	0.163112	-0.257976	-0.0489336	-0.0769695	0.464668	0.214374	-0.204642	0.108625	-0.160533	0.0492125	0.220701	-0.033793	-0.312665	-0.774081	0.0398403	0.210139	-0.254715	-0.162855
464	-	0.189034	-0.00460925	-0.0133551	-	-0.135141	-0.141564	-	0.14496	-0.0280033	-0.265317	-0.366812	-0.281075	-0.0554733	-	-	-	-	-0.332507	0.0444641
465	-	-	-	-0.0886844	-	-	-0.345623	-	-	-	-	-	-	-	-	-	-	-	-	-
466	-	0.0828388	-0.123534	0.0497702	-	-	0.0368901	0.0792928	0.0326651	0.241718	-0.118227	0.219958	-0.0589399	0.104471	0.0641931	-	0.0977456	0.185359	-0.0329472	-0.00748258
467	0.185232	-	0.00834346	0.0221902	-0.475189	-	-	-0.122739	-	0.0842004	0.00374614	-0.707083	-	-	0.121015	-	-	0.0190614	-0.0504669	-0.226385
468	-	-0.105946	-	0.0416635	-	-	0.166458	-	0.15069	-	0.0850167	0.0622599	0.160662	-	-	0.67075	-	0.0942361	-0.0250288	-
469	-	0.127501	-	0.102591	0.00216242	-	-	-	-	-	-	0.068602	-0.146525	-0.22033	0.138159	-	-	-	-	-
470	-	-0.000576963	-	0.30229	0.14483	-0.203765	-0.295605	-	-0.268913	-	-	-0.47747	-	-0.532866	-	-2.28366	-0.233643	-	-	-0.130799
471	-	-	-0.102591	0.0251706	-0.0659858	-	-	-	-	0.0747794	-0.135666	-	-	0.15782	-0.456701	-	-	-	-	-
472	-	-	-0.090447	0.0197731	-	-	0.00934717	0.116764	0.0350608	0.222557	-0.120883	-0.192952	-0.0970714	0.064607	-	-0.49968	0.137372	0.223546	-	-
473	-	0.0160684	-0.120617	-0.00259452	-	-	-0.082975	0.0859685	0.0558898	0.169668	-0.154713	-0.0546401	-	0.0621217	-	-	0.131063	0.208143	-0.0832474	0.107554
474	0.102994	0.10675	0.0579701	0.179766	0.00547185	0.104605	0.20989	-	-	0.107286	0.191942	0.351515	-	-0.117961	0.198117	0.546857	0.157691	0.144307	0.1121	0.0951818
475	-0.148739	0.165172	0.149389	0.17594	-	-	0.317072	0.307429	-	-	-0.0494914	0.0529723	-	0.162597	0.0250288	1.03316	0.182438	0.191184	-	-
476	-	-	-	-0.0558898	-0.161952	-	-	0.0384362	0.00733905	-	-	-	-0.0954519	-	-	-0.15043	0.0709388	0.173255	-	-
477	-0.0344975	0.0436245	-0.0909889	0.0939658	0.126312	0.163499	-	-0.128953	-	0.0333701	-	-	-0.257373	-0.00115369	-	-0.32458	-	-	-0.102725	-0.464459
478	-0.0163537	0.226139	0.0871912	0.136585	-0.0143553	0.132379	0.263635	-0.0193461	-0.0706641	-0.0204844	0.0267292	0.00920383	-0.133958	-0.109829	0.0254541	0.38416	0.200504	0.119688	0.0253123	0.0816123
479	-	0.58323	-	0.740625	0.185867	0.0298416	-0.156397	-	0.388245	-	-	-	-	-	-	-	-	0.123534	-0.376957	-
480	-0.275484	0.307778	0.0114956	0.292428	0.132774	0.0401209	-	0.356933	0.142479	0.185613	0.220082	0.127633	-0.101112	-	0.222681	0.568324	0.291721	0.189287	0.0601858	0.0321008
481	-0.196859	-	-	0.253989	0.191563	0.10286	0.224905	-	-	-	-	0.0094905	-	-	-	0.599032	-	-	-	-
482	-	-	-	0.686344	-	-	0.390007	0.00934717	-	-	-0.0483757	-	-	-	0.163885	-0.105008	-	-	-	-
483	-0.0107798	-	-0.0813396	-0.203264	0.126444	-0.0199154	-0.329411	0.132379	-	0.0600474	-0.063779	-	-0.0274372	0.192447	-0.122871	-3.89507	-	0.127501	0.0847446	-
484	-	-	-	-0.0395596	-0.0805212	-	-	0.151599	0.0316775	-	-	-0.854634	-	-	-	-0.681764	-	-	-	0.0825664
485	-	0.123799	0.195977	0.0915306	-	0.103263	-	-	-	-	0.0784732	-	-0.308244	-	-0.177854	-	-	0.0553345	-0.114634	-0.0192037
486	-	-0.201885	-	-0.00647756	-	-0.120086	-	-	0.0240359	-	-	-	-	-	-0.210389	-	-	0.108892	-	-
487	0.240131	0.36793	0.104471	0.302758	0.131985	-	0.381726	0.408821	0.117429	0.228849	0.265677	-	-0.134878	-0.127633	0.239276	0.167358	0.31429	0.237319	0.0360461	0.0593553
488	-0.25882	0.334339	0.130008	0.345396	0.144569	0.0402612	0.455755	0.36446	0.133827	0.187514	0.220825	0.193835	-0.176578	-0.146916	0.195222	-	0.266037	0.223299	0.0717627	0.0342157
489	-	0.248656	-0.0298416	0.568519	-0.156655	-0.143655	-0.258097	-0.0844725	0.209391	0.122739	-0.0621217	-	-0.6515	-	-	-0.521553	-	-0.0961269	-0.286763	0.251325
490	0.068602	0.388024	0.174662	0.353888	0.153805	0.179893	0.319618	0.110764	0.231064	0.143524	0.36042	-0.0129262	0.0597706	-0.00317044	0.234379	-	0.41738	0.483674	0.15082	0.149259
491	-	-	-0.286763	-0.143785	-0.031254	0.113167	-	-	-	-	-	-0.332049	-	-	-	-0.434134	-0.00920383	-	-0.222557	0.188528
492	-	-	-	0.218347	-	0.135798	-0.109026	-	0.29337	-	-	-	-	-	-0.0810669	-	-	-	-0.0280033	-
493	-	-	-	-0.0223323	-0.0556122	-	-0.524666	-	-0.145612	-	-	-	-	-	-0.354114	-1.02708	-	-	-	-
494	-	-	-0.340847	0.0635029	-	-0.0394192	-	-	-0.1121	-	-	-	-	-	-	-	-0.232784	-	-0.249021	-
495	-	0.255561	0.00302648	0.322505	-0.0394192	-	-	0.181929	0.2929	0.0137838	-0.144307	-0.0106366	0.138814	-0.0265876	0.0890913	0.188907	-	0.200002	-	-
496	-	0.0503276	-	0.0750534	0.125122	0.140779	-	-	-	-0.0308304	0.144569	-	-	-0.0236102	-	-0.255924	-	-	-0.163885	-
497	0.115166	-0.171207	0.272501	0.321004	-	0.140255	0.0801119	-	0.168	0.03492	0.47467	0.135929	0.0507455	0.0352016	0.289362	-	0.303693	0.246955	0.188907	0.1125
499	0.163756	-0.0246034	0.102994	0.0852887	0.366028	0.00891709	0.262674	0.00992041	-0.0947766	-	0.269153	-0.452595	0.166844	-0.021764	0.190046	-0.243425	-	0.114234	0.136323	0.0801119
500	0.13014	-0.0718999	0.130931	0.121281	0.167872	0.147046	0.215616	0.0955869	0.129349	-0.0794293	0.27035	-0.342555	-0.0760117	0.0126402	0.295958	-0.653243	0.207393	0.120617	0.0938306	0.120219
501	0.0993625	0.470511	0.328262	0.511772	0.374511	0.111031	0.499782	0.567837	0.458172	0.120617	0.549324	0.0253123	0.291368	0.026446	0.414352	-	0.24732	0.32435	0.417164	0.331934
502	-	0.159112	-	0.302173	0.120485	0.126048	0.0437644	0.164014	0.216113	-	-0.0104934	-	-0.189413	-	-	0.0116388	-	-	-	-0.0747794
503	-	-	-0.210264	0.00762609	-	-0.139339	-	-	-	-	-	-0.304277	-	-	-	-	-	-	0.0265876	-
504	-	0.357721	0.350045	0.487486	0.24306	-0.192194	-0.0467006	0.0840643	0.156526	-0.137897	-0.162081	-0.0614306	-0.901185	-0.331591	-0.256528	-	0.27858	0.14952	0.176578	-0.223793
505	0.119555	0.298541	-0.0024505	0.0606008	0.0610158	0.68428	0.00992041	0.124725	0.111298	0.0567222	0.0430645	0.133169	-	-0.067914	-0.0329472	0.0540844	-0.186374	0.144699	0.0122111	0.0695647
506	-	0.0354832	0.160662	0.164786	0.167615	-	-	-	0.115433	-	-	-	-	-	-0.148999	0.0213376	-	-0.0622599	-	-
507	0.209141	-	0.286645	0.446997	0.133564	-	0.1145	0.32987	-	-0.189919	-	0.148739	0.0632268	0.200379	0.0852887	-0.215865	0.0200577	0.175557	0.164786	-
508	0.0359054	-	-	0.308011	-	-	-	-	0.113567	-	-0.311852	-	-	-0.27274	-	0.625925	0.134878	-0.000721167	-	-
509	-0.16337	-	0.502636	-0.179893	0.174406	0.0154976	-0.172231	-	-	-	0.0787464	-0.216362	-	-0.305445	-	0.435522	-0.0152121	-	-	-
510	-	0.181166	0.0723116	0.293724	0.108625	0.0661236	0.187894	0.0626744	-	-	-0.0086303	-	-0.125783	0.00633393	-0.00028851	-	0.152897	0.0621217	-0.0380147	0.0531113
511	0.0500489	-	0.105946	0.377624	-0.0017302	-0.216113	-	0.272262	0.385486	-	-0.250477	-0.0517201	-0.0640551	-	0.0668125	-	0.127105	0.156785	-	-
512	-	-	-	0.235482	-	-	-0.00158609	-	0.189919	-0.00216242	-	-	-	-	-	-	0.0271541	-0.0640551	-	-
513	0.0210533	0.00201836	-0.0149265	0.0301242	0.271187	0.128953	-	0.0885487	0.0299829	-	0.19862	-0.342327	-0.0422241	-0.0426443	0.171591	0.0575542	0.137504	0.271545	0.0871912	0.0810669
514	0.0514417	0.280956	0.16092	0.414352	0.190678	-0.145873	0.0517201	0.226509	0.0567222	0.32964	-0.0258793	0.147697	0.155361	-0.128557	0.0949116	-0.241962	-	0.111432	-0.249263	0.121811
515	-	0.122474	0.306496	0.0965317	-0.0777899	0.102994	-0.143916	0.221444	0.100978	-0.0574156	-0.131589	-	-0.205017	-	-	-	-	-	-	-0.0603241
516	-	-	0.10165	0.298893	0.214871	0.100574	0.104471	0.0668125	0.223793	-0.0263043	0.130536	-	-	0.135009	0.0236102	-0.0243197	0.284869	-	0.032383	0.0220482
517	-	-	-	0.0247452	-	-0.0448837	-	-	-	-	-	-	-	-	0.126312	-0.298658	-	-	-	-
518	0.15095	0.00518438	0.0487942	-0.0885487	-	0.119555	-0.0363275	-	0.059909	-	0.177089	-0.352984	0.0503276	0.137504	0.10608	0.171591	0.11929	0.384492	-0.0367495	-0.00317044
519	0.240498	0.0697022	-0.124725	-0.0426443	-	-	0.148999	-	-0.0874628	-	-0.139339	0.119555	-0.136454	-	-0.178492	0.264837	-0.0666748	0.140648	-	-0.0418037
520	-	-0.0119249	-0.183963	-0.147958	0.0183493	-	0.496513	-0.132116	-0.111566	-	-0.0487942	0.367036	-0.0927487	-	-0.067088	1.53998	-0.14991	-0.14483	0.117695	-0.032383
521	-	-	0.136979	-0.0319597	-	0.063641	-	-0.0810669	-0.250719	-	0.144438	-	0.121679	-	-0.000432744	0.0900404	0.0603241	-0.153287	0.0461418	0.0169241
522	-	-0.0790196	-	-0.0699771	0.128161	0.119024	-	-0.0465609	0.198871	-0.127105	0.143655	0.0166389	-0.0117819	-0.0257376	-	0.0536674	-	0.136585	-0.0336521	-0.116631
523	-	-	-	-0.134089	-	-	-	-	0.00115369	-	-	-	-	-	-	-	-	-	-	-
524	0.0540844	0.289598	-	-0.0615688	-	-	-	0.213129	0.0236102	-0.0882773	-0.490878	0.158854	-	-	0.023894	-0.413919	-	-	-	0.0275787
525	-	-	0.217479	-0.440527	-0.00187429	0.520246	-	-	-0.206643	-	0.182692	-	-	0.030548	-0.0718999	0.238542	-	-0.144177	0.0240359	-
526	-0.0401209	0.192447	-0.0112094	0.243182	-	-	-	0.222681	-	0.0993625	0.108357	-	-0.191815	-0.24123	-	-0.847596	0.238665	0.0919367	0.0639171	-0.075738
527	0.164014	0.177982	0.0939658	0.27035	0.054779	-	-	0.303342	0.302524	-	0.248778	-	0.250477	-	0.31034	-0.175301	-	-	0.281312	0.197991
528	-0.193456	0.182819	-0.192952	-0.122606	-0.1149	-0.177344	-0.0769695	-0.0539454	0.0604625	-0.116365	-0.0455828	0.376624	-0.0385767	0.065848	-0.214374	0.0528332	-0.0373119	0.171847	-0.00331439	-0.0641931
529	0.0955869	0.433814	0.254594	0.497127	0.0152121	-0.00345832	0.517729	0.32435	0.253989	0.357946	-0.122606	0.0935602	0.0848807	0.018919	0.0596322	0.710525	0.196229	0.316377	-0.033793	0.181293
530	-0.12499	0.412077	0.0377336	0.115965	-	0.137766	0.208143	-	0.288181	-	-	-	-	-0.0373119	-0.213627	0.228849	-0.0543623	-	-0.114234	-
531	0.109294	0.435842	0.067088	0.386701	0.0194884	-0.0851527	0.129217	0.136716	0.42975	0.294782	-0.0965317	-0.00259452	0.231555	0.113167	0.0923428	0.267236	0.111699	-	-0.0024505	0.212756
532	-	-	-	0.00647756	0.0810669	-0.18574	-	0.171975	-	-	-0.308594	-	-0.267716	-0.196481	-0.0787464	-	0.068602	-0.410124	-	-
533	-	-	-	-0.157949	-	-0.217727	-	0.0673634	-	-	-	0.184217	-	-	-	-0.125916	-	-	-	-
534	0.362554	0.256648	-0.124328	-0.0699771	-0.111165	0.0824301	-0.0200577	-0.226755	-0.100439	-0.437654	-0.0878701	-0.142348	0.0336521	-	-0.521654	-0.397036	-0.0762854	0.0540844	-0.0920721	0.0471195
535	0.187134	0.233765	0.326997	0.509848	0.126709	0.231924	0.125387	0.46801	-	0.176195	-0.0160684	0.285698	0.146786	-0.217727	0.219958	-0.0368901	0.192068	0.238542	0.0996318	0.128293
536	0.19333	0.413486	0.113034	0.422664	0.0619835	-0.147697	0.0714881	0.214871	-	0.186374	-0.0773797	-0.119423	-	0.181802	0.0302654	-	0.210389	0.290188	-	-
537	-0.0309716	-0.0911243	-0.0941009	0.136191	-0.179001	-	-0.24987	-0.0735461	-0.0787464	-0.136323	-0.19131	-	-0.0680516	-	-0.0104934	-0.0515809	-	0.0343566	-	-
538	-0.422341	0.367036	-0.192573	0.203765	-0.147567	-	-0.0278618	0.267955	0.0723116	0.183201	-0.249991	0.219091	0.0110662	0.304861	-0.25544	-	-	-0.0496308	-0.260267	-0.182438
539	0.135141	0.325847	0.0596322	-0.191563	-	0.0335111	-0.314755	-0.18916	0.338681	-0.194844	-0.203514	-0.0086303	-0.090176	-0.165172	-0.238909	-0.435735	-0.331705	0.219587	0.0284277	0.0224743
540	-	-0.375512	0.0430645	0.0926134	-0.284988	-0.297837	-0.294077	-0.227618	-0.134615	-0.102457	0.00920383	-0.392427	0.0919367	-1.87743	0.0227584	-0.0973411	-0.0227584	-0.147958	0.0364682	0.0408223
541	0.27262	-	0.211137	0.61711	0.132379	0.138945	-	-	0.461109	-	0.0396999	0.16337	-	-0.0169241	0.267716	0.491802	-	0.464041	-	0.307662
542	0.295605	0.317999	-0.102322	0.155102	-0.123799	-	-0.146525	-	0.0931545	-	-	0.203765	-0.131589	-	-0.498251	-0.0594937	-	0.110096	-0.0294175	-0.147958
543	-0.0850167	0.0107798	0.118094	0.362217	-	0.0533894	0.235727	0.00475305	-	-0.0149265	-0.171335	0.14496	-0.358284	-0.354226	0.0201999	0.354903	0.197614	0.0152121	-0.181675	-0.075738
544	-0.0250288	0.398131	-0.0395596	0.326652	-0.00504062	-	-0.107286	0.17031	0.435309	0.201885	-	-	-	-0.65361	-0.00360224	-	0.190931	0.0550568	0.182184	-
545	-	0.13014	-0.268434	0.046002	0.0710762	-0.0350608	-	-0.424277	-	-0.899949	-0.25411	-	-	-	-0.284633	-	-	-	-0.555816	-0.182057
546	0.468844	0.839153	0.438186	0.911807	0.329755	0.263515	0.306146	0.642655	0.671475	0.744075	0.227495	0.239765	0.337426	0.263034	0.398788	0.342327	0.295958	0.58323	0.139208	0.469573
547	-	-	0.0794293	-0.00259452	-0.00230647	-	-0.101381	0.0839282	-0.0750534	-	-0.709555	-0.249263	-0.172744	0.15095	0.148999	-0.812457	-	0.0651587	0.0791562	-0.191942
548	-	-	-	0.0791562	-	-0.256769	-	0.17645	-	-	-	-	-	-0.0930192	-0.0831112	0.349479	-	-	-	-
549	-0.436482	-	0.113567	0.124725	-	0.0694272	-0.186247	0.00633393	0.0152121	-0.260869	-0.271904	-0.0854247	-0.198871	-0.446891	0.0518593	0.445939	0.126709	-0.00834346	-0.123534	-0.0955869
550	-	0.291132	-	-0.125651	-	-0.0221902	-0.456701	-	-	0.426748	-0.0650208	-	-	-	0.117163	-	0.11703	-	-0.425352	-
551	0.37951	-	-	0.408494	0.134615	-	-	0.121281	0.558953	0.421479	0.0308304	-	0.000576963	-	0.210264	0.49375	-	0.297837	-0.119821	0.340961
552	0.0268709	0.360982	0.098689	0.388575	-0.0193461	-	0.0201999	-	-	0.447632	-0.154454	0.0154976	-	0.34153	-0.151339	-2.05683	-0.113434	-0.0479571	-0.580821	-
553	-0.0277203	-	-	-0.0017302	-	0.0870554	-	-	-0.104068	-	-	-0.081476	-0.181039	-	-	-	-	-	0.0727232	-
554	0.0255958	-	-	0.0919367	0.0071955	-0.0473988	-0.309642	-	0.390558	-	-	-	0.10916	0.354114	-0.200253	-	-	-	0.130008	-
555	-0.0422241	0.0945063	0.163112	0.278817	0.00604663	0.0236102	-0.277628	0.0422241	0.117296	-0.00144197	-0.156008	0.0187766	-0.181293	-0.463309	0.0257376	-	0.0094905	-0.0647449	-0.179384	-0.083792
556	-	-	0.356707	0.361544	-	-0.0329472	-	-	-	-0.121281	-	-0.326192	-	0.0167815	-0.15782	-0.237197	-0.0848807	-	-	-0.269751
557	-	-	-0.0930192	0.211386	-	-0.192825	-0.615699	-0.27274	0.0112094	-0.499374	-	-	-	-	-0.333767	-	0.03492	-1.30498	-	-
558	-	-	-	-0.0329472	-	-	-0.541118	-	-	-	-0.153546	-	-0.0519985	-	-	-	-	-	-0.31371	-
559	-	-	-	0.093425	-	-0.690372	-0.214	-	-	-0.0496308	-	-0.256286	-	-	-	-0.152248	-0.078883	-0.166458	-	-0.127237
560	-	-	-0.592062	-0.172231	-	-	-0.310922	-0.32239	-0.00230647	-	-	-	-	-	-	-0.463413	-	0.287118	-	-0.108223
561	0.0619835	0.0931545	-0.0563061	0.348459	-	-0.394514	-0.358284	0.0869196	-0.136323	-	-0.105812	-	-0.434562	-0.399445	-0.0255958	0.0724488	-	-0.111165	0.660837	-0.231064
562	-	-	0.147307	0.264596	0.088413	0.132248	-0.271067	-0.105008	0.501414	0.250962	0.0227584	-	-	0.137897	0.0404015	-	0.154713	0.108625	-0.227248	0.356031
563	-	-	-0.131326	0.026021	-	-	0.0784732	-0.023894	0.249142	0.00906047	-0.24184	-	0.0207689	0.0040339	0.0434845	-	0.135535	0.457647	-0.081476	0.0924781
564	-	-	-0.0201999	0.464355	-	-0.19774	-	-0.362891	0.693855	0.401084	-	-	-	0.230818	0.0779266	-	0.239276	-	0.318346	-0.0859685
565	-	-	-	0.065848	-	-	-	-	-	-0.0233263	-	-0.404249	-	-	-	-	-	-	-	-0.026446
566	-0.105276	-	0.133169	0.264837	0.16543	0.0877344	-	0.0104934	0.139339	-0.0858325	-0.15004	0.0263043	-0.204767	-0.374288	-	-	0.156785	0.00992041	-0.0681893	-0.0924781
567	-	0.292193	0.191184	0.350837	0.0871912	-	0.00187429	-	0.533862	0.0692897	-0.230326	-	-	-	0.0233263	-1.18479	-	-0.0842004	-0.134615	-
568	0.127897	0.165172	0.0352016	0.018919	0.211386	0.0408223	0.41511	0.124593	0.0253123	0.118891	0.158596	0.0791562	0.0855606	0.175812	0.0583858	0.193709	-	0.145873	0.202888	0.0531113
569	-	-	0.0911243	0.360758	-	-0.0196308	0.198494	-0.00590296	0.0781999	-0.145743	-	0.00273852	-	-0.252295	0.0747794	-	0.127237	-	-0.397803	-0.0254541
570	-	0.469573	0.0444641	0.124196	0.129349	0.0550568	-0.260628	0.0817487	0.339137	0.244644	0.0301242	-	0.0183493	0.0294175	0.29007	0.710702	-	-0.0666748	-0.275007	0.244156
571	0.17031	0.290778	-	0.42417	0.046002	-0.235605	-0.00504062	0.102994	-	0.269751	-0.130799	-0.457016	-	-0.238787	-	-0.629846	-	-0.141956	0.00216242	-
572	-	0.0882773	0.0683269	0.269392	-	-0.216486	-	0.000865357	0.101785	-0.0684645	-	-0.15082	-	-	-	-	-	-0.15004	-	-0.0697022
573	0.13014	-	0.107018	0.128029	0.101785	0.0946415	0.297368	0.081476	0.0758749	0.308943	0.0604625	-	0.0231844	-0.776609	0.0691522	0.198746	0.0597706	0.125651	0.263996	-0.0132121
574	-	0.220206	-	0.186754	-0.0253123	-0.242816	-0.00934717	-0.454071	-	0.0127832	-0.0717627	-0.130272	-0.0295589	-0.0116388	-	-	-	-0.0751903	0.0289934	-0.0504669
575	0.0423642	0.270947	-0.372395	0.243669	-0.0483757	0.0882773	-	0.0532504	-	-0.0361868	-0.0768327	-0.286526	0.168514	0.24245	-0.375957	-	-	-	-	0.202136
576	0.0932897	0.537346	-0.0753273	0.271306	0.169668	-0.0821576	-0.116365	-0.39846	0.216113	0.329181	-0.0227584	0.0441843	0.0766959	0.052555	0.0130691	-0.178364	0.124328	-0.0199154	-0.145351	-
577	0.191942	0.102053	0.0690147	0.0411028	-0.0113525	0.329525	0.402722	0.0606008	0.219091	-	0.102188	0.0832474	-0.00662118	-0.27011	0.159371	0.283448	0.162081	0.0942361	0.162081	-0.098689
578	0.277271	0.312317	-	0.266037	-0.00187429	-	-	-	-	-0.0727232	-0.1595	-	-	-	0.0794293	-0.295723	-	-0.0154976	-	-
579	-0.533563	0.255319	0.121015	0.280006	0.1149	0.194087	0.402176	0.502331	0.243303	0.177471	0.0297002	0.271187	-0.890408	-0.0506062	0.030548	0.449429	0.00590296	0.139993	0.17031	-0.127897
580	-	-	-	0.0950467	-0.134089	-	-	-	-0.330214	-	-0.182692	-	-	-0.0585243	-	-	-	-	-	0.171975
581	-0.376513	0.181929	0.162081	0.163499	0.0533894	0.0886844	0.334683	0.226755	0.161694	0.130799	0.162855	0.186374	-0.539035	-	0.130272	0.380397	0.176833	0.121679	0.204266	0.0209111
582	0.0107798	0.219711	0.0356239	0.0330882	-0.333195	-0.0781999	-0.154583	-0.00633393	-0.194213	-	-0.0729976	-0.0333701	-	-	0.0931545	-0.312549	-	-0.101381	-	0.0197731
583	-	-	-	0.237686	-	-	-	-	-	-	-	-	-	-	-	-0.0958569	-	-	-	-
584	0.132248	0.32987	-	0.323658	-0.117562	-0.351402	-0.0346383	-	0.367595	0.293841	-0.0104934	-0.211261	0.0978804	0.0230424	-0.146786	-	0.0942361	-	-0.167872	0.0518593
585	-	-	0.16092	0.251204	0.278698	-0.144438	-	0.156914	-0.196229	-0.353097	-0.356707	-0.278223	-0.124593	-	0.268315	-	-0.102188	-	-0.59474	0.35321
586	-	-	-	0.0309716	-0.0127832	0.0768327	-0.263635	-	0.162983	-0.214747	-0.0167815	0.16221	-	0.0809305	0.193078	-	0.00129784	-0.244156	-	0.15069
587	-	0.459432	-	0.301236	0.0394192	-0.0988238	0.0972062	-	0.332278	-	-	-	0.201257	0.0939658	-0.138421	-	-	-	-	-
588	-	-	-	0.249263	-	-	-	-	-	-	-0.221073	-	-	-	0.0590783	-	-	-	-0.078883	-
589	-	0.160662	0.0123541	0.198494	-	-0.351741	-	-	-0.0758749	-0.0606008	-	-	0.00432161	-	-0.0742314	-	0.0149265	-0.147046	0.0416635	-0.140648
590	0.192447	0.334797	-	0.0827026	0.018919	0.0204844	-	-	-0.023894	-0.136323	-0.605305	-	-0.835924	-0.125651	0.0432045	0.891108	-0.143263	-	0.264596	-
591	-	-	-0.325041	0.00129784	-	-	-0.803806	-	-0.101919	-	-	-0.304044	-	-	-	0.314523	-0.00977712	-	-	-
592	-	-	-0.51167	0.2949	-0.233397	-	-	-	-0.0724488	-	-	-	-	-0.14091	-	-	-	-	-0.513491	-
593	-	-	-	0.381505	0.0852887	-	-	-	-0.117562	-	-	-	-	0.219711	-	-	0.123269	-	-	-
594	0.170694	0.510253	0.064469	0.444349	0.0154976	-	0.524264	0.511063	0.205017	0.305912	0.028852	-0.275007	-0.32239	-	0.1149	-	0.152119	-0.0086303	0.0790196	-0.118094
595	-	-	-	0.209765	-	-	-0.594835	-	-	-	-	-0.120617	-	-	-	-	-0.170181	-	-	0.00028851
596	-	-	-	0.287118	-	-	-	-	0.0329472	-	-	-	-	-	-	-	-	-	-	-
597	-	-	-	0.156397	-	-	-	-	-	-	-	-	-	-	-	-	-	-	-	0.106884
598	-	0.161307	-	0.127105	-	-0.17479	-	-	-0.160404	-	-	-	-	-0.0408223	-	-	-	-	-	-0.118094
599	-	-	-	0.35727	0.0736832	-0.13711	-	-	-	-	-0.0920721	-	-	0.113167	-0.71914	-	-	-	-0.240742	-
600	-	-	-	0.323774	-0.759497	0.0554733	-0.27858	-	-0.153546	-	0.142087	-	-	-	-	-	-	-0.097476	-0.24062	-0.164271
601	-	-	-	0.355129	-	-0.0479571	-0.156138	-	-	-	0.0950467	-	-	-	-	-	-	-	-	-
602	-	0.0596322	-	0.677531	-	-	-	-	-0.376513	-	-	0.0100637	-	-	-0.166201	-0.380175	-	-	0.129217	-0.123799
603	-0.0594937	0.388355	-0.0936954	0.210638	-0.0167815	-0.271665	0.0847446	-0.0892269	-0.0261627	-0.0716254	0.0336521	-0.132643	0.197614	-0.103665	-0.233275	-0.827413	-	0.0554733	-0.215865	-0.508631
604	-	0.320658	-0.266876	0.319618	0.00230647	-0.280956	0.0411028	-	-0.647453	-	-0.158337	-	-	-1.13396	-0.102322	-0.255803	-	-0.142217	-0.063779	-0.0698396
605	-0.516217	0.239642	0.127237	0.29337	0.201132	-	0.455018	0.283922	0.123534	0.120617	0.23131	0.212134	-0.456386	0.123799	0.0702519	0.559443	0.067914	0.173383	0.154583	0.0745054
606	-	-	-	0.410884	-0.310107	-	-	-	-0.193204	-	0.179384	-0.262553	-	-0.143524	-0.379954	0.216734	-	0.00144197	-0.304978	0.0210533
607	-	-	-	0.665211	-0.623211	-	-	-	-0.0227584	-	0.0576929	-	-	-	-0.160146	-	-	-	-	-
608	-	0.275484	-	-0.0149265	-	-	-	-	-	0.352871	-	-	-	-	-	-	0.0504669	-	-0.537445	-
609	-0.023894	0.344942	0.00489684	0.273695	0.0994972	-0.133169	-0.0936954	-	0.404358	0.413161	-	-	-	-	-0.00504062	-0.431249	-	0.206893	-0.236829	-
610	-	0.283685	-	0.498966	0.00129784	-0.091666	-0.241962	-	-	-	-	-	-	-	-0.0762854	-	-	-	-	-
611	-	-0.0526941	0.0274372	0.454281	-	-	-	-	0.352307	-	-	-	-	-0.478299	-	-0.708849	0.275484	-	0.00977712	0.012068
612	-	0.332049	-	0.127501	0.190046	-0.29066	-0.213752	-	0.182946	-	-0.0223323	-	-	0.0448837	-0.0381552	-0.214374	-0.116498	-0.245009	0.0380147	-
613	0.142217	0.0728604	0.144699	0.346305	-0.0344975	-0.00848689	-0.0961269	0.275722	0.213876	0.271067	0.108223	-0.124063	0.151729	-0.012068	0.0437644	-	-0.114367	0.152638	0.148218	0.0402612
614	-	0.157949	-0.00633393	0.168129	0.172616	0.0913952	0.459222	0.306029	0.190425	0.115033	0.260507	0.197488	-0.860049	-0.00891709	0.114234	0.615699	0.113034	0.193204	0.101919	0.0451634
615	-	0.306729	-	0.0100637	0.213876	-0.0961269	-0.0156403	-	-0.0401209	-	-0.0886844	-0.337426	-	-0.0994972	-0.0433445	-	-0.349818	-	-	-
616	-0.292311	0.253021	0.0344975	-0.172359	0.243425	-0.126312	0.297954	0.0563061	-0.0528332	0.10608	0.274411	-	-0.046002	-0.157173	0.275603	-	-	0.160017	0.206893	0.108357
617	-0.0846086	-0.232784	0.248656	-0.415759	-0.204642	0.0592168	-	-	0.26111	0.165815	-0.206518	-	-0.0687396	0.0226164	0.154324	-	-	0.293841	0.202261	0.148218
618	-0.310689	-	-0.044604	0.692516	0.347212	-	-	0.0568609	-	-0.619272	-0.216113	-	0.153935	-	-0.116365	-	-	-0.693498	-	-
619	-	0.190804	-0.0216219	0.143785	0.026446	-0.00129784	-	0.333424	0.107554	0.171591	0.187641	0.00963382	-0.954196	-0.1396	0.130272	0.531169	0.0418037	-	-0.0253123	-
620	-	0.345851	-	0.322274	-	-	-	-	0.151989	-	-0.314755	-	-	-	-	-	-	-	-	-
621	-0.331017	0.484911	-0.0851527	0.201132	-0.038998	0.0409625	-0.200002	-0.301705	-0.111031	-	-0.0650208	-	-0.0705267	-	-0.00891709	0.108089	-	-0.358621	-	-0.293959
622	0.266397	-	0.147958	0.336969	-	-	0.388906	0.481196	0.163756	-	0.137766	-0.0164963	0.0193461	-	-	0.550211	0.0439044	0.254957	0.155231	-0.0654344
623	0.0739573	-	0.395721	0.0254541	0.0625362	0.0375931	-	0.254836	0.109026	-	0.231924	-	-	-0.592541	0.0854247	-	-	-	0.445621	0.120219
624	-	-0.372841	-	-0.244887	-	-0.29537	-	-	-0.160017	-	-	-	-0.0255958	-	-	0.353775	-	-0.454808	-0.12618	-
625	-	-	-0.00288251	0.932893	-0.118493	-0.0392788	-	0.136585	-	-0.103128	-0.402395	-0.422771	-	0.0385767	-	-	-	0.104605	0.262674	-0.0848807
626	0.466444	-	-	-0.182438	-	-	-	0.0727232	-	-0.0787464	0.0471195	-	-	0.0885487	0.219091	-	-	-0.17031	0.777535	-
627	-	0.540722	-0.15017	0.235727	-0.244522	-0.101516	0.319618	0.199876	0.00460925	0.0415234	0.229219	-0.109427	-1.12935	-0.0768327	-	0.311503	-0.0377336	0.134221	-0.0816123	-
628	-	-	0.951662	0.522056	-	-	-	0.402504	-	0.137897	-	-	-	-	0.155361	-1.72561	-	-0.442121	0.0724488	-
629	-	-0.0890913	-0.0712135	-0.0398403	-	-0.146655	0.178747	0.0241778	0.0318186	0.124063	-	-	-0.94043	-	-	0.244644	-0.271306	-0.0568609	-	-0.00230647
630	-0.108357	0.424815	-	0.0496308	-	-	-	-0.417596	-0.0729976	-	-0.198746	-	0.135141	-	-0.534759	-	-	0.0720372	0.141433	0.231432
631	0.229219	0.206643	0.587365	0.265077	-0.161178	-0.210139	-	-	0.363115	0.198494	0.463622	-0.0543623	0.271067	-	-0.00647756	-0.473735	-0.242206	0.342896	0.0368901	-0.0821576
632	-	0.0216219	-0.143524	-0.0489336	-	-0.277509	0.155231	0.182438	-0.244887	0.0204844	0.197111	-	-0.757791	-0.0650208	-	0.109695	-0.358059	0.00158609	-	-0.0223323
633	-	-0.397036	-	-0.0578315	-	-0.283448	-	-	-	-	-	-	-	-	-	-	-	-	0.0556122	-
634	-	-0.110631	-0.263876	0.228849	-	-	0.164014	-	-	0.419323	-0.243182	-0.436908	-	-	-0.950842	-	-	-	0.182946	-
635	0.178364	-	-	-0.210888	-	-	0.00532812	-	0.298189	-	-	-	-	-0.0375931	-	-0.167358	-	-	-	-
636	-	-0.013498	-0.0176369	-0.023894	-0.110363	-0.0274372	-	-0.16877	-	-	-0.235114	-	-0.121811	-0.0896337	-0.0364682	0.47747	-	-	-0.0159257	-
637	0.300417	0.0392788	-0.0364682	-0.0839282	0.0375931	0.0784732	-0.0966667	0.075738	0.0851527	0.0750534	0.188401	-0.550605	0.0164963	0.0521376	-	-0.194465	0.0339339	0.164143	-0.026021	0.125254
638	-	0.133169	-0.0532504	0.0336521	-	-	0.0419438	0.10608	0.00144197	-	-0.067501	0.144699	-0.0691522	-	-	-	0.219587	0.0180644	0.138552	0.131326
639	-	0.109294	0.368377	0.0272956	-0.0371713	-	-0.208392	0.0536674	-0.0855606	-0.139862	-	0.00504062	0.182819	-	-	-0.455544	-	0.098689	0.143785	-0.0465609
640	0.116365	0.00187429	0.0375931	-0.0254541	-0.131194	0.0243197	0.208892	0.0889557	0.0844725	0.104337	0.0661236	-	0.232292	-0.135535	0.0717627	0.0556122	-	0.0846086	-0.00115369	-0.0913952
641	0.00977712	-	-0.042084	0.0746424	0.261471	-	-	-	-	0.10541	-	-	0.013498	-	-	-0.763836	-	0.000721167	-	-
642	-0.475915	-0.0176369	-	0.0318186	-	-	-0.0174944	-	-	-	-0.299948	-	-	-	-	-	-0.0291348	-	-	-0.170951
643	-	-0.0945063	-0.169668	-0.0761486	-	-0.110898	0.232292	-	0.378955	-	0.152638	-0.16543	-0.297954	0.266277	-	-	0.229219	0.432853	-	-
644	-0.101516	0.480886	-	-2.18587	-	-0.332278	-	0.513794	-2.06798	-0.772984	0.218099	-1.44377	0.27453	-0.349931	1.07574	-0.345169	-	-2.51326	-2.67082	0.581785
645	-0.128953	-	0.0659858	0.0567222	-	-0.1396	0.161952	-	-0.173127	-	0.17594	-0.121944	-	-	0.119024	-0.972913	-	0.38228	0.170438	-
646	-0.501516	0.0457225	-0.13829	-0.480369	-	-0.0280033	0.435842	-0.238175	-0.100978	0.0209111	-0.0461418	-	-0.0311128	-0.114234	-0.0615688	-	0.122606	0.0756011	0.081885	0.193204
647	-	-0.274888	0.369829	0.225892	0.276675	-0.352759	-0.213752	-0.0890913	-0.849839	-0.419431	-	-	0.170694	-	-0.090447	-	-0.0695647	0.0623981	0.296898	0.049352
648	-0.517326	-0.139862	-0.35095	-0.343806	-	-	-	-	-	-	-0.639417	-	-	-	-0.228111	-	-	-	-	-
649	0.208517	0.675997	0.498455	-0.174662	-0.224781	-	-	0.169925	-	-	-	-	0.125916	-	-0.0655723	-0.575506	-	0.192194	0.14978	0.0492125
650	-0.160275	-0.263034	0.0833836	-0.0402612	-	-0.329525	-	0.143132	-0.0415234	-0.240009	-0.0071955	0.42664	0.0919367	-	0.265797	-2.82912	-	0.292311	-0.00432161	0.248413
651	-0.225892	-	-	-0.0133551	0.467593	0.178237	-	-	-0.314174	-0.592541	-	-	-0.279293	-	-	-	-	-0.189034	-	-
652	-	-	-0.012068	0.160791	-	0.337426	-	-0.0558898	-0.0712135	-	-0.0847446	0.237197	0.313942	0.119555	0.0385767	-	0.226139	0.172359	-0.0280033	0.259423
654	-	-0.0909889	-0.0776532	-0.439889	-	-	-	-	-	-	-	-	-	0.191057	0.0330882	-	-	-	0.232538	-
655	-0.167872	0.0180644	-0.0927487	0.0440443	-	0.312433	-	0.291368	-0.129085	-	-	-	0.0747794	-	-	-0.330444	0.208767	-0.10916	-0.20389	-
656	-	-	0.168257	0.333538	-	-	-	-	-	-	-	-	-	-	-0.152119	0.439038	-	-	-	-
657	0.407951	-0.607863	0.552279	-0.48553	0.0794293	-0.480369	-0.605968	-0.267356	0.780646	-	-0.0875986	0.39846	-0.105276	-0.328032	-0.0641931	0.125651	-0.532467	0.263515	0.103128	0.217355
658	-0.65892	-	-	-0.349252	-	0.00776959	-0.222928	0.112367	-0.706022	-	-	-0.599413	-	-0.113167	-0.049352	-	-	-0.290306	0.287118	-
659	-	-0.222557	0.164658	0.0571383	-0.0521376	-	-	-0.0652966	-0.0540844	-	0.0738202	-	0.0661236	-	-0.0231844	-0.351063	-	0.0596322	-	-0.324465
660	0.0492125	-	0.000721167	0.0949116	0.0182069	0.093425	-0.0429244	-0.0291348	0.0792928	-0.081885	0.167743	0.37362	0.167358	0.126576	0.186627	-0.586404	0.189666	0.253868	-0.102053	0.0955869
661	-2.48354	1.71931	0.547549	-1.90196	-1.13527	-0.245982	0.540821	0.374511	-1.59369	-0.829362	-1.57483	-1.02899	0.169797	0.509645	-0.356257	-	-0.00963382	-1.97746	0.20201	0.106884
662	-	-	-	0.208268	-	-	-	0.235114	-	-	-	-0.0589399	0.486045	-0.0897693	-	-	0.0153548	-	0.23634	-
663	-0.200504	-	-	0.27262	0.101112	0.309176	-0.459746	0.597126	-	0.00690837	0.365357	-	0.33754	-	-	-	0.173511	-	-	0.13014
664	-	-	-	0.224287	0.229219	-	-	-	-	-	-	-0.0176369	0.42417	-	0.104605	-0.0144981	-	-	-	-0.111031
665	-	-0.218099	0.160533	-0.139339	-	-	-	-	0.121413	-	-	-	0.31603	-0.639973	-	-	-	-	0.550408	-
666	-	0.117695	-0.0347792	0.0923428	0.186374	-	-	-0.0226164	-0.0480967	-	-0.0727232	-	-0.339935	-	-0.495491	-	-	-0.391218	0.042084	-
667	-	-0.171463	-0.235482	-0.438719	-0.0489336	-0.272262	-	0.0444641	-0.221444	0.0632268	-0.230203	-	-0.185867	0.0941009	-0.0322419	-1.0229	-	0.133432	-0.0994972	-
668	-	-0.195096	-0.0630887	-0.0993625	0.186247	0.0244615	-0.0924781	-0.457542	-0.055751	-0.690819	0.0639171	0.128953	-0.00028851	0.0892269	0.342213	-	-	-0.110898	0.334797	0.026446
669	-	-0.800496	-0.147828	-0.327227	-	-0.0911243	-	-0.102591	-0.373063	-	-0.0542233	-0.181548	-0.0306892	-	-0.151469	0.00820001	-0.100305	-0.067501	0.196355	-0.178237
670	0.103128	0.0169241	0.0127832	-0.893052	-0.0994972	-0.352871	-	-0.264116	0.0201999	-	-	-0.0187766	-0.0453032	0.190678	-0.0672257	-	-	0.0743684	0.174279	0.131721
671	0.195474	-0.486045	-	-0.170951	-	0.111031	-	-	-0.440421	-0.270947	-	-0.543892	0.330329	-	-0.169155	0.429643	-	-0.110497	-0.414785	-0.558072
672	-0.0216219	0.154324	-0.0169241	-0.288536	-0.0892269	-0.209141	0.121679	-0.0524159	-0.414785	-	-0.736648	-0.249627	-0.28238	-	0.0503276	-1.52411	-0.605494	0.0184917	0.250962	0.033793
673	-	-0.0955869	0.346872	-0.209391	-	-	0.190172	-0.380397	-	-	-0.0615688	-0.045443	0.0364682	-	-0.116897	0.577634	-	-0.323197	-0.0040339	-
674	-	-	-0.120352	-0.309409	-	-0.139339	-0.135404	-0.0716254	0.271187	-	0.0404015	0.026446	-	-0.369383	0.0267292	-0.028852	-0.00561557	-0.0186342	0.192194	0.101112
675	0.152638	-0.125254	0.105544	-0.0858325	-0.273337	-0.0938306	-0.0515809	0.104202	0.0941009	0.0535284	0.0592168	-0.0828388	0.185486	0.363003	-0.104605	0.12075	-0.179638	0.239398	-0.116897	-0.0427844
676	-	0.860208	-	-0.259303	-	-	-	-	-	-	0.153157	-	-	-	-0.0697022	-	-	-	0.0169241	-
677	-	0.498864	0.199876	0.120617	-	0.370834	-	-	-	-0.0469799	0.228603	-	-	-	0.426426	-	-	-	0.396159	-
678	-0.152768	-0.0972062	0.0250288	-0.205142	-0.0571383	0.126709	-	-	0.129085	0.0862403	-0.083792	-	-	0.123931	-0.202637	0.148088	-0.0843364	-	0.00532812	-0.112767
679	-	-0.641916	-0.00547185	-0.243791	0.272023	0.145221	-	-	-	-0.232538	0.209516	-	-	-	0.426962	-	-	-0.0535284	-	-
680	-	-	-	-0.194465	-	-0.0727232	-	-	-	-	0.0406821	-0.0071955	-	-	-	-	-	-	-	-
681	-0.121546	-0.415651	-	-0.238787	0.0486547	-0.0190614	-	-0.229219	0.111031	-0.180275	-0.0927487	-0.0855606	0.0641931	-	0.115433	-	-	0.0494914	0.127897	-
682	-0.282618	0.214125	0.304745	0.154454	-	-	-0.132379	-	0.141956	0.112633	0.14978	-	-0.0536674	0.108625	-0.275365	-	-	0.109695	-0.0503276	-
683	0.0339339	0.265437	0.130536	0.165687	-0.0192037	-0.461738	-0.152119	-0.138814	0.269991	0.367483	-0.276556	-	-0.172999	0.224658	-0.026446	-	-	0.0497702	-0.442864	0.0200577
684	-	0.115166	-0.351289	-0.298306	-	-	0.00820001	-0.363451	-0.331591	-	-0.0701145	-	-0.195222	-	-	-	-0.0926134	-	0.960512	0.161436
685	-	-	0.128161	-0.364012	-	0.266157	-	0.204141	0.146525	-	-	-	-	-	0.439357	0.0392788	-	0.298658	0.231555	-0.367036
686	0.0330882	0.144569	0.00690837	0.176195	-	0.113034	0.259182	0.0760117	0.188148	0.0214797	-0.160275	0.0753273	0.0497702	-0.0900404	0.193456	0.490365	-	0.0206267	0.0297002	0.0517201
687	-	0.139993	-0.717824	0.0196308	-0.413486	0.0836559	-	-0.0787464	0.13829	-0.520649	-0.0179219	0.0672257	0.0163537	-	-0.139077	-	-	-0.700617	-0.090176	-0.182057
688	0.222681	-	0.0130691	-0.0706641	-0.0126402	0.0129262	0.362105	0.0206267	-	0.0610158	0.121944	-	-0.163756	-0.0375931	0.108491	-	0.09815	-0.834064	-0.123666	0.0247452
689	-	-	-0.141302	0.107688	-0.109829	-	-	-	-	-	-	-	-	0.1153	-	-0.600841	0.101247	-	-	-
690	-0.252173	-0.171975	-0.171847	0.0697022	0.067088	-	-	-0.189034	-0.107018	-0.0821576	-0.0668125	-	-0.213627	-0.0129262	-0.205267	-	-	0.126841	-0.209641	0.0706641
691	-	-0.0382957	-	0.0542233	0.0583858	0.0187766	0.225275	0.0167815	0.00920383	-	-	-	0.187514	-	-	-	-	0.344715	-	-
692	0.209266	0.0824301	0.0360461	0.0356239	-	0.172616	0.222063	0.244887	-	0.206893	0.290778	-0.0506062	0.22848	0.416191	-	-0.308361	0.0773797	0.704341	-0.116232	0.10165
693	-	-	-0.10742	-0.483674	-	-0.15095	-	-0.384381	-0.173511	-	0.312665	0.215492	0.113167	-0.0213376	-0.227002	-	-	-	-0.136323	-0.115965
694	-	0.203138	-	0.295018	0.15782	0.38416	0.1956	-	-	0.0461418	0.377512	0.268913	-	-	0.172231	0.396598	0.221568	0.272143	-	0.185232
695	0.127105	-	-0.1121	0.117163	-	-0.09815	-0.541217	-	0.164786	-	-	-	0.331705	-	-	-	-	-	-0.000144262	-0.387252
696	0.154713	-0.217727	-0.0569996	0.00187429	-0.00129784	-	0.223917	0.0753273	-0.120485	0.121148	0.0535284	-0.142087	-0.133827	-	-0.0436245	-	-	0.00389003	-0.0701145	-0.0791562
697	0.303459	-	-	-0.161823	-0.0129262	0.129481	0.196607	0.142348	-	0.246469	-0.0295589	-0.104202	-	-0.0263043	-	0.0132121	-0.256044	-	-	-0.0702519
698	-	-	0.69893	0.0877344	-	-	0.185867	-	0.788853	-	-	-	0.0690147	-	-	0.277628	-	0.346872	0.244887	-
699	-	0.279768	-0.47633	-0.496104	1.03288	0.145743	-0.0408223	-0.884246	-0.802069	-	-0.117562	0.0370307	-0.506703	-0.0419438	1.02297	-	-0.658097	0.125916	1.32066	0.24123
700	-0.198494	-	0.123004	0.0844725	0.189034	-	-	-0.583134	0.088413	-	0.337426	0.243303	0.720016	0.241962	-0.809167	-	-0.263275	-	-0.719403	-
701	-0.16092	-0.109561	-0.111699	-0.178237	-0.138814	-0.114767	0.161307	-	-0.115699	-0.143785	-0.0732718	-0.0746424	-0.179511	-0.284751	-	-	0.106884	0.00100953	-0.0486547	-0.106214
702	0.220206	-	-	-0.294665	-0.138945	-0.0517201	0.0406821	-0.125916	-0.102188	0.285698	0.168642	-0.140648	-	-0.1125	-	-	-0.0554733	-	-	-0.0340748
703	-	-	-	0.169925	-	-0.293606	-	0.179638	-	-	-0.0776532	-	-0.101112	-	-	-	-	-	-	-
704	-	-	0.100978	0.0528332	0.1133	0.342213	-0.0717627	-0.0382957	0.137897	-0.0531113	0.326422	0.0625362	-0.0040339	0.0822938	0.265557	-	0.097476	-	0.343692	0.168257
705	-0.00848689	-0.0017302	-0.184344	-0.206518	-	0.186627	0.0246034	-	-0.570074	-0.308943	0.334339	0.0257376	-0.205768	0.0243197	0.03492	-	-0.188528	-0.0993625	0.707613	-
706	-	-	-	0.220454	-	-	-0.175684	-	-	0.560617	-	-	-	-0.800662	-	-	-	-0.284988	-	-
707	0.283092	0.0897693	-	-0.24062	-0.0265876	0.0654344	0.240742	0.0359054	-0.0899049	0.251083	0.182565	-0.0166389	-0.25181	0.118891	-0.0531113	-	-0.0654344	-	-0.0746424	-
708	-	0.0214797	-0.181929	0.157949	0.0628125	-0.458067	-	0.0694272	-0.0142124	-0.221692	0.0433445	-0.302407	0.210888	-	-0.727877	-	-	-0.282025	-0.026446	-
709	0.0894982	0.281431	0.257855	0.149259	0.153416	0.275245	0.0040339	0.176067	0.14483	0.0684645	0.369606	0.107554	0.0651587	0.134089	0.171719	0.015783	0.24245	0.109561	0.16633	0.148218
710	-	-	-	0.0579701	-	-	-	-0.0746424	-0.126048	-	0.178874	-	0.0214797	0.0360461	-	-	-	-0.118626	0.0234683	-
711	-	0.052555	-	0.0040339	0.124857	-0.0990932	-	0.112367	0.0366088	0.0738202	-0.109427	-	-0.101516	-0.0207689	-0.0494914	-	-0.497229	0.0802483	0.0681893	0.0461418
712	0.0856966	-	-	-0.141433	-	-0.0136409	0.0275787	-0.174279	0.00776959	-	0.00633393	-0.186627	0.0150693	0.164529	-0.0360461	-	-	0.063641	-	-
713	-	0.00374614	0.0340748	-0.0749164	0.0309716	-	-	-0.17479	-0.144699	-	-0.307895	-	-	-	-	-	-	0.0457225	-	-
714	-0.125783	0.0985543	-0.0368901	0.251931	-0.157561	-0.0437644	0.00690837	-0.0408223	0.131458	-0.0775165	0.102725	-0.161178	0.0962619	-	0.024887	-	-0.0668125	-0.136323	0.143393	0.064607
715	-	-	-0.100439	-0.1129	-0.0506062	-0.0250288	0.288063	0.151859	-	0.204015	0.187768	-0.0718999	-0.106482	0.0429244	-	-2.22345	-0.0394192	-	-0.0274372	-0.105812
716	-	0.225645	0.00360224	-0.244035	-0.0529723	0.102322	-	-0.207018	0.0745054	-	0.143002	-	0.0450235	-0.0769695	-0.0272956	-	-	0.11703	-0.101919	-0.283329
717	-	-	-	0.217479	-	-	-	-	-0.0500489	-	-	-	-	-0.128029	0.147307	-0.155231	-	0.0651587	0.253142	-
718	-	0.00532812	-0.108625	-0.317767	0.026021	-	-	-0.246955	-0.204015	-	-0.0994972	-0.665302	0.118094	-0.239765	-	-0.134615	-	-0.183836	-	-0.137504
719	0.100709	-0.130272	-0.0496308	-0.188781	-0.175684	-0.0836559	0.204767	-0.104202	-0.0538064	-0.0957219	-	-	0.0657102	-	-0.13606	-	0.0720372	0.179638	-0.0519985	-0.0116388
720	0.198117	-	-0.115832	-0.108491	-0.10742	0.052555	-	0.0903115	-0.00389003	-	-	-	0.113834	0.164271	-0.024887	-	-	-0.0563061	0.117163	-
721	-	-	-0.208392	-0.295723	0.318809	-	-0.534659	-	-	-	-	-	-0.072586	-	-	-	-0.209391	0.0402612	-	-
722	0.214374	0.0230424	-	-0.0754642	-0.115965	-	-0.157949	0.107554	0.146916	-	-	-	0.220454	-	-0.1125	-	0.0615688	0.164658	-0.137635	-0.00475305
723	0.0699771	0.371169	0.00288251	0.275484	-0.0514417	-	-	-	0.203264	0.0867838	-	0.090176	-0.505993	0.173127	0.00906047	-	-	-0.407625	0.0439044	-
724	0.194717	-0.244035	-0.133037	-0.0982848	0.15004	0.0943712	0.151599	-0.156914	-0.233275	-	0.221197	0.0717627	0.181293	-0.042084	-0.000865357	-	-0.106616	-0.010923	0.226755	0.146655
725	-	-	0.0781999	0.0611541	-	0.157691	0.0473988	0.0451634	0.0996318	-0.113834	0.3122	0.16954	0.16221	0.0514417	-	0.248899	0.0912598	0.212009	0.0295589	0.177726
726	-	-	-	0.238175	-	-	0.53655	-	0.131458	-	-	-0.0852887	-	-	-0.41511	-0.911116	-0.0623981	-	-0.132774	-0.0694272
727	0.0316775	-0.399663	0.275126	0.106482	0.458697	-	-	0.0380147	-0.335255	-	-	-0.0142124	-	0.400975	0.385155	-0.0494914	-0.681224	-0.164658	0.364684	-
728	-0.0103502	-0.00575927	0.221815	-0.229465	0.214125	0.307545	-	-0.178237	-0.00216242	-0.349365	0.14483	0.249991	-0.192194	-0.18053	0.284869	-	-0.219958	-0.103934	0.439464	0.0743684
729	0.248292	-0.0110662	-0.0440443	-0.126312	-0.1145	-0.0795658	0.355467	0.0802483	0.0564448	0.234379	0.195222	-	0.267236	0.148999	-0.144177	0.43776	-0.0441843	0.351515	-0.0993625	-0.00690837
730	0.227864	0.203013	0.111833	0.235359	0.114634	-	0.344147	0.0760117	0.08882	-	0.174918	-	-	-0.238665	0.0500489	-	0.198368	0.168129	0.0110662	0.0406821
731	-	-	-	-0.051024	0.32262	-	-	-0.571919	-	-	0.141564	-0.0701145	0.20389	-	-	-	-	-0.0211954	0.203514	-0.157302
732	0.101112	-0.102994	-0.0724488	-0.0889557	-0.119157	-	0.0839282	-0.355918	0.0364682	0.118094	-0.296546	-0.103665	-0.159371	-0.373063	0.35321	-	-0.0268709	0.195977	-0.129745	0.252779
733	-0.127105	0.374177	0.141694	0.108491	-	-	0.251325	0.292311	0.219463	0.234624	0.0422241	-	-0.251325	-0.685357	0.323197	-	-	0.221444	0.159887	-
734	-	-0.244278	-0.105544	-0.145873	-0.0972062	-0.167229	-	-0.113034	-0.170566	-0.202888	0.00504062	-	-0.0447438	-0.0292762	-0.152638	-	-0.0784732	-0.101112	0.123799	-0.264957
735	-	-	-	-0.286645	-	-	-	-	-	-	-0.369606	-	-	-	-	-	0.922046	-	-	-
736	-	-0.158983	-0.067088	-0.345396	-	-0.243425	-0.0738202	-	0.197236	-	-	-	-0.00230647	-0.0461418	0.157173	-0.930397	-0.0532504	-	0.0549179	-0.110764
737	-	0.0359054	0.119821	-0.1121	-0.3421	-	-0.370722	0.093425	-0.00977712	0.209141	0.162855	-0.0706641	0.352194	-	0.251931	-0.733528	0.0931545	0.00834346	0.0775165	0.0174944
738	-	0.125783	-0.0742314	-0.104471	-	-	-0.0425043	0.128425	0.0738202	-0.0769695	0.166972	0.0433445	0.0909889	0.0718999	-0.0863762	0.17645	0.0501882	0.0347792	0.0332292	0.0503276
739	-0.0817487	0.0668125	0.00963382	-0.0623981	-0.130667	0.133432	-0.0919367	0.0839282	0.0418037	-0.123004	0.125783	-0.028852	0.067501	0.0439044	-0.0328061	0.0144981	0.0844725	-0.187641	0.0542233	-0.0254541
740	-	0.0153548	-0.176833	-0.342555	-0.172744	0.113967	0.171591	-0.0889557	-0.213005	-0.0994972	0.215989	-0.0966667	0.105678	0.0352016	-0.368936	0.0688771	-	-0.00805655	0.158596	-0.174534
741	-	-	0.0663992	-0.233152	-0.046002	0.0144981	-	-0.313594	-0.646439	-	0.0423642	-0.225152	-0.0881416	-	-0.140517	-	-	-0.245374	0.0518593	0.10541
742	0.251568	-0.161178	-	-0.0825664	-	0.0533894	0.291721	-	0.197111	-	0.0612923	0.109294	-	-	-	-	-	-	-0.408277	-
743	-	0.0589399	-	-0.175557	0.175301	0.153287	-	0.0994972	-0.0632268	-	0.111833	0.0441843	-	-	0.0370307	-	-	0.246226	0.10165	-0.120219
744	0.0756011	0.157691	0.081885	0.188781	0.104873	-0.103531	0.0110662	-0.156397	-0.189034	-0.29007	0.116631	-0.0766959	0.187768	-	-0.0603241	-	-0.0820213	-0.00475305	0.0329472	-0.0703893
745	-	-	-	0.0959919	-	0.0343566	-	-	-0.322044	-	0.294077	-0.291839	-	-	-0.0712135	-0.181293	-	-	-	-
746	-	-	-	0.0434845	-	-	-	-	-	-	-	-0.467175	-	-	-	-	-	-	-	-
747	-	-	0.054779	0.0156403	-	0.133564	-0.197614	-0.259544	0.156267	0.257493	-	-	-0.160017	-	0.214374	-	0.124593	0.0564448	0.0691522	0.119423
748	0.191689	0.269871	-0.130404	-0.154842	0.380397	-0.752492	-	0.0483757	-0.00331439	0.301119	0.0713508	0.202888	0.407733	0.0676387	-	-	-	0.0738202	-0.0862403	-0.436268
749	0.185105	-0.202512	-0.0579701	0.226015	-	-0.121546	-	-	-	0.265077	-0.00374614	-	-0.217355	0.0621217	-0.0676387	-	0.0457225	-0.266397	-	-
750	-	-	-	-0.182057	-	-	-0.0588014	-	-	-	0.276199	-	-	0.0289934	-	-0.887213	-	-	-	-
751	-	0.124063	-0.182057	-0.16221	-0.166715	-0.646163	-	0.301236	0.194717	0.588037	-	0.1644	-	0.264356	-	-	-0.473943	-0.0186342	-0.439889	-0.226632
752	0.17594	0.0127832	0.0237521	0.0501882	-	0.102188	0.171463	0.15069	0.337426	-0.0601858	0.0924781	0.338681	0.077243	0.0691522	0.254352	0.0701145	0.213627	0.352194	0.188401	0.177089
753	-	0.223423	0.00604663	0.267716	0.15069	0.219958	-	-	-0.217727	-0.0301242	0.147567	-	-	0.619929	0.144438	-	-	-	-	-0.101516
754	-	-1.09518	-0.063779	-0.0713508	-	-0.0721744	-	-0.234379	0.00532812	-	0.148218	-	-	-	-	-0.191942	-	-	-	-
755	-	0.00762609	-0.00705194	-0.164529	-	-0.180784	-	-	0.154454	-	-	-	0.0216219	-0.204015	0.109829	-	0.14483	0.196229	0.107018	0.218223
756	-	-	-0.0380147	-0.102322	-	-0.0214797	-0.168	-0.0133551	-0.0754642	-0.227002	-0.135798	-0.00633393	-	-	-0.0519985	-0.0858325	-0.102994	-0.19497	-	-0.225152
757	-	-	-0.107554	-0.182946	-	-	-0.219339	-0.0102069	-	-	0.264476	0.118891	-	0.0353424	-	-	-	-	-	-
758	0.151599	-	0.130272	0.0924781	-	0.205893	0.104739	-0.215741	-	0.456596	0.0997665	-0.201508	-0.1149	-	-0.271067	-	-	0.0230424	-	-
759	-	-0.107152	0.146786	-0.324695	-	-0.0126402	0.092884	0.172231	0.103665	0.231924	0.143524	-0.472696	-	0.156785	-0.065848	-	-0.157949	-	-0.0984196	-0.203389
760	-	-	0.125122	0.426748	-0.380286	-0.145612	-0.192194	0.0681893	0.403268	-	0.0832474	-	0.375178	0.054779	0.0578315	-	-	0.021764	0.00389003	-0.172359
761	-	-	-	0.126973	-0.310922	-0.0608775	-0.00920383	0.300182	-0.237808	-	-	-	-	-0.870108	0.0701145	-	-0.251446	-0.232784	0.163885	-
762	-0.909043	-0.380175	-0.169925	-0.0871912	-	-	0.0499095	-0.00762609	-0.0754642	-0.114234	-0.160791	-	-0.0847446	-	-0.254715	0.131589	-0.232047	-0.17645	-	-0.0607392
763	0.232538	-0.0129262	0.0339339	-0.183201	-	0.0436245	0.0174944	-0.0740944	0.156008	-0.208767	0.228726	-0.154065	0.0635029	-0.611361	0.0731347	-0.747946	-0.114234	0.14274	0.0398403	0.0177794
764	-	-	-	0.00028851	-	-	-	-	-	0.216113	-0.134615	-	-	-	-	-	-	-	-	-
765	-0.212632	0.102994	-0.103397	-0.242694	-	0.1137	0.361768	0.22231	0.122341	0.146134	-0.0335111	-0.29066	-	-0.419647	0.0434845	-	-	-0.0881416	0.078883	-0.185867
766	-0.192825	0.0280033	-0.143785	0.231678	-	-0.0931545	0.0958569	0.174279	0.375846	0.223546	-0.102994	-	0.43776	-	0.00144197	-	0.138945	0.117429	-0.031254	-0.0758749
767	-0.325847	0.17479	0.265437	0.1503	-0.294077	-0.536451	0.107956	-0.155879	0.389567	0.6291	-0.0396999	-	0.0783366	-	-0.521051	-	-0.370722	0.128161	-1.1163	-
768	0.0100637	0.347439	-	0.640899	-	0.179001	-	-	0.362105	0.311852	0.473215	0.283211	-	-	0.391108	-0.15782	-	0.602837	0.379954	0.100574
769	0.00115369	0.203264	0.330329	0.63143	-	0.266037	0.400647	0.385818	0.286171	0.27965	0.557091	0.184598	-	-	0.369718	-	0.426748	0.442015	0.261711	0.15549
770	-0.231678	0.230449	-0.0024505	0.136323	-0.234501	-	-	0.313478	0.182946	-	0.0136409	-	-0.0306892	-	-0.0807941	0.134352	-	0.267236	-0.0308304	-0.680594
771	0.289952	-0.227371	0.123666	-0.0724488	-0.0589399	-	-0.0536674	-0.125519	-0.0603241	-0.0479571	0.126709	-0.107956	0.109695	-0.253142	0.139731	-	-0.041243	-0.156526	-0.049352	-0.193078
772	-	-0.19131	-	-0.219958	-	-0.0560285	0.0199154	-0.240864	-0.30381	-0.204642	-0.0329472	-0.0174944	-0.170694	-0.127897	-	0.149389	-0.0422241	-0.0959919	0.138552	-0.0999011
773	-0.210139	0.0483757	0.170566	-0.196859	-	-0.398569	-	0.0746424	0.153027	-	0.046002	-	-	-0.49917	0.064469	-	-	0.16337	0.237197	-0.299948
774	-	-	-	-0.309409	-	-	0.0359054	-0.128689	-0.338567	-	-0.113034	-0.0706641	0.127897	-	-0.0427844	0.105678	-	-0.0709388	0.118626	-0.136323
775	-	-0.0821576	0.356257	-0.0136409	-	-0.125122	-0.0468403	0.218595	-0.063641	-0.0539454	-0.107688	-	0.0586628	-	0.0374525	-0.833659	-	-0.124725	-0.0231844	0.0475384
776	-0.235114	0.427392	-0.038998	0.353436	-0.439144	0.0847446	-0.0231844	0.166458	-0.536948	0.119024	0.0402612	-	-0.146786	-	-	-	-	-0.0963968	-0.065848	0.0179219
777	-0.00360224	0.242572	-	0.355806	0.0110662	-	0.330329	0.360982	-	0.34426	0.463204	0.185232	0.153027	-	-	0.492622	-	0.43082	0.258941	0.183201
778	0.0380147	-0.257976	0.0954519	-0.214747	-0.14496	0.0119249	-	0.0294175	-0.0416635	-0.0912598	-	-	0.0302654	-1.70646	0.105812	-	-	-0.107822	-0.0842004	-
779	-	-	0.0713508	0.153416	-	-	0.0822938	-	-	0.214871	-	-	-	-	-	-	-	-	-	0.285225
780	-	0.0281448	-	-0.308244	0.018919	-	0.108759	-	-	-	-	-	-0.162081	-	-	-0.245982	-0.314523	0.368377	-0.103531	-
781	-	0.183836	-0.0809305	-0.258338	-	0.306379	-	-	-	-	-0.15095	-	-	-	-	-	0.233029	-	0.956577	-
782	-0.253505	-0.214	0.165044	0.27035	-0.0581086	-0.0639171	-	0.271306	-0.0119249	0.203389	-0.0368901	0.18574	-0.257855	-	0.0380147	-	-	0.148348	0.151469	0.0903115
783	-0.275365	0.22404	-0.121679	0.142348	-0.320427	-0.0822938	0.146786	-0.0716254	-0.718526	-0.0489336	-0.0132121	0.0352016	-0.23952	-0.423094	-0.190425	-	-	-0.0890913	-0.165558	-
784	-	-	-0.16877	-0.0695647	-	0.242938	-0.0543623	-0.052555	-	-	-0.15017	-	-0.057277	-	-	-	-	0.166201	0.126709	-
785	-	-	0.264717	0.264356	-	-	-0.695816	0.326537	0.475604	-	-	-	-	-	0.399991	-0.361432	-	0.0784732	0.225152	-1.11003
786	-0.494364	0.0739573	0.136848	-0.0329472	-	-0.0332292	-0.467801	0.0528332	0.111966	0.0890913	0.105544	-0.551295	0.135404	-	-0.0024505	-	-	0.138683	-0.244765	-0.698041
787	-0.0373119	-0.00934717	0.295605	0.181802	-	-	-0.597412	0.0103502	0.0955869	-	0.190804	-	0.284396	0.31823	0.296193	-	-	-0.195852	0.177854	-0.0521376
788	-	-	-0.119024	0.18409	-	-	-	-	0.286999	-	0.154324	0.0142124	0.0699771	-	0.0874628	-0.111298	-	0.146003	0.0408223	-0.126841
789	-	-	-	0.104739	0.0652966	-	-	-	-	-	-0.0630887	-	-0.333424	-	0.0104934	-	0.27023	-	-	-
790	0.0152121	0.199123	-0.892508	0.0690147	-0.0443242	-0.264957	-0.173511	-0.135666	-0.191436	-0.108892	-0.0160684	-0.219711	-0.225892	0.0953168	-0.0924781	-	0.0489336	-0.292311	-0.064331	-0.507008
791	0.016211	-0.246712	0.28238	-0.592541	-0.12618	-0.0794293	-0.518233	-0.202888	-0.280006	-0.0427844	0.193709	-	0.0429244	-	-0.118758	-1.62691	-	-	0.0863762	-
792	-	-	0.00532812	-0.0190614	-0.0728604	-0.14091	0.104739	-	-	0.0635029	-0.0172093	-0.37629	-	-	0.0922074	-	-0.0536674	0.16092	0.34551	-
793	-	-0.13606	-0.0813396	-0.0623981	-0.0922074	0.0209111	0.37729	0.0184917	-0.1396	0.0625362	-0.0214797	0.135666	-0.185232	0.173127	-0.0831112	-	-	-0.0146409	0.131853	-0.0281448
794	-0.286526	0.442758	-	0.00834346	-	0.351515	-	0.502942	-	-	-	-0.107152	-	-	0.433387	-	-	-0.62742	0.306612	-
795	-	0.0805212	-	-0.00920383	-0.699552	0.00934717	-	-	0.293841	-0.0472592	0.118094	-0.467488	0.0360461	-	0.183963	-	-0.0186342	0.0236102	0.0736832	0.184598
796	-0.61504	-	-	0.16954	-	-	-	-	-	-	-	-	-	-	-	-	-	-	-	-
797	-0.0862403	0.0526941	-0.353323	-0.0724488	-	0.00230647	-	-0.31545	-0.180021	-0.216113	-0.33674	-	-0.482952	-	-0.241596	-	-	-0.554736	0.0517201	-
798	-	-0.961253	-0.0206267	-0.183074	-0.370164	0.0506062	-0.112767	-0.0647449	-0.20201	-0.499782	0.0597706	-	0.214	0.130667	-	-0.00360224	-	0.0240359	-	-0.083792
799	0.240131	0.139208	-0.128689	0.164915	-0.344715	0.00877371	0.114234	-	0.1644	0.12499	-0.0405418	-	0.00129784	0.231801	-0.0287106	-0.259905	-0.100439	-0.234869	-0.335369	0.178364
800	-0.27608	-	-0.0997665	0.0589399	-	-	-	0.00805655	-	-	-	-	-	-0.182184	-	-	-	-0.164529	0.086512	-
801	-	-0.611267	0.0263043	-0.323658	-	-	-0.0094905	-	-	-	-	0.0404015	-	0.14978	-	0.147697	-	-	-	-0.0071955
802	-	-	-	0.186374	-	-0.16221	-	0.346645	0.0611541	-	-	-	-	-0.0775165	-0.0469799	-	-	-	-0.0751903	-
803	-	0.0535284	0.0497702	-0.148739	-	-0.228357	-	-	0.127897	-	0.104202	-	-	-	-0.149259	-	-	-0.272143	-0.0912598	-
804	-	-0.559443	-0.217479	-0.38637	-	-	-	-0.604641	-	-	-0.243791	-	-	-0.109294	-	-	-	-0.516923	-	-
805	0.026446	-0.518233	-0.0173518	0.00604663	-	0.162597	0.151079	-0.0332292	-0.0164963	-0.539531	0.113834	-	0.08882	-0.0697022	-0.177216	-	-0.317536	0.129876	-	0.133958
806	-	-	0.134221	-0.174406	-0.187261	-	-	-	-0.123931	-	0.0398403	-	0.0889557	-	-	-	-	0.0405418	0.0625362	-
807	-0.223793	0.193961	-0.0625362	0.210139	-	-	-	0.140124	0.397255	-	-	-	-	-0.127765	0.379288	0.867185	-	0.0633649	0.177854	-
808	-	-	-	-0.181802	-	-0.156138	-0.0866479	-0.309642	-0.271187	-	0.136848	-	0.184471	-	-	-0.143132	-	-0.0308304	0.0847446	-
809	-	0.117429	-1.20608	0.801407	-	-0.192194	-	-	-0.863146	-	-	-	-	-	0.123401	-	-0.370053	-	-0.0129262	-0.573375
810	-0.434134	-0.413377	0.064607	0.36233	-	0.358621	-	0.176961	0.177344	0.406319	0.068602	-0.077243	-	-0.0318186	0.127765	0.555718	0.312781	-	0.364684	0.298541
811	0.420186	-	0.268554	-0.462785	0.123931	0.469261	-0.0186342	-0.375512	-0.117695	-	0.439783	0.422341	0.406972	0.10541	0.273217	-2.57325	-0.101919	0.379066	0.386038	0.169925
812	-	-	-0.276556	-0.127105	0.218347	-	-	-0.0586628	-	-	-	-0.897085	-0.278698	-	0.0832474	-	-	-	-	-
813	-	-	-	-0.131853	-	-	-	-	0.00475305	-	-	-	0.376513	-	-0.258217	-2.55633	-0.886589	-	-	-
814	-	-0.121679	-	-0.278223	0.409038	-	-	-	-	-	-	-	-0.335712	-0.25689	-	-	-	-	-	-2.40871
815	-	-	-0.138421	-0.316377	-	-	-0.189793	-0.339594	-0.276437	-	0.0848807	-0.031254	0.211261	-	0.0179219	-	-0.157173	-	-	-0.08882
816	-	-	-0.138421	-0.335598	-	-0.104739	-0.0831112	-0.3122	-0.329066	-	0.0950467	-0.0467006	0.155102	-	-	0.0553345	-0.14965	-	-	-0.0844725
817	-	-	-	-0.0751903	-	-	-	-	-	-	-	-	-	-	-	-	-	-0.752235	-	-
818	0.0322419	-	-0.0136409	0.180403	-	0.142217	-	-	0.0773797	-	-0.00158609	0.152378	0.101381	-	-	0.40806	-	0.0102069	-	-
819	-	0.11836	-0.147828	-0.153416	-0.00820001	-0.00144197	-	-0.0908534	-0.131194	0.00805655	-0.0615688	0.0563061	-0.115033	-0.0812033	-0.015783	-0.28558	0.0462815	-0.028852	-0.0691522	-0.0318186
820	-	-	-0.180403	-0.422341	-	-	-0.216362	-	-	-	-	-	-	-	-0.695459	-0.0539454	-0.272501	-	-	-0.128293
821	-	-	-	0.0663992	-	-	-	-	0.0253123	-	-	-	0.656359	-	-	-	-	-	-	-
822	-	-0.0299829	-	-0.120352	-	-	-	-	-0.206518	-	-	-	-	-	-	-	-	-	-	-
823	-	-	-0.0467006	0.0247452	-0.705403	-	-	0.0930192	0.338909	-	-	-	-0.339708	-	-0.0882773	-	-0.0571383	0.0170667	-0.0113525	0.398679
824	-	-	0.138159	-0.243913	-	0.373063	-	-0.044604	-0.015783	-	-	-	-0.143655	-0.585251	-0.493237	-	-	0.313942	-0.147958	-0.117828
825	-0.0350608	-	-	0.00504062	-	-	0.272979	-	-	-	-	-	-0.00877371	-	-0.120485	-	-	0.11703	0.431356	-
826	-0.257735	0.254836	-0.0518593	0.0219061	-	-	0.0553345	-0.0385767	0.0531113	0.222063	-	0.0909889	-0.183074	0.0909889	0.117695	-	-0.00389003	-	0.187768	0.030548
827	0.168257	0.055751	-	0.0216219	-	-	0.15549	0.210139	-0.0186342	-	-	0.557582	-	-	-0.0535284	-0.338567	-	-0.000865357	0.346872	-
828	-	-	-	-0.300065	-	-	-	-	-	-	-0.171591	-	-	-	-	-0.0618453	-0.0662614	-	-	-
829	-	0.0200577	-0.138159	-0.242084	-	-0.342896	-0.182946	-0.153416	-0.234747	-0.0480967	-0.193835	-0.281669	-0.200128	-0.297015	-0.132116	-1.29437	-	-0.295841	-0.238298	-0.339365
830	-0.133037	0.115433	0.105812	0.0650208	-	0.0475384	-	-0.0504669	0.00891709	0.0490731	0.166458	0.108357	0.0922074	0.253263	-0.24245	-0.25411	-	-0.203765	-	-0.0771062
831	0.189666	-0.00028851	-0.0809305	-0.0174944	-	-0.126444	-	-0.041243	0.0569996	-0.00288251	-0.0318186	-	-0.00532812	0.286999	-0.11703	-0.418999	0.115033	-0.0483757	0.110898	0.0206267
832	-	-0.0822938	-	-0.135141	-	-0.0461418	-	-	-	-	-0.0257376	-	-	-	-	-	-	-0.405121	0.187134	-
833	-0.219958	-0.0461418	-0.0835197	0.0234683	-	-0.0612923	-	-	-	-	-	-	-	0.0364682	-	0.217851	0.0528332	-	0.0758749	0.0561673
834	-	-	-	-0.270469	-	-	-	-	-0.291604	-	-	-	-	-	-	-	-	-	-	-
835	-0.0832474	0.136191	-	-0.309991	-	0.325732	-	-	-	-	-	-0.108089	-	-0.261711	-0.0294175	-	-	-	-	-
836	-0.0306892	-	0.0666748	0.220454	-	-	-0.138028	-	-	-	-0.472072	0.184852	-	-	-0.31823	-0.338567	-	-	-0.0360461	-
837	0.327342	-	-0.0500489	-0.402831	0.257855	0.186374	-	-0.161178	-0.35242	-	0.0727232	-	0.195222	-	0.143785	-0.067914	-0.907429	0.173767	0.204266	-0.216858
838	0.268075	0.441802	0.0494914	0.133827	-0.0154976	0.184598	-	0.459956	0.231064	0.317188	0.1038	0.200128	0.196229	-0.441165	0.158725	-	0.0632268	0.180021	0.245861	0.24987
839	-	0.178747	-	0.391218	-0.178237	-	-	-	-0.296546	-	-	-	-0.143263	-0.0539454	-	-0.50853	-	-	-	-0.59827
840	-	0.0977456	-0.269392	0.14274	-0.274769	-	-	0.310922	-	-	-	0.61372	-	-	0.263876	-	-	-0.113167	0.516217	-
841	-	0.148739	0.252537	0.676358	-	0.183328	-	-	0.764006	-	-0.0113525	-	0.170053	-	-	-	-	0.49211	-	-0.101919
842	0.147176	-0.0342157	-0.171463	0.146655	0.327917	-	-	-	0.0448837	-	-0.0223323	-	-	0.192952	-0.458697	-0.164915	-	-	-0.220825	-
843	-	0.258941	0.420617	0.295605	-0.0728604	-0.072586	-0.23842	0.438186	-0.0787464	-0.250962	0.160404	-0.237197	0.512884	0.00791308	0.0635029	-1.74846	-0.0963968	-0.00977712	0.41045	0.424815
844	-	0.0810669	0.16954	0.216362	-0.0322419	-	-0.103263	-0.0949116	0.0291348	0.13711	0.296663	-	0.185613	0.234992	-0.0321008	-	-0.15017	0.108759	0.0423642	-0.0538064
845	-0.0848807	-	0.337426	0.0325241	-	-0.0267292	-	-0.0117819	-	-	-	-	-	-	-	-1.18403	-0.763157	-	0.132774	-
846	-	0.0272956	0.0457225	-0.162468	-0.162726	0.116897	0.24245	0.00115369	-	-0.13711	0.1038	0.0467006	0.0247452	-0.371392	0.207518	-	-0.0490731	0.1145	0.168642	-
847	-0.0336521	0.208892	-0.146786	0.106482	-0.13711	-0.273695	-0.0745054	0.028852	0.139077	0.0669502	-0.217231	-	0.264596	-	-0.0107798	-2.426	-0.222681	-0.265197	-	-0.109962
848	-	0.15082	-0.0663992	-0.0538064	-	-	-0.725959	-0.0328061	-0.0113525	0.146003	0.126973	0.182565	0.0655723	-0.123136	0.0346383	-0.550211	-	0.102322	0.147437	0.0478175
849	0.318809	-	-0.0589399	0.204015	-	-	-	0.0496308	-0.180912	0.175812	-	-	-0.185105	0.381837	-0.316493	-0.653152	-	-	-0.478817	-
850	-	-	-	0.12618	-	-	-	-	-	-	-	-	-	-	-	-0.648742	-	-	-	-
851	-	-	-0.208268	0.178619	-	0.0100637	-0.280481	0.425352	0.136323	-	-0.142609	-	-0.0517201	-	0.0149265	-2.21437	-	-0.24306	-0.316725	-
852	0.0610158	-	0.0483757	0.380951	-0.013498	-0.0335111	-0.201132	-0.337654	-0.645425	-0.436162	0.410233	0.357946	0.300182	0.27608	-0.104471	0.0855606	-0.100843	-0.0669502	0.179129	-0.61711
853	-	-0.220825	0.116365	0.146786	-0.283685	-0.10608	-	-0.333195	-0.580145	-	-0.195096	-	-0.117163	-	-0.11929	-	-	-0.718701	-0.0271541	-0.593593
855	0.0740944	0.0765591	0.101785	0.238787	0.132248	-0.0596322	-0.197111	-0.0190614	0.00791308	-0.00360224	-0.0261627	0.0666748	-0.00115369	0.016211	-0.0600474	-0.0594937	-0.153546	0.0709388	0.0908534	0.0144981
856	-	-0.00302648	-	0.584289	-0.880725	-	-	-0.543991	0.362105	-1.13685	0.344942	-	0.371838	-	0.361544	-0.380951	-	-	0.405883	-
857	-	-	-	0.0912598	-	-	-	-	-	-	-	-	-	-0.41446	-	-	-	-0.342555	-	-
858	-	-	-	0.491494	-	-	-	-	-	-	-	-	-	-	-	-	-	-	-	0.857344
859	-	-	-0.122474	-0.121546	-	-	-	-0.29725	-0.213752	-	-	-	-	-	0.0871912	-	-	0.195222	-0.0102069	-
860	0.171847	-0.00532812	0.396269	0.419107	0.349818	-	0.0432045	-0.0946415	-0.0395596	-0.0695647	0.461319	0.300768	0.420402	0.484396	0.200881	-0.165944	0.172488	0.377735	0.232784	0.1038
861	-	-	-	-0.698396	-0.146264	-	-	-	-	-	-	-	-	-	-	-	-	1.85036	-	-
862	-	-0.435202	0.186627	-0.300768	-0.148609	0.181166	-	0.205142	-	-	-0.0199154	-	-0.513289	-1.27489	0.466862	-1.31678	-	-0.18612	1.57328	0.000865357
863	-	-	-0.445727	-0.0433445	-	-	-	-0.38416	0.284633	-	-	-2.66844	-	-	-0.0546401	-0.440102	-0.32112	-	-	-
864	-	-	-	-0.0953168	-	-	-0.0617071	0.0798389	0.0467006	-	0.0117819	-	-	-	-0.829768	0.308011	-	-	-0.0794293	-
866	-0.384713	0.283092	-0.16092	0.0336521	0.129085	0.219463	-	-0.752492	0.047678	-0.343578	0.358846	-0.283803	0.0611541	-0.235972	-0.308943	-0.264476	-	-0.105142	-0.0858325	-0.662388
867	-0.133169	-0.0546401	0.273576	0.231432	-0.0851527	0.0632268	-	-0.0371713	0.0270125	-	-0.0315364	-	0.0732718	0.0147838	-0.00733905	0.546759	-	-0.0546401	-0.0915306	-0.128953
868	0.346985	-0.0702519	0.170951	0.199248	-	-0.178492	-0.214747	0.505993	-0.215741	0.10165	0.14965	-	-0.0223323	0.220949	-0.157302	-	-	0.0760117	0.278936	0.111432
869	0.26123	0.130404	0.0954519	-0.08882	0.0977456	0.28629	0.201508	0.107822	0.25181	0.0871912	0.207768	0.116897	0.165172	0.289362	0.27035	0.469157	-	0.240253	-0.0768327	0.0992279
870	-	0.174151	-0.0816123	0.135535	-	0.0773797	-	-0.0546401	-0.0718999	0.081476	-0.414136	-	0.00374614	-	0.153157	0.0799754	-	-0.0911243	0.14952	-0.320427
871	-	-	0.887759	0.247806	-	-0.61946	-	-	-	-	0.159112	-	0.591871	-	-	-	-	0.101112	-	-
872	-	-0.0780633	0.0633649	-0.0629506	-	-	-	0.0992279	-	-	-	-	0.0353424	-	-	-	-	-0.200755	-	-
873	0.381394	0.497127	0.189666	0.49334	0.0257376	0.2929	0.206768	0.165815	0.305445	0.154324	0.0221902	-	0.176706	0.464982	-0.387804	-	-0.123799	0.0451634	-0.522759	-0.0316775
874	-0.335369	-0.186627	0.0972062	-0.0538064	-0.0611541	0.015783	-0.614945	-0.064469	0.0199154	-0.00446544	0.0126402	-0.352194	0.146395	-	-0.092884	-0.193078	-0.536252	0.1121	-0.0813396	-0.398788
875	-	0.949946	-	0.518737	-	-	-	-	-0.640528	0.055751	-	-	-	-	-	-	-	-0.313594	-	-
876	-	-	0.00776959	-0.032383	-	-	-	0.266037	0.0437644	-	-	-	-0.0877344	-	0.120086	-0.128029	-	-	-	-
877	-	-0.0209111	-0.346645	0.205017	-0.746227	-	-	-	-0.00820001	-	-0.0578315	-	-0.336969	-0.302407	-0.693409	-0.209017	-	-	-	-
878	-	3.44476	-0.0425043	-1.13258	-	1.22423	-	-0.840282	-	-	-1.20301	-	-1.37757	-1.45117	-0.447632	0.0104934	-	-	0.473215	-0.665848
879	0.00360224	0.219463	0.0265876	0.232661	0.0152121	0.00733905	0.093425	0.275365	0.146655	0.0186342	0.0254541	0.0401209	0.0159257	-0.0197731	0.0961269	0.041243	-0.0632268	-0.0402612	0.0913952	0.0563061
880	-	-	-	-0.0629506	-	-	-	-	-	-	-	-	-	-	-0.442121	-0.135666	-	-	0.273695	0.110497
881	-0.0265876	0.131326	-0.130931	-0.209641	-0.467384	-0.0308304	0.00820001	-0.0962619	-0.134747	-0.110631	-0.0278618	0.00906047	0.00389003	-0.225398	0.803888	-	-0.0585243	-0.134484	0.653335	-0.271187
882	-	-	0.107286	-0.0230424	0.0177794	-	-	-	2.34298	0.0444641	-	-	0.0619835	-	-0.617581	-	-0.128689	-0.0352016	-	-
883	-0.162983	-0.17479	-	-0.33182	-	-0.240375	-	-0.29007	-0.472592	-	-0.386259	-0.298658	-	-	-0.409255	-0.240131	-	-	-	-
884	0.125254	0.35095	0.114767	0.19232	0.0166389	-0.0186342	0.146264	0.143263	-0.0126402	0.137897	0.265077	0.24062	0.0040339	-0.169925	0.0618453	-	0.134352	0.0903115	0.172103	-0.00345832
885	-	-	0.266637	-0.117296	-0.105008	-	-	0.0565835	-	-	1.21524	-	-	-	-0.200755	-0.130536	-	-	-	-
886	-	0.0931545	0.0200577	0.276556	-	-0.0698396	0.250598	0.0848807	0.205393	0.0434845	-0.049352	-0.168129	0.0503276	-	0.0578315	-	-	0.0517201	0.0828388	0.0254541
887	-	0.128557	0.0677764	-0.0889557	0.42191	-0.00547185	-0.0982848	0.517931	-0.0146409	-0.206643	-0.14952	-	1.61235	0.136979	-0.198746	-	-0.0632268	-0.149389	-0.000432744	-0.16337
888	-	0.0514417	-	-0.126312	-	-	-	-	-	-	-0.0886844	-	0.134221	-	-	-4.1994	-	-0.0272956	-	-
889	0.0705267	0.0328061	0.063641	-0.117429	-0.127237	0.175301	0.324811	0.0892269	-0.0357647	0.0908534	0.173895	-	0.179893	0.176578	0.187514	-	-	0.0798389	-	0.00891709
890	-	-	0.13829	0.258459	-	-	-	-	-0.273098	-	-	-	-0.29678	-	0.224905	-	-	-0.163499	-0.68715	-
891	-	-1.97074	-2.30641	-1.4918	-	-0.558268	-	-	-0.968644	-	-	-	-	-	-0.610322	0.285225	-	-	-2.68529	-
892	-0.0197731	0.486766	0.266157	-0.354791	-	0.580724	-	-0.0229004	-0.191689	-	0.570754	-0.295723	0.00547185	-	0.392427	-2.40866	-	0.0780633	0.541118	-
893	0.111966	0.090447	-0.109026	0.224287	0.244278	-	0.0632268	0.108759	0.0847446	-0.0441843	0.10608	0.133827	0.13711	-0.0698396	0.252173	-	-0.179638	0.052555	0.191815	0.0867838
894	-	-	-0.104337	-0.247928	-	-0.132906	-	-	-0.456701	-	-0.131063	-0.666211	-	-	-0.0538064	-	-	-	-	-0.370388
895	-	0.358734	0.572502	-0.204892	-	0.359184	-	-	-0.534759	-	-	-	-	-0.224905	-0.104068	-	-	-0.0173518	-	-
896	-	-	-	0.177982	-	-	-	-	-	-	-	-	-	-	-	-1.38957	-	-	-	-
897	-	0.326537	0.0378742	0.203389	0.285816	-0.483468	0.285816	0.336398	-0.905351	-0.569005	0.415651	0.215616	-0.730488	0.291014	0.0931545	1.28357	-	-	0.268674	0.0862403
898	-	-	0.593306	0.117296	-	-	0.334225	-0.0332292	-	-	-1.17683	-	-0.369718	-0.0753273	-	-	-	0.0886844	-	-0.00317044
899	-	-	-	-0.232047	-	-	-	-	-	-	-	-	-0.0123541	-	-	-	-	-	-	-
900	-3.2345	-0.216486	-0.51167	-0.405339	-0.320889	0.00633393	-0.173895	-	0.367818	0.758047	-0.0621217	-0.729792	0.53963	-0.105544	-0.364909	-	0.608147	0.535655	-0.232906	-0.519542
901	-	0.0758749	-0.251446	-0.235237	-	-	-0.4609	-0.374511	-0.466862	-	-0.16092	-	-0.0668125	-0.146395	0.0821576	-	-	-	-0.344147	-
902	-	-	-	-0.0227584	-	-	-	-	-0.105678	-	-0.130667	-1.31261	-	-	-	-	-	-	-	-0.487898
903	-	0.115832	-0.10017	0.149259	-	0.135272	0.183963	0.300417	0.341075	0.135929	0.0206267	-0.016211	-0.0132121	-	0.086512	-0.321466	1.27953	-0.00619029	-0.201257	0.184471
904	-	-0.0480967	-0.0343566	-0.00273852	1.66184	0.253021	-0.0812033	-	0.506907	-	0.286171	-0.0938306	0.0659858	-0.370388	0.273337	-	-0.0756011	0.277509	0.105678	-0.0357647
905	-	-	-	-0.366028	-	-	0.0742314	-	-	-	-	-	1.15601	-0.0781999	-	-0.598651	-	-	-0.535058	-
906	-0.0246034	0.108892	0.454597	-0.224411	3.58744	-0.301236	-0.319734	-	0.260267	-0.0694272	0.184852	-0.520347	-	-0.554736	-0.454913	0.340961	-	0.0223323	-0.309176	1.09882
907	0.149259	-0.173511	-0.539035	-0.286999	0.336169	0.246226	-	-0.364797	1.39621	-	-0.375067	-0.359409	-	-	-	-	-	1.29795	-0.583423	-
908	-0.279174	-	-0.0112094	-0.100574	-	0.128029	-0.063779	-	-0.324235	0.0683269	0.329525	-0.462262	-	-0.973281	-0.0458623	-	-0.0651587	-	-1.23205	-
909	0.201634	0.246591	0.375401	0.121148	0.218471	-0.222186	-	-0.203013	-0.0792928	-0.333996	0.190046	-0.0475384	-0.0196308	-0.619366	0.0618453	-0.268434	-0.310456	-0.421479	0.196355	-0.292428
910	0.186754	0.117695	-	0.197991	0.115699	0.0583858	0.119157	-0.00791308	-0.0277203	-0.113034	0.00561557	0.270828	-0.0504669	0.269033	0.0852887	0.257493	0.139339	-0.195852	0.110497	-0.159629
911	-2.93057	-2.97135	-2.20264	-2.81969	-3.02182	-1.23793	-	-2.44419	-2.31664	-	-0.119024	-	-1.76124	-	-2.14903	-1.2486	-	-1.11257	-1.28499	-1.4526
912	-	-	-	-0.0126402	-	-	-	0.350271	-0.274291	-	-0.131194	-	-0.302407	-	-	-	-	-	-0.480679	-
913	0.00331439	0.0467006	-	0.248778	0.0113525	0.187894	0.116631	0.0753273	0.135666	0.157949	0.21176	0.184471	0.00259452	-0.0230424	0.215741	-	0.0328061	-0.00920383	0.0809305	0.0579701
914	-0.640158	0.588325	-0.0240359	0.297602	-0.0968016	-0.116365	0.199876	0.327802	0.168257	0.208892	-0.141564	-	-0.459746	-0.162855	-0.117695	-	0.10916	-0.0402612	-0.465295	-
915	-0.111165	-0.0094905	0.00963382	0.178874	-0.0550568	0.0422241	-0.041243	-	-0.0297002	-0.0439044	-0.00273852	-	0.0370307	0.336626	-	-	-0.139077	0.0630887	0.136454	-
916	-	-	-0.957692	-1.49529	-	0.540821	-	-0.0507455	-	2.51132	-1.7414	-	-	-0.168514	-1.90524	-	-	-0.657	-0.998051	-
917	-	-0.213752	0.380508	0.177854	-0.16221	0.203013	-0.0261627	0.218099	0.186627	-	-0.0809305	-0.594071	-0.367371	-	-0.0827026	-1.06867	-	-0.318114	-0.0366088	0.131589
918	-	-	-0.129349	0.0976108	-	-0.273337	-0.169925	-	-	-	-	0.216982	0.0985543	-	-	0.167101	0.0648829	-	-	-0.0247452
919	-	0.031254	0.335483	-0.0229004	-	-0.414244	0.00690837	-	-	0.820894	-0.329411	-	-	-	-	-0.782576	-	-	-	-
920	-	-	-0.115832	0.139731	0.063641	0.0182069	0.288654	-	-	-0.026021	-0.172103	-0.311619	-0.33182	-0.134484	-	-0.137897	0.0688771	-0.0889557	0.236952	0.102725
921	0.0528332	-	-0.128953	-0.268075	-0.0709388	-0.0366088	-0.0146409	-0.0116388	-0.16877	-0.1129	0.0297002	0.141825	-0.0396999	-0.277509	-0.0472592	-0.0529723	-0.0997665	-0.909888	0.0487942	-0.344147
922	-	-	-	0.159112	-	-	-	0.162726	0.0394192	-	-	-	0.0423642	-	-	-	-	-	-	-
923	-	0.354565	-1.43392	-0.73292	-	0.654894	-0.864889	0.09815	-	-	-0.757023	-0.573278	-0.809085	-	1.06357	-4.6269	0.489132	-	0.557778	0.815411
924	-	0.0866479	0.00504062	-0.541812	-	-0.0769695	-	-0.449535	-0.662023	-	-	-	-	-0.479644	0.226139	-	-	-0.183709	-0.174534	-0.606632
925	-0.233643	0.467905	0.365581	0.548338	0.254715	0.264236	-	0.516116	0.48944	0.531668	-0.00633393	-0.45133	-0.268794	0.00575927	0.286999	-0.818605	-	-	0.172359	0.176833
926	0.0628125	0.171079	0.202637	0.178364	-	-	-	-	0.0706641	0.131589	-	-	0.159758	-	-	-	-	0.113034	0.277271	0.123269
927	-	-	-0.158596	0.161436	-0.425352	-	-	-0.17645	-	-	-	-	-	-	-0.0511633	-0.423094	-	-0.143655	0.0517201	-
928	-0.0472592	0.0632268	-0.382944	0.546364	-	0.0503276	-0.250113	0.383608	0.172872	-	0.0669502	-	-0.159758	0.182438	0.369383	-0.173127	-	0.368042	-	0.143002
929	-0.351515	-0.0129262	-0.266996	0.104068	-	-0.262794	-	-0.0661236	0.0993625	-0.347779	-0.303342	0.106214	-0.0798389	-0.7122	-0.0206267	-	-	-	0.0861044	-0.337768
930	-	-	-0.00690837	0.102994	-	-0.127501	-0.0483757	0.0315364	-	0.0335111	-0.107822	-	-	0.209516	-	-0.126973	-0.0540844	-0.0106366	-	-0.0451634
931	-	-	-	0.231555	-	0.227987	0.108625	-	-	0.0920721	-0.183582	-	-	-	-	0.267116	-	-0.287709	-0.0982848	-
932	0.195096	0.487281	0.246591	-0.183709	0.250234	-0.0768327	-	0.244644	0.0859685	0.375623	-0.0377336	0.0193461	-0.0854247	-0.169155	0.260267	-1.63264	0.176706	0.00100953	0.144046	-0.1141
933	-	-	-0.0899049	0.192699	-	-	-	-	-	-	-0.0462815	-	0.0511633	-	-	-	-0.180784	-0.0330882	-1.09572	0.0132121
934	0.0931545	0.102322	0.109294	0.147437	0.0313952	0.0292762	-	0.0896337	0.0193461	-	0.055751	-	0.161178	0.0913952	0.0972062	-0.194087	-	-	-	0.0812033
935	-0.284514	-0.261952	-0.390117	0.204391	-0.0593553	-0.235237	-0.152638	-0.209641	-	-	-0.239154	-	-	-	0.149129	-0.558366	-	-0.167615	-	-
936	-0.517729	-0.118626	0.0206267	0.222434	-0.102457	0.0507455	0.334683	0.186247	0.222063	0.0419438	-0.129349	-0.063779	-0.343919	-0.0633649	-0.0354832	0.406101	-0.0938306	0.0464212	-0.349818	-0.0297002
937	0.114367	-0.325386	-0.0869196	-0.621337	0.294077	0.141433	0.126973	0.11836	-0.373509	-0.370834	0.0571383	0.323889	-0.0159257	0.0657102	0.0628125	-0.618521	-0.513996	0.0540844	0.227371	0.0176369
938	-	-	0.0297002	0.11836	-	-	-0.0896337	0.122474	0.0472592	-0.0210533	-0.102188	-	-	-	0.162339	0.26111	-	0.0571383	-0.131589	-
939	0.0112094	-0.204892	-0.0946415	-0.379177	0.0601858	-0.0220482	-0.042084	-0.285343	-0.610228	-0.376846	0.117828	-1.0072	0.0662614	2.7895	-0.0673634	0.23217	0.296428	-0.124196	-0.0655723	-0.0859685
940	-0.00561557	0.0784732	2.02581	-0.120485	0.0291348	-	0.231555	-0.344715	-0.306496	-0.0330882	0.0661236	0.283566	-1.57836	-	0.0343566	-	-0.523361	-0.292193	-1.05984	-
941	-	0.111298	0.446256	-0.253505	-0.184598	0.0554733	-0.0280033	-	-	-	0.14091	0.306612	-0.43776	-0.440102	0.680144	-0.70832	-	-0.590818	0.0650208	-
942	-	-0.0364682	1.36653	0.0708015	-	-0.0641931	-	-0.0210533	-0.851679	-0.22848	-0.343351	-	-0.176706	-	0.255924	-	0.00690837	-0.0289934	-	1.32193
943	-	-0.15017	-0.350497	-0.0984196	-	0.0267292	0.0364682	-0.304277	-0.143524	-1.29225	-0.326537	-0.0196308	-0.293488	-0.482745	-0.1125	-0.317304	-	-0.19497	-0.221568	-0.148739
944	-	0.341644	0.233275	-0.145482	-	0.155879	0.368377	0.771463	0.761881	-0.0472592	0.167743	-	0.157432	-0.16337	0.229342	-0.0107798	0.275365	0.708849	-0.169668	-
945	-	-0.0401209	0.028852	-0.00791308	-	-	0.0833836	-	-	-	-0.00619029	-0.372841	-0.0395596	-0.110363	-0.824238	0.0889557	-	-	-0.132379	-0.0585243
946	-0.170694	-0.217603	0.0999011	-0.194213	-	0.100843	-0.400538	-0.0550568	-0.277628	-	-	-0.727354	-0.161565	-	0.15782	-	-	-	-0.389126	-0.249749
947	0.246104	0.078883	-	-0.0718999	-	0.360533	0.0866479	-	-0.164143	-0.258217	0.275961	-0.0336521	-	-0.189666	1.01028	-0.0709388	-	-	-0.00733905	-0.118493
948	-	0.321351	-0.0204844	0.343465	-	0.121148	0.246834	0.925772	0.196481	0.171463	-0.0939658	-0.142871	-	0.00805655	0.269392	-0.514097	-	-0.439144	-0.572308	-0.126709
949	0.175429	-	-	0.357946	-0.297368	-	-0.480472	-0.192194	0.477159	-	-0.300182	-	-	-	-0.0104934	-	-	-	-	-
950	-0.27011	0.126576	0.0326651	0.285698	0.0560285	0.0529723	0.358734	0.192447	0.0976108	0.0274372	0.0848807	0.319271	-0.154194	-0.0625362	0.081476	0.532068	0.214622	0.0740944	0.0607392	-0.0126402
951	-	-0.682843	-1.24038	-1.06571	-	1.33982	-0.95211	-1.73205	-1.27566	-	-0.715278	1.1169	-0.670206	-	-0.204015	-	-	-1.42675	-2.35944	-
952	-	-0.0246034	-	-0.123269	-	-	-	-	-	0.0346383	-	-	-	-	-	-	-	-0.40163	-0.224287	-
953	-	-0.262072	-	0.602457	-0.777199	1.29983	-	-	-0.798507	-	-	-	-	-	0.158725	-	0.697952	0.532267	-	-
954	-0.261832	-0.196355	-0.0835197	-0.235482	-0.0780633	-0.183836	0.0783366	-0.259062	-0.285461	-0.175557	-0.109695	-0.064331	-0.338339	-0.275245	-0.135009	0.275484	-0.142479	-0.171207	-0.147046	-0.283329
955	-	0.441377	0.0150693	-0.705668	-	-	-	0.620774	-	-	-	-	-	-	-0.213503	-	-	-0.49211	-	-
956	-0.0206267	0.160662	0.110898	0.202512	0.0581086	0.145743	0.250962	0.135272	0.239154	0.0321008	-	0.255803	0.0858325	-	0.209391	-	-0.0281448	-	0.226632	0.0604625
957	-	-	-	-0.0375931	-0.315914	-0.0708015	-	-	-0.21176	-	-0.226632	-	-	-	-	-	-	-	-	-
958	-	-0.183582	-	-0.46425	-	-	-	1.46038	-	-	-0.289598	-0.219463	-	-	-	-0.808509	-	-	-	-
959	-	-0.475707	-	-0.118891	-	-	-	-	0.0915306	-	-	-	-	-	-	-0.472488	-	-	-0.294312	-
960	-	-	-	0.473839	-	-	-	-	-	-	-	-	-	-	-	-	-	-0.381173	-	-
961	-0.197111	-	-0.982583	1.5512	-0.32239	-0.689478	-	-0.848077	-0.519844	-	-0.359071	2.35459	-1.04782	-	-0.580917	-	-	-0.868292	-	-
962	-	-	-0.422341	0.187514	-	-0.261952	-0.307429	-	-	-	-0.298189	0.145221	-0.128425	-	-	0.243669	-	-	-	-0.507921
963	-	0.0822938	0.356144	0.345056	0.0639171	0.115832	0.0377336	-	-	0.0447438	0.0766959	0.251083	-	-	0.431249	0.275484	-	-	-	0.093425
964	-0.192068	-0.00201836	-0.302056	0.813935	-0.0377336	-0.129085	0.055751	-0.248049	-	-	-0.224781	0.665938	-0.386149	-	-0.310805	-	0.185359	-0.347779	-	-0.109294
965	-0.189793	-	-0.276794	-0.466131	-	-0.295135	-	-0.0882773	-0.263876	-0.0765591	-0.206518	-	-0.393965	-	0.601506	-0.652601	-	-0.171079	-0.242694	-
966	0.0892269	-0.0270125	-0.068602	0.395173	0.0626744	-0.199625	-0.0893626	-0.271426	-	-0.182438	-0.0701145	-1.16446	0.0890913	0.425244	-0.134352	0.273934	-0.0114956	-0.091666	-0.207018	-
967	-0.345169	-0.225522	-1.44308	-0.369718	-	0.101112	-0.282973	-0.0858325	-1.16627	-0.894604	-0.918997	-0.395611	-1.20188	-	1.34761	-0.338111	-1.87251	-0.595886	0.617957	-
968	-0.328607	0.236952	0.163885	0.185867	0.0912598	0.11023	0.198494	0.247928	0.160662	0.032383	0.0858325	0.0554733	0.0211954	0.0106366	0.170822	0.142348	0.109561	0.134089	0.0714881	-0.196481
969	-0.336855	0.0335111	0.12618	-0.130536	-	0.0718999	-	0.0687396	0.0655723	-	-	-	0.201508	-	0.0180644	-0.39846	-	0.0953168	-0.081476	-
970	-	-	0.423202	-0.218347	-	0.272262	-	-	-0.129349	-0.194213	-	0.162468	-0.177216	-0.29125	-	-	-0.179384	-	-0.141302	0.269273
971	-0.245861	-	-0.0475384	0.279412	-0.152119	-0.234133	-	-0.0406821	-	-	-0.00288251	-	-	-	-	0.330788	-	-	-	-
972	0.417164	-0.146525	-0.184978	-0.306496	-	-	-	-	-0.218719	-	-0.250113	0.286999	-0.0724488	-0.32008	-0.0961269	-	-	-	-0.194465	-0.288063
973	-0.85599	0.790772	0.569491	-1.08379	0.485015	-0.212507	0.889318	1.12691	-0.321928	-2.75403	-0.730227	-0.625458	0.477885	-0.609377	-1.22682	-	-1.75924	0.764516	-0.578697	-0.145351
974	0.124857	-0.709379	0.187768	-0.389677	0.162339	0.357383	-0.766892	-0.600365	-0.766214	-0.641546	0.481919	-0.579759	-0.23131	-0.0769695	0.140648	-0.773659	-0.372506	-0.15562	-0.0453032	-0.369606
975	-	-	-	0.146916	-	0.391988	0.0226164	0.073409	-	-	-	-0.0277203	-	-	-	-0.0230424	-	-0.128689	0.247806	-
976	-	-0.349931	0.868924	-0.148218	-0.307778	0.301588	-	-0.1503	-0.464564	-0.163499	-0.107286	0.488001	-	-0.25882	0.00705194	-	-	-0.155879	-	-0.387473
977	-	-	-	0.213005	-	-0.0373119	-	-	-	-	-	-	-	-	-	-	-	-0.183582	0.0672257	-
978	0.249021	-0.601601	-	0.430178	-	-0.256165	-	-	0.155102	-	-	-	-0.0350608	0.432211	-	0.148088	-	-0.796182	-1.34227	0.0657102
979	-0.0297002	0.479334	0.193835	0.478713	0.231801	-	0.247685	0.37729	0.280125	0.202512	0.282618	0.0581086	0.232538	0.110764	0.267116	0.406319	-	0.266757	0.277985	0.0384362
980	-0.198997	0.0836559	-0.0518593	-0.599603	0.0244615	-0.400647	-0.00977712	-0.0844725	-0.275722	0.101785	-0.184471	-0.339479	-0.424707	-0.392427	-0.209266	-0.138552	-0.109962	-0.16092	-0.216858	-0.240253
981	-	-	-0.758985	0.497638	-0.616358	-	-	-0.286645	-	-	2.3501	-	-	-	-0.0936954	-0.0408223	-	-0.456701	-	-
982	-	-	0.439038	0.404249	-	-	-	-	-0.0972062	-	-	-	2.02315	-0.0500489	-	0.0680516	-	-	-	-
983	-0.477056	-0.0071955	0.00820001	0.340277	-	-0.0614306	0.267236	-0.0154976	-0.0169241	-	-	-0.375846	-	-	-0.114767	-0.218099	-	-	-	0.0585243
984	-	-	-	0.290542	-	-	-0.553852	-	-	-	-0.404685	-	-0.0478175	-	-	-	-	-	-	-0.466027
985	-	0.0347792	0.00489684	0.0538064	0.0880059	-0.0473988	0.134878	0.107286	0.250598	0.138683	-0.0298416	0.018919	-0.107286	0.24123	-0.081885	-	-0.0521376	0.103397	-0.00273852	-0.0113525
986	1.38913	-	-0.246347	-0.570754	-	-	-	-	-	-	-	-	-	-	-0.165687	-	-	-0.133827	0.296428	-0.299479
987	-	-	-	-0.0588014	-0.337882	-	-	-	-0.0333701	-	-	-0.107152	-	-	0.649202	-	-0.0880059	-	1.12869	-
988	-	-	0.138814	0.0931545	-	-0.30381	-	-0.187134	-0.112767	-	-	-	-	-	0.530071	-0.363451	-0.0224743	0.18954	0.50853	-
989	-0.156526	0.336055	-0.15095	-0.360645	-	-0.171975	-0.212258	0.0848807	0.0359054	0.0496308	-0.0539454	-	-0.158337	-	-0.326537	-	-0.103263	0.0281448	-0.193583	-
990	-	-	-	-0.176323	-	-	-	-	-	-	-	-	-	-	-	-4.2559	-	-	-	-
991	-	-	-	-0.0677764	0.1129	0.0094905	-0.26123	0.227987	-0.144177	-0.031254	-	-0.781905	0.162339	-0.770026	0.133827	-	-	-0.249991	0.0984196	0.0461418
992	-0.154065	0.171719	0.371503	0.301119	0.118094	-0.0949116	0.148479	-0.153416	0.28404	0.12618	-0.0177794	-0.0209111	-0.0713508	0.18612	0.054779	-	0.188528	0.179256	-0.0538064	0.0690147
993	-0.0666748	0.102188	0.227248	0.121015	0.387914	0.0447438	0.126048	0.0311128	0.144438	-0.353323	0.278104	-	0.0206267	0.412944	0.199123	-	-	0.210763	0.00820001	0.0371713
995	-0.121015	0.350158	0.449746	0.14978	-0.391548	0.126576	0.0972062	-	-0.0661236	0.0413832	-	-0.82546	0.106348	-	0.192573	-	-	0.243547	-0.37829	-0.275603
996	-	-	-	0.374845	-	-	-	-0.334568	-	-0.298893	-	-	-	-	-	-	-	-	-0.18612	-
997	-	-0.0193461	-0.188401	-0.113167	-0.267116	-0.0978804	-	-0.194844	-0.236462	-	-0.261952	-	-0.260146	-	-0.00317044	-	-	-0.267116	0.488721	-
998	-0.189919	0.14965	0.0478175	0.108223	0.0471195	0.0947766	-0.0478175	-0.0623981	0.119157	0.000576963	-0.0234683	0.186374	0.00417776	-0.0335111	0.0387171	0.0321008	-0.111031	0.00504062	0.0204844	-0.0545012
999	-	-	-	0.459327	0.0754642	-	-	-	-	-	-	-	-	-	-	-	-	-	-	-
1000	-	-	-0.0943712	-0.180912	-	-	-0.480472	-0.066537	-	-0.208642	0.0146409	-	-0.105142	-	-0.173639	-0.284751	0.1141	-	-	0.0680516
1001	-	-0.515208	0.0124972	-0.29901	0.0945063	0.303459	-0.707436	-	-0.248413	-	0.0939658	-0.469365	0.168899	-0.355242	0.00791308	-	-	-	-0.262072	0.0712135
1002	-	-0.0927487	0.112767	0.109427	-0.0263043	-0.00590296	-0.472488	-0.0533894	-0.109427	-	0.124725	-0.0533894	0.0659858	-0.167743	-0.0721744	-	-	-0.551393	-0.190172	-
1003	-	-0.295605	-	0.304861	-0.529571	0.0140696	-	-0.19232	0.0347792	0.0799754	-0.00575927	-	-	0.0850167	-0.0346383	0.115166	-	-0.0806577	-0.0794293	-
1004	-	-	0.14091	-0.207768	0.163756	-	-0.226878	-	0.662479	0.0740944	-0.00446544	-0.196607	0.245252	-	-0.109962	-	-	0.0267292	0.1956	-
1005	-	0.0280033	0.0427844	0.121944	0.033793	0.148218	-0.00590296	0.178874	0.205893	0.00748258	-0.0196308	0.0406821	-0.024887	-	0.18409	-	-	0.258097	-	0.0803848
1006	-	-	-	0.0304067	-	-0.161565	-	-	-	-	-	-	-	-	-	-0.4246	-0.0669502	-	-0.24062	-
1007	-	-0.188021	-	-0.315218	-	-	-0.0614306	-	-0.156008	-	-	-	-	-	-0.0973411	-0.164143	-	0.305562	-	-
1008	-	-	0.165044	0.104873	-	0.0611541	-	0.360083	-	-0.0896337	0.126973	-	0.026021	0.209641	0.13014	-0.839476	0.228973	0.260146	0.341417	0.179766
1009	-	-0.100843	0.217107	0.135141	0.420294	0.333653	-0.722029	-0.281787	-0.545771	0.190552	0.435735	-	-0.500598	-	0.269871	-0.557386	-	-0.602362	0.303459	0.409581
1010	-0.269512	0.19862	-0.235237	-0.156785	-	-0.430499	-0.978708	-0.0427844	-0.146916	-	-0.377068	-	-0.429964	-	0.0997665	-	-	0.146655	-0.20201	-
1011	-0.110764	-0.207518	-0.0858325	-0.263515	0.0146409	-0.218719	-0.0332292	-0.0214797	-0.275722	-0.124857	-	0.0727232	-0.447738	-0.465922	-0.0545012	-	0.0993625	0.152248	-0.171847	0.015783
1012	-	-	-	0.0017302	-	-	-	-	0.0353424	-	-	-	-	-	-	-	-	-	-	-
1013	-	0.00273852	0.288063	0.32262	-	-	-	0.0946415	0.11836	0.204266	-0.0801119	-	0.0997665	-	0.00920383	-	-	0.349931	0.117429	0.298306
1014	0.120352	-0.157302	-0.0197731	-0.184217	0.214249	0.180403	0.00676478	-0.103665	0.0311128	-0.0992279	0.192825	-0.0625362	0.10742	-	0.302875	-	0.0839282	-	-0.128029	0.0672257
1015	-	0.0444641	-	-0.129349	-	0.0908534	-	-	0.271904	-	0.337996	-0.122474	-	-	0.368712	-	-	-	0.165687	-
1016	-	-	-	0.0683269	-	-	-	-	0.153416	-	-	-	-	-	-0.0364682	-	-	-	-	-
1017	-	-0.236095	0.246955	-0.0237521	-	-	-0.397693	-0.109427	0.216113	-	-0.0780633	-	0.244278	-0.75634	-0.568227	-	-	0.17031	-	-
1018	-	-0.0889557	-	0.191563	-0.568616	-0.348346	-0.0655723	0.249263	0.311619	-0.00604663	-0.0946415	-0.161307	0.147697	-0.016211	0.398788	-	-	0.131458	-0.0471195	-0.209017
1019	-0.341075	-2.15914	-0.240864	-0.0984196	-	0.295253	-	-1.68104	-2.80281	-	-0.0854247	-0.249749	-2.47995	0.458592	0.120352	-	-	-	-	0.217851
1020	-	-0.245496	-0.064607	0.0500489	-0.635522	-	-0.301119	-0.146134	-0.136585	0.213876	-0.093425	-0.443713	0.0261627	-	-0.183836	-	-	-	-0.374733	-
1022	0.416083	-0.0816123	0.372618	0.179001	0.229711	-0.234133	-0.180657	-0.129481	0.415759	0.105142	-0.144307	0.367371	0.191689	-0.123136	-0.0480967	-	-0.134221	-0.357045	0.353549	-0.0160684
1023	-	0.404794	0.492622	0.376957	0.146395	0.236584	0.325502	0.368712	0.706111	0.594071	0.295135	0.457962	0.334568	0.328262	0.488926	-	0.222063	0.667029	0.377624	0.452385
1024	-	-	-	-0.148739	0.0250288	-0.129613	-	-	0.236095	-	-	0.389567	-	-	-	0.268434	-	-	-	-
1025	-	0.203138	0.117828	0.281669	-0.0130691	0.0367495	0.0854247	0.106348	0.231187	0.103263	-0.155361	-0.0197731	-0.0920721	0.181802	-0.0687396	-	-0.0795658	0.00317044	0.102188	-0.0776532
1026	-0.670206	0.71079	-	-0.424815	-1.01099	-0.692784	0.425782	0.460795	0.565012	-0.292546	-0.490159	-	0.115832	-2.25105	0.21176	-	0.563549	0.27965	0.123931	-0.343465
1027	-	-	-0.424707	0.107956	-	-	-	-	-	-	-	-	-	-	-	-	-	-	-	-
1028	-0.180657	0.068602	-0.026021	0.168257	-0.0164963	0.00733905	0.0673634	0.0528332	-0.0771062	-0.1038	-0.0582472	0.0702519	0.138028	-	-0.196733	-	-0.0360461	0.0943712	-0.0539454	0.0133551
1029	-	0.0657102	0.0457225	-0.199123	0.200504	-0.1644	0.335483	0.165044	0.246834	0.188148	-0.198117	-0.0192037	-0.0754642	-	-0.0775165	0.492417	-0.0302654	0.347779	-	0.159758
1030	0.0705267	-0.443394	0.267596	0.479851	0.127633	-	-	-0.986957	-	-	0.0603241	-	-	-	-	-0.513491	-	-	-	-
1031	0.0434845	0.159758	-0.0210533	0.227618	-0.0922074	-0.0357647	0.0702519	-0.0648829	0.253868	0.174406	-0.0812033	0.0932897	-0.0657102	0.253142	-0.0824301	0.406428	0.135272	0.0136409	0.000432744	0.101247
1032	-0.176706	-0.0384362	-0.0146409	0.00805655	-0.0169241	-0.136716	-0.230449	-0.156008	0.0575542	-0.126973	0.0226164	-	-0.0668125	-0.0271541	-0.112633	-0.750864	-	-0.224781	-0.565987	-0.0281448
1033	-0.230695	0.0768327	0.067088	-0.153287	-	-0.228603	0.296193	0.141694	0.237686	0.19497	-0.195852	-0.425782	-0.0588014	-0.10675	-0.077243	0.515309	-0.108089	0.294782	-0.0582472	0.138552
1034	-	0.266517	0.375846	0.131853	-	-	-	0.465818	0.93757	0	-	-	-	-	0.841893	-	-	-	-	-
1035	-	0.101516	-	0.238053	-	-0.127765	-	-	-	-	-	-	-	-	-0.209017	-0.446362	-	-	-	-
1036	-	-	-	0.098689	-1.35575	-0.430606	-0.0858325	-	-	-	-	-0.286053	-	-0.0352016	0.342555	-	-	-	-	-
1037	-0.153287	0.405992	0.300065	0.144046	-0.0695647	-	-0.220701	0.00820001	0.217107	0.182946	0.152897	-0.347212	0.269632	-	0.155102	-	-	0.305912	0.016211	0.302992
1038	-	-0.081885	0.0447438	-0.204391	-	0.169668	-0.0326651	0.102725	0.315798	0.0556122	-0.222063	-0.750349	-0.0893626	-	0.0347792	0.51783	-	0.170951	-0.072586	-
1039	-0.172872	-	0.0831112	0.0461418	-0.0261627	0.189287	-0.409038	-0.269392	0.152378	0.0848807	0.250962	-0.0990932	0.0236102	0.227864	0.0280033	-0.497944	-0.166587	-0.0612923	0.308827	0.253021
1040	-	-	-	-0.403595	-0.107286	-0.380286	-	-	-	-	-	-	-	-0.278223	-	-	-0.298658	0.189034	-0.267835	-
1041	-0.0690147	0.152897	0.259303	0.224534	-0.0274372	0.0716254	0.0936954	0.121015	0.132248	0.00201836	-	0.15069	0.186754	0.104068	0.213254	0.0375931	-0.00216242	0.148348	0.17479	-0.024887
1042	0.227002	-	-	0.281787	-	-	0.0190614	-	-	-	0.416948	-	-	-	0.0571383	-0.213752	-	0.156267	-	-
1043	-	-0.426962	-0.106482	-0.375957	-	-	-	-	-	-0.00891709	-0.318461	-	-0.0982848	-	-	-0.0112094	-	-	-0.310689	-0.0751903
1044	0.0550568	0.143655	-0.0361868	-0.00518438	0.193078	0.086512	0.0751903	-0.0229004	0.184344	0.369941	-0.0923428	0.472904	-0.0717627	0.282618	-0.0970714	0.275365	0.191815	-	-0.124593	0.13711
1045	-	-	-	-0.31742	-0.0747794	-0.298893	-	-	-	0.0635029	-0.352759	-	-0.304628	-	-	-	-	-	-	-
1046	-	-	-	0.409472	-	-	-	-	-	0.176578	-	-	-	-	-	-0.657457	-	-	-	-
1047	-	-0.142087	-0.0517201	-0.0507455	-0.216362	-0.10916	-0.0546401	0.109294	-	0.0485152	-0.0798389	-0.195977	-0.0551957	-0.133169	-	0.0167815	-	-	-	0.102591
1048	0.29007	0.51662	0.308244	0.452385	0.488104	-0.291839	-1.92782	-1.58337	-1.65191	0.348686	-0.0875986	-0.31823	-0.482848	-0.889162	-0.273217	-	0.247928	-0.241108	-0.208018	0.347666
1049	-	-0.0140696	-0.0630887	-0.286763	-	-	-0.666847	0.406863	0.364348	-	-	-	-	-	0.093425	-	-	-	0.367147	-
1050	-	-	-	0.0257376	-	-	-	-	-	-	-	-1.95218	-	-	-	-0.854873	-	-	-	-
1051	-	-0.00360224	-0.101919	0.0272956	-0.0614306	0.0448837	0.0401209	-0.0615688	-0.0284277	-0.0103502	-0.0848807	-	-0.102725	0.0909889	-0.111298	-	-0.16543	-0.0526941	0.028852	0.0903115
1052	-	-0.137372	-0.226632	0.0227584	-	-	-	-0.0942361	-	-	-0.352759	-	-0.0443242	-	-0.407298	-	-	-	-	-
1053	-	0.286053	-	0.224411	-0.368936	0.113434	-	0.271067	-	-	-0.0640551	0.197865	-	-0.160404	-0.049352	-0.1333	-	-	-	-
1054	-	-	-0.0485152	0.132643	-	-	-	-	-	-	0.14991	-	0.30871	-	-	-	-	0.0659858	0.0780633	-
1055	-0.141825	0.149389	0.0877344	0.284159	0.078883	0.0123541	0.259544	0.24817	-	0.499272	-	-0.27274	-	-0.00733905	-0.249142	0.342896	-0.170822	0.138683	-0.252537	-0.274769
1056	-	-	0.218099	0.245617	-	-	-	0.161436	-	-	-	-	0.345396	-	-	-	-	0.20989	-	-
1057	-	-	0.0955869	-0.605305	-	-	-	-	-	-	-	-	-	-	0.0193461	-0.195474	-	-	-	-
1058	-	-	-	0.0234683	-	-	-	-	-	-	-	-	-	-	-	-0.796681	-	-	-	-
1059	-0.0443242	-	0.0777899	0.140386	-0.0100637	0.00992041	-0.00906047	0.252537	-0.000432744	0.461319	0.0391384	-0.222681	0.0669502	0.198871	0.145482	-	-	0.0856966	0.285698	0.0434845
1061	-	-	-	0.123666	-	-	-	-	-	-	-	-	-	-	-	-	-0.283803	-	-	-
1062	-	-	-	0.241108	-	0.0787464	-	-0.104337	-0.0329472	-	-	-	0.0220482	-	0.147176	-	-	-	0.0408223	-
1063	-	-	-	-0.318461	-	0.0173518	-	-	-	-	-	-	-	-	-	0.0738202	-	-	-	-
1064	-	0.32964	0.234133	-0.0611541	-	1.18916	-	-	-	-	-	-	-	-	-0.41792	-	-	-	-	-
1065	-	-	-	0.33514	-	-0.107822	0.0116388	0.302992	-	0.344715	-0.0187766	-0.154972	0.299948	-	-	0.230203	-	-	-0.284514	-
1066	-	-	0.319502	0.102053	-	-0.0661236	-	-0.0894982	0.0271541	0.216238	-	-	0.211261	-	-0.377846	-	-	0.119423	-0.201885	-
1067	-0.369494	-0.0240359	0.0847446	0.100978	0.00676478	-0.310107	-	-0.242694	0.207643	-	0.110096	-	-0.113567	-	0.0807941	-	-0.845269	-0.0663992	-0.0275787	-
1068	-	-	0.214125	-0.14091	-	-	-	-	-	-	-	-	-	-0.476019	-0.157173	-	-	-0.153676	-0.0231844	-0.383608
1069	-	-0.224781	-	-0.195474	-	-0.240131	-	-	-0.322159	-	-0.385486	-0.145612	-	-	-	-	-	-	-	-
1071	-0.324811	-0.0255958	-	-0.129481	-	-0.0408223	-0.161823	-	-	-0.560128	-0.221073	-0.510557	-0.00201836	-0.393965	-	0.422125	-	-0.0487942	-	-
1072	-	-	-0.293841	-0.067501	-	-	-	-0.43189	-0.341303	-	-	-	-	-	-0.327802	0.751292	-	-0.298658	-0.524766	-
1073	-	-	-	0.134878	-	-	-	-	-0.543991	-	-	-	-	-	-0.247441	-	-	-	-	-
1074	-	0.194339	-0.266037	-0.220825	-	-0.130536	-	-0.0942361	-0.117296	-	0.0736832	-	0.134878	-	-0.128821	-0.35558	-	0.00977712	0.0560285	-
1075	-0.0192037	-	0.211386	-0.152378	-	0.187134	-	0.0912598	-	-0.397693	0.213005	-	-	-	0.111966	-	-	0.00028851	0.189666	-0.200881
1076	-	-0.122341	-	-0.170438	-	-0.43808	-1.59627	-	-0.206768	-	-	-0.424492	-	-	-0.409255	-	-	-	0.253626	-
1077	-	-	0.826599	-0.131589	-	-	-	-	-	-0.303576	-	-	-0.325732	-	-	-	-	-	-	0.332393
1078	-	0.443501	0.446256	0.696439	0.0994972	0.197362	-	0.85814	0.449746	-	0.219835	-	0.112767	-	0.576474	0.952334	-	0.409255	-0.179129	-
1079	-	0.0494914	-0.26135	-0.329181	-0.102322	-0.137241	-	0.0257376	0.0669502	0.0364682	-0.0213376	-1.29637	-0.0366088	-0.409798	-0.163499	-0.484499	-0.0143553	0.152768	-0.227248	0.127237
1080	-	-0.738465	-	-0.325041	-	-	-	-	-	-	-	-	-0.217355	-	-	-	-	-	-	-
1081	-	-	-	-0.0635029	-	-0.144177	-	-0.0698396	-	-	-	-	-	-	-0.0117819	-	-	-	-0.106348	-
1082	0.0514417	-0.864493	0.522257	-0.820894	-	0.353097	-0.817869	-0.544485	-	-0.0938306	-	-2.24559	-0.34301	-	-	-0.125651	-	-0.17479	-	-
1083	-	-	-	-0.452385	-0.0989585	-	-	-	-	-	-	-	-	-	-	-	-	-	-	-
1084	-	-	0.0313952	-0.0798389	0.0479571	-	-	-	-	-	-	-	-	-	-	-0.508023	-	-	-	-0.190804
1085	-0.245861	0.072586	-0.0489336	0.174406	-	0.0970714	-0.403159	0.0993625	-0.241718	-	-0.293959	-0.299479	-0.381173	-	-0.03492	-	-	-0.40174	0.115965	-
1086	-	-1.32066	-	-1.52792	-0.549916	-0.14509	-0.2529	-0.721241	-0.647176	-	0.159887	-0.567448	0.141825	-	0.0499095	-0.604356	-	0.197488	-0.143132	-0.0962619
1087	-	-	-	-0.989793	-	-0.682124	-	-	-	-	-	-	-	-	0.0543623	-	-	-	-	-
1088	-0.146003	-0.204141	-	-0.10541	-	-0.0615688	-0.268554	0.0270125	-	-0.22231	0.0615688	-0.262914	0.0213376	-	-	-	-	-0.102322	-	-
1089	-	-	0.0593553	-0.594071	0.219587	0.679063	-0.538538	-0.630871	-	-	-0.127765	-0.121811	-	-0.0163537	-0.135535	-0.685537	-0.371503	-	-	-0.180148
1090	-	-	-0.0839282	-0.660564	-	-	-	-	-	-	-	-0.629193	-	-	-	-0.575796	-	-	-	-
1091	-	-1.43542	-	-0.611456	-	0.613154	-	-0.563744	-	-	-	-	-	-	-	-0.810813	-	-	-	-
1092	-0.19862	-	-0.121148	-0.0274372	-	-	-0.133827	-	-	-	-0.269871	-0.635708	-	-	-	-0.465191	-	-	-	-
1093	-0.0270125	0.1125	-0.179766	0.00633393	-0.187261	-0.0344975	0.109829	0.0622599	-0.0154976	0.0835197	0.00733905	-0.0287106	-0.0820213	-0.0955869	0.0524159	0.321466	-0.0201999	0.0855606	-0.0241778	-0.0968016
1094	-	-	-0.116498	0.0461418	-	-	-	-	-	-	-	-1.07478	-	-	-0.00302648	-	-	-0.0529723	-	-
1095	-	0.604451	0.240375	0.419323	-	-0.0691522	-	0.243182	-0.0226164	-	-	-0.761541	-	-	0.279293	-1.02928	-	0.0203422	0.383386	-
1096	-0.181675	0.386149	-	-0.0343566	-0.23131	-0.0912598	0.21176	0.117695	0.225645	0.086512	-0.156655	-0.0881416	-0.301236	-0.390338	-0.0565835	0.24184	-0.168	-0.0100637	-0.0167815	-
1097	-0.28404	0.712552	-	-0.139077	-	-0.0694272	-0.0313952	-	-	-	-	-0.548733	-	-	-0.236707	-0.00360224	-	-	-	-
1098	-	-	-0.0896337	0.382723	-	-0.396598	-	0.486663	-	0.226509	-0.502331	-	-	-	-	0.1038	-	-	-0.246347	0.548042
1099	-0.0169241	0.170053	-0.342669	-0.111566	-0.0040339	-0.125122	0.111165	-0.0311128	-0.205267	-0.205017	-0.280006	0.045443	-0.374733	0.0110662	-0.0404015	0.25084	-0.217851	-0.180784	-0.193583	-0.0432045
1100	-	-	-	0.269512	-	-	-	-	-0.00158609	-	-	-	-	-	-0.108223	-	-	-	-0.253142	-
1101	-0.225152	-0.052555	-0.369606	0.041243	-	-0.167872	0.1129	-0.187008	-0.204767	-0.373175	-0.0988238	-0.235114	-	0.252537	0.0448837	-	-	-	-0.175557	-
1102	-	0.108491	-	-0.00561557	-0.00302648	-0.23131	0.256286	-	-0.253626	-0.376402	-	-0.563451	-	-	-	-	-0.601982	-0.321466	-0.440952	-
1103	-0.0874628	-0.2929	-0.291721	-0.181548	-0.0173518	-0.0976108	-	-0.141302	-0.162855	-0.287354	-0.300417	-0.0551957	-0.350724	-0.164529	-0.0702519	0.256407	-0.392977	-0.369048	-0.173895	0.0240359
1104	-	-	-0.201383	-0.0521376	0.145351	-	-	0.000865357	-	-	-0.276675	-	-	-	-	0.0204844	-0.572502	-	-0.0919367	-0.140517
1105	-0.17645	-0.237441	-0.265557	-0.107018	-0.257735	0.515511	-	-0.236584	-0.36087	-	-0.281906	-	-0.267116	-	-0.0856966	0.168385	-	-	-	-
1106	-0.512783	0.0655723	-0.238053	-0.183455	-	-0.38228	-0.632734	-0.0399806	0.191436	-0.248656	-0.00848689	-	-0.024887	-0.131985	0.0813396	-0.309176	-	-0.0437644	-0.501312	-
1107	-	0.475292	0.162081	0.615981	0.0805212	-0.170181	-	0.716771	0.201885	-	-0.192194	0.457121	0.271904	-0.356933	-0.129876	-	-0.098689	0.137241	0.121811	0.545672
1108	-0.350837	-2.017	0.876016	-3.81134	-1.54439	-0.563451	-	-1.48202	-1.31771	-	1.25858	-0.58246	-	-	-2.32406	0.58938	-	0.314407	-1.66889	-
1109	-	-	-0.840282	-0.502534	-	-	-	-	-	-	-	-	-	-	-0.640251	-0.642748	-	-	-	-
1110	-0.33514	-0.722204	-	-0.349931	-	-0.476848	-0.52657	-0.445833	-	-	0.0203422	-	0.0275787	-	-	-	-	-0.322736	-	-
1111	-	-0.43957	-1.04425	-0.711759	-0.29443	-	-0.548634	-0.785425	-	-	-0.975924	-0.786011	-	-	-0.759752	-0.370722	-	-0.844948	-	-
1112	-	-0.272382	-	-0.714663	-	-	-	-	-	-	-	-	-	-	-0.712552	-	-	-	-	-
1113	-	-	-	-0.402176	-	-0.0749164	-	-	0.1153	-	-	-	-	-	-	-	-	-	-	-
1114	-	-	0.528971	0.433814	-	-	-	-	0.222557	0.307662	-	-	-	-	0.55562	-	-	-	-	-
1115	-0.151079	0.0588014	-0.15562	-0.0970714	-	-0.192068	0.147046	0.0994972	-	-0.0086303	-0.147828	-0.0199154	-0.266757	-1.58785	-	-	-0.157691	-0.0501882	-	-
1116	-	0.31904	-0.15004	0.206768	0.237808	-0.187261	-	0.229219	0.166715	0.0797024	-0.398131	-	0.185232	0.239031	-	-	0.192068	0.224534	0.152897	0.534161
1117	-0.138421	-	-0.17645	0.269153	0.0263043	-0.195977	-	-0.130799	-	-0.979294	-	-	0.178747	-0.292193	-	-	-	-	-	-0.171207
1118	-	-	-	0.279768	0.052555	-0.172488	-0.307429	-	-	-	-	0.0116388	0.267835	-	-	-	-	-	-	-
1119	-	-	-	0.199374	0.314174	-0.0980152	-0.315218	-	0.164529	-	-	-2.20777	-	-	-0.151339	-	-	-	-	-
1120	-	-	-	0.229957	-	-	-0.169797	-	-	-	-	-	-	-	-	-	-	-	-	-
1121	-0.178874	-0.316609	-0.67428	-0.392757	-	0.0332292	-	-0.248535	-0.197488	-	0.333538	-	0.318346	-	-0.119688	-	-0.898092	0.093425	-0.425567	-0.283922
1122	-	-0.267236	-0.22404	-0.314986	-	-0.231064	-	-0.0717627	0.0308304	0.0402612	-0.192447	-	-0.338909	-0.279887	-0.0612923	-	-0.413811	-0.182565	-0.0735461	-
1123	-0.0947766	-0.28155	0.0366088	-0.608431	-0.307195	-0.29537	-0.00115369	0.0219061	-0.730836	-0.0943712	-0.0922074	0.0368901	-0.153027	-0.52677	-0.0447438	0.243547	-0.22848	-0.1333	0.186881	-0.105678
1124	-	-	-	0.1595	0.526169	-0.227002	-0.418999	-	-	-	-	-1.40283	-	-	-	-	-	-	-	-
1125	-	-	-	0.0371713	-	-0.659103	-	-	-	-	-	0.0119249	-	-	-	-	-	-	-	-0.160533
1126	-	-	-	0.259182	0.472592	-0.0761486	-	-	-	-	-	0.190678	-	-	-	-	-	-	-	-
1127	-	-	-0.0727232	-0.378845	-	-0.20364	-	-	-0.240375	-	-0.0873271	-	-	-	-0.213378	-0.405121	-2.76186	-	-	-
1128	-	-	-	-0.0271541	-	-0.949049	-	-	-	-	-	-	-	-	-	-	-	-	-	-
1129	-0.0210533	-	-0.269632	-0.192573	-	0.00733905	-0.173127	-0.152897	-	-0.103531	-0.133169	-0.372506	-0.251689	-0.0896337	-	-0.120883	-0.242328	-	-0.268554	-0.126312
1130	0.0899049	-	-0.0855606	0.0183493	-	-0.152378	-0.0385767	-0.00619029	0.162597	0.128425	-0.0478175	-0.901726	-	-	-0.483158	0.0869196	-	-0.143393	-0.119954	-0.105008
1131	-	0.0619835	-	0.389126	-0.0576929	-0.156914	-0.0563061	-0.00762609	0.191057	0.0771062	0.18053	0.0174944	0.304511	0.118758	-0.0309716	-	-	-0.0230424	-0.177726	-
1133	-0.0267292	-0.237319	-0.196103	-0.231064	-0.279174	-0.230818	-0.103128	-0.187388	-0.194339	-0.198746	-0.137635	0.126709	-0.269871	-0.0132121	-0.116897	-	-0.286171	-0.0915306	-0.117961	-0.0619835
1134	-	-0.516822	-0.355693	-0.248535	-	-	-0.296311	-0.33754	-	-	-0.195222	-0.277271	-	-0.275484	-	0.00374614	-0.560324	-	-0.215616	-0.038998
1135	-0.404685	0.130931	-0.313362	-0.0478175	-	-0.118758	0.0347792	-0.0328061	-	-	-0.130272	-0.064331	-	-	-	-	-0.525267	-0.269392	-	-
1136	-	-0.338453	-0.31904	-0.259544	-0.353323	-	-0.234379	-	-	-	-0.128821	-0.320773	-	-0.291486	-	-0.0885487	-0.363003	-	-0.181293	-
1137	-	0.207018	-0.0172093	0.0453032	-	-0.0852887	-	-	0.0295589	-	-0.181293	-	-	-	0.000721167	-0.282736	-	-	-0.0344975	-
1138	-0.199751	-0.1129	-0.216982	-0.227618	-0.219215	-0.249263	0.09815	-0.0429244	-0.216858	-0.209141	-0.104068	0.042084	-0.280838	-0.311736	-0.164658	0.171847	-0.201006	0.0571383	-0.119157	-0.0812033
1139	-	-0.0132121	-0.282143	-0.170566	-0.572114	0.114767	-	-	0.194465	-	-0.021764	-	-	-	-	-	-	-	-0.28558	-
1140	-	-	-	0.220701	-0.621243	-0.438506	-0.026021	-0.0563061	-0.0361868	-	-	-	0.00028851	0.0110662	-0.091666	-0.174534	-	0.0102069	-0.112233	-
1141	-	-	-0.0585243	-0.0820213	-0.411101	-0.242084	0.0546401	-0.288654	-	-	-	-0.62882	-	-	-0.205643	-	-	0.0207689	-0.138421	0.0200577
1142	-	0.363227	-0.275961	0.154713	-0.323082	0.066537	-0.0370307	0.0779266	0.130008	-	0.251568	-	-0.0263043	-	0.246712	-0.501923	-	0.0304067	-0.0511633	-
1143	-	-	-0.163499	-0.197111	-0.276794	-	-0.25411	-0.0220482	-	-0.0492125	0.0150693	-0.418784	-0.266037	-0.14991	-0.111699	0.0640551	-0.259905	-0.0803848	-0.0450235	0.0718999
1144	-	-0.112233	-0.132906	-0.0794293	-	-0.137766	-	0.178619	-	-0.138159	-0.202637	-0.306496	-	-0.122606	0.0712135	-0.0350608	-0.452279	-	-0.0911243	-
1145	-	-	-0.100709	0.282499	-	0.412294	-	0.396488	-	-	0.205393	0.557778	-	-	-	-	0.0160684	-	-	-
1146	-	-	-	0.359409	-	-	-	-	-	-	-	-	-	-	-	0.719052	0.1121	-	-	0.236829
1147	-	-0.16633	-	-0.424385	-0.481299	-	-	-	-	-	-	-	-	-	-	-0.50121	-	-	-	-
1148	-	-	-	-0.038998	-	-	-	-	-	-	-0.29678	-	-	-	-	-	-	-	-	-
1149	-	-0.234133	-	-0.204391	-	-	-	-0.276318	-0.206018	-	-	-1.53232	-	-	-0.0219061	-	-	-	-	-
1150	-	0.4728	-	0.869082	-	-	0.263635	0.862511	-	0.0810669	-0.420725	-0.0432045	0.29772	-	0.14991	-	-	0.424707	0.00705194	-
1151	-	-	-	-0.301822	-	-0.19497	-	0.280244	0.113567	-	-	-1.3425	-	-	-0.209516	-0.128821	-1.1978	-0.225398	-	-
1152	-	-0.233888	-	0.0153548	-	-	-	-0.105812	-	-0.413811	-0.0223323	-0.00877371	-0.215119	-	-	-	-	0.0720372	-0.0500489	-
1153	-	-	-	-0.128029	-	-	-	-	-	-	-	-	-	-	-	-1.57725	-	-	-	-
1154	-	-	-	-0.0688771	-	-	-0.492007	0.480265	0.320889	-	-	-	-	-	-	-	-	-	-	-
1155	-	-	-	0.0302654	-	-0.226878	-	-	0.0529723	-	-0.185993	-0.217727	-	-	-0.240009	-	-0.127633	-	-	-
1156	-0.182819	-0.0297002	-0.00374614	-0.00273852	-	0.065848	-	0.133695	-	-	0.0922074	-	-	-	-	-	0.0803848	-	-	-
1157	-	0.513188	-0.00360224	0.0478175	-	-0.123269	-	0.226015	-	-	-0.016211	0.0127832	-	-0.979294	-	-	-	-	-0.0590783	-
1158	-	0.0282862	-0.47892	-0.0204844	-0.126841	-0.121944	-0.0905825	0.00791308	-	-0.227371	-0.0153548	-	-0.133037	-0.382723	0.0328061	-0.0406821	0.0622599	-0.0989585	-	-0.10916
1159	-	-0.0102069	-0.289008	-0.236462	-	-0.414677	-	-	-	-	-	-2.49424	-	-	-	-	-	-	-	-
1161	-	0.287827	-0.252416	-0.256769	-	-	-	-0.132906	-0.0112094	-	-	-	-	-	-	-	-	-	-0.515914	-
1162	-	-	-	-0.261952	-	-	-	-	-	-	0.214747	-	-	-2.66068	-	-	-	-	-	-
1163	-	-	-	0.197488	-	-	-	-	-	-	0.175812	-	-	-	-	-	-	-	-	-
1164	-	0.209141	-	0.238542	-0.380729	-0.450697	-0.0554733	0.0943712	-	-0.196985	-0.350158	0.446574	-0.00776959	-	-0.0413832	0.857742	-0.284988	0.237319	-0.0377336	0.152248
1165	-	-	-	-1.51904	-	-	-	-	-	-	-	-	-	-	-0.188021	-	-	-	0.428571	-
1166	-	-	0.0113525	0.0710762	-	-	-	0.210638	-	0.250598	-	0.107822	-	-	-	0.24062	-	-0.067914	-0.146264	-0.106482
1167	-	0.187641	-	0.259062	-	-	-	-	-	-	-	-	-	-	-	-	-	-	-	-
1169	-	0.304161	0.0213376	0.052555	-0.100305	-0.187008	0.0536674	0.151469	-	-	-0.118758	-	-	-	-	0.317999	-0.0364682	-0.191815	-	-
1171	-	-	-0.101919	0.183455	-	-	-	-	-	-	-	-	-	-	-	-	-	-	-	-
1172	-0.78442	-	-0.640806	-0.35558	-	-	-	0.157691	-	-	-	-	-0.144438	-	-0.19862	0.00619029	-	-	-0.213378	-0.0973411
1173	-	-0.618333	-0.439144	0.431997	-	-	-	-0.411535	-0.511367	-	-	-	-	0.160662	-	-	-3.28063	-	-	-
1174	-0.160146	-	-	-0.275484	-	-0.237197	-	-	-	-	-	-	-0.158854	-	-	0.0846086	-	-	-	-
1175	-	-	0.494876	0.55031	-	-0.013498	-	0.230203	-	0.368712	0.525367	-0.300065	-	-	-	0.330444	-	-0.288063	0.389126	-
1176	-	-	-	-0.736821	-	-	-	-0.0850167	-	-	-	-	-	-	-0.879627	-	-	-	-	-
1177	-	0.0739573	-	0.0221902	-	-	-	-0.0240359	-	-	-	-	-	-	-	-	-	-	-0.13014	-
1178	-	0.00460925	-0.293724	0.144569	-	0.0519985	-	0.151079	-	-	-	-	-	-	-	-	-	-	-	-
1179	-0.123799	0.190299	-0.227495	-0.0792928	-0.138945	-0.316262	0.122739	-0.064469	-0.111432	-	-0.276437	0.109294	-0.165558	-0.253626	0.0874628	0.458067	-0.0747794	0.0735461	-0.180912	-0.134089
1180	-	-0.0641931	-0.198746	-0.233275	-0.160533	-0.0251706	0.132774	-0.0363275	-1.50279	-0.108892	-0.0326651	-1.66835	-0.143002	-0.22367	0.0485152	0.140517	-0.202762	-0.0274372	-	-0.0147838
1181	-0.197236	0.20389	-0.210389	0.0244615	-0.14952	-0.369271	0.179638	0.0504669	-	-	-0.18409	-	-	-0.396598	-	0.474047	-0.209516	-	-0.178237	-0.172999
1182	-	0.0795658	-0.176195	-0.0180644	-0.272859	-0.357383	0.0539454	-0.0585243	-	-	-0.205393	-	-	-0.861241	-	0.265917	-0.215492	-	-	-
1183	-	0.11929	-0.0924781	-0.172488	-0.355693	-0.325386	-	-	-	-	-0.154583	-	-	-1.608	-	0.092884	-	-	-	-
1184	-	-	-	-0.0408223	-	-0.00934717	-	-	-0.103128	-	-0.16337	-0.392757	-	-	-	0.211261	-	-	0.0604625	-
1185	-	-	-	0.361207	-	-	-0.169155	-	-	-	-	-	-	-	-	-	-	-	-	-
1186	-0.109695	-0.19497	-0.413919	0.0207689	-	0.0932897	-	-0.0309716	0.459117	-	-	-	-0.0776532	-0.0100637	-0.364909	-	-	-0.0513025	-	-
1187	-	-	0.154454	-0.0997665	-	-0.463622	-	-	0.131985	-	-	-0.407625	-	-	-	-	-0.156138	-	-0.306845	-
1188	-	-	0.864889	-0.777704	-	0.189793	-0.40414	0.12446	-	-	-0.0422241	-3.1036	-	-	-	-	-	-	1.06302	-
1189	-	0.0817487	-	0.0628125	-	0.0413832	-	-	-	-	-	-	-	-	0.212632	-	-	-	-	-
1190	-	0.222434	0.0107798	0.315682	-0.334339	0.244035	-	-	-	-	-0.0762854	-	-	-	-	-	-	0.174534	0.141433	-
1191	-0.795351	0.830093	0.236584	0.383165	-	-0.0882773	-	-0.134615	-	-	-0.717561	-	-	-	-	-	-1.28865	-0.306612	-0.327342	-0.318346
1192	-	-	-	-0.2929	-0.677711	-	-	-	-	-	-	-	-	-	-	-	-	-	-	-
1193	-	-	-	-0.456701	-	-	-	-	-	-	-	-	-	-	-0.109427	-	-	-	-	-
1194	-	-0.0590783	-	-0.0871912	-	-0.353775	-	0.0282862	0.255199	-	-	-	-	-	-	-	-	-	-	-
1195	-	-	-	-0.272382	-	-	-	-	-	-	-	-1.34755	-	-	-	-	-0.986156	-	-	-
1196	-	-	-0.0464212	0.319618	-	-0.666666	-	-	-	-	-	-	-	-	-	-	-	-	-	-
1197	-	0.31371	0.0336521	0.258941	-	-0.0313952	-	0.125783	0.122606	-	0.0579701	-	-	-	-	-	-	0.368936	-0.0219061	-
1198	-	0.0565835	0.0298416	0.0100637	-	-0.24732	-0.156526	0.194465	-	-	-0.0316775	-	-	-	-	-	-	-	0.174279	-
1199	-	-0.212756	-	-0.840201	-	-0.203514	-	-	-	-	-	-1.47669	-	-	-	-	-	-	-	-
1201	-	-	-0.184978	-0.0440443	-	-	-	0.12446	-	-	-0.136979	-	-	-	-	-	-	-	-	-
1203	-	-	0.00216242	-0.414677	-	0.0100637	0.123136	0.497127	-	-	-	-	-	-	0.16954	-	-	0.347212	-	-
1204	-	-	-1.40365	-1.04586	-	-	-	-	-	-	-	-	-	-	-	-	-	-	-	-
1205	-	-	-0.072586	0.202637	-	0.540424	-	-	-	-	-0.0499095	-	-	-	-	-	-	-	-	-
1206	-	0.255319	0.024887	0.220949	-	0.024887	-	0.229219	-	-	-	0.381505	-	-	-	-3.16891	-	0.0951818	-0.269033	-
1207	-	0.509747	0.325617	0.5889	-	0.25882	-	-	0.286526	-	-	-	-	-	0.108491	-	-	-	-	-
1211	-	-	-	-0.179638	-	-0.153287	-	0.377401	-	-	-	-	0.283803	-	-	-	-	-	-	-
1213	-	-	-	0.0691522	-	-	-	0.115166	-	-	-	-	-	-	-	-	-	-	-	-
1214	-	-	-	0.506196	-	-	-	0.739416	-	-	-	-	-	-	0.226755	-	-	0.312665	-	-
1215	-0.0197731	-	-0.0486547	-0.270828	0.0608775	-0.162726	-0.0461418	-0.162983	-0.0508847	-0.00805655	-0.188907	0.29678	-0.105946	-0.376179	0.0152121	-	-0.973575	-0.0392788	0.0738202	0.00129784

## Sheet: Results
Statistical analysis between groups Autism versus Control
Spot info					Differential expression		Analysis expression variance	Bayes linear model	MS/MS results
Master spot no.	N gels	Spot ID assigned during experiment	Z-score of volume	Pickable	T-test p-value relative expression	Average foldchange in expression	F-test p-value (cutoff = p-value < 0.1	lmfit p-value	MS/MS result	MS/MS coverage	MS/MS protein score	Comment
1	5	-	0.0422864	-	0.5487	-1.0646	0.726019	excluded	-	-	-	-
3	3	-	-0.364595	too small	-	-1.054	-	excluded	-	-	-	-
4	7	-	0.132801	too small	0.004289	-1.1578	0.828204	excluded	-	-	-	-
6	5	-	-0.383872	too small	0.5385	1.0812	0.216193	excluded	-	-	-	-
7	3	-	-0.441767	too small	-	1.3274	-	excluded	-	-	-	-
8	11	-	-0.0192952	-	0.1478	-1.1345	0.968208	0.156331	-	-	-	-
9	6	-	-0.383985	too small	0.5427	1.2452	0.395494	excluded	-	-	-	-
10	8	-	-0.386385	too small	0.5254	-1.0773	0.0372807	excluded	-	-	-	-
11	8	-	-0.369091	too small	0.08336	-1.2098	0.538221	excluded	-	-	-	-
12	3	-	-0.405461	too small	-	1.1388	-	excluded	-	-	-	-
13	7	-	-0.344119	too small	0.6622	1.0813	0.332339	excluded	-	-	-	-
14	8	-	-0.37447	too small	0.8561	1.0083	0.124876	excluded	-	-	-	-
15	5	-	-0.439839	too small	-	-1.0551	-	excluded	-	-	-	-
16	12	-	-0.0566545	too small	0.007792	-1.1397	0.885069	0.0304256	-	-	-	-
17	19	-	0.362739	-	0.8398	-1.0405	0.67106	0.829185	-	-	-	-
18	10	-	-0.354354	too small	0.05333	1.7534	0.0500244	0.025322	-	-	-	-
19	6	-	-0.409143	too small	0.8851	-1.0172	0.216028	excluded	-	-	-	-
20	16	76	-0.374349	-	0.205	1.1415	0.00278756	0.168144	not identified	NA	NA	-
21	7	-	-0.34265	too small	0.1005	1.5007	0.529219	excluded	-	-	-	-
22	7	-	-0.325473	too small	0.5791	1.0713	0.607765	excluded	-	-	-	-
23	3	-	-0.380344	too small	-	1.3415	-	excluded	-	-	-	-
24	9	-	-0.398833	too small	0.5987	-1.0987	0.725638	excluded	-	-	-	-
25	12	-	-0.285946	too small	0.5241	-1.0806	0.242274	0.480414	-	-	-	-
26	10	-	-0.374139	too small	0.9577	1.0421	0.36851	0.952274	-	-	-	-
27	12	-	-0.3965	too small	0.9899	1.0068	0.527325	0.989434	-	-	-	-
28	9	-	-0.323764	too small	0.5129	-1.2328	0.0568012	excluded	-	-	-	-
29	10	-	-0.382731	too small	0.1762	1.2942	0.80242	0.125976	-	-	-	-
30	12	-	-0.386713	too small	0.8643	1.0348	0.41755	0.854431	-	-	-	-
31	18	-	-0.0248554	-	0.5425	-1.0338	0.242195	0.546958	-	-	-	-
32	16	-	-0.162473	too small	0.1811	-1.0983	0.268523	0.179581	-	-	-	-
33	10	-	-0.400543	too small	0.0934	1.305	0.189053	0.0654974	-	-	-	-
34	10	-	-0.381546	too small	0.3807	1.0933	0.171724	0.385505	-	-	-	-
35	15	-	-0.243312	too small	0.6293	1.0421	0.33166	0.611169	-	-	-	-
36	12	-	-0.29614	too small	0.3168	-1.2184	0.00118631	0.250791	-	-	-	-
37	10	-	-0.384775	too small	0.7583	1.0538	0.0548322	0.748256	-	-	-	-
38	14	-	-0.299771	too small	0.6438	1.0347	0.239885	0.629135	-	-	-	-
39	9	-	-0.242524	difficult	0.1337	1.2964	0.0817544	excluded	-	-	-	-
40	12	-	-0.38015	too small	0.4943	1.0642	0.0370834	0.453758	-	-	-	-
41	12	-	-0.29449	too small	0.02324	1.3096	0.508623	0.0153317	-	-	-	-
42	11	-	-0.328967	too small	0.7315	-1.0899	0.319464	0.701789	-	-	-	-
43	14	-	-0.326055	too small	0.5348	1.1064	0.11933	0.507046	-	-	-	-
44	9	-	-0.0621043	difficult	0.1638	-1.1083	0.418032	excluded	-	-	-	-
45	11	-	-0.107871	-	0.6254	-1.0273	0.949341	0.68598	-	-	-	-
46	12	-	-0.354652	too small	0.5578	1.0699	0.650924	0.539371	-	-	-	-
47	3	-	-0.380995	too small	-	-1.0214	-	excluded	-	-	-	-
48	7	-	-0.375884	too small	0.05318	-1.1495	0.531483	excluded	-	-	-	-
49	13	-	-0.281859	too small	0.7999	-1.0128	0.260713	0.802095	-	-	-	-
50	17	-	-0.326572	too small	0.4211	-1.0703	0.00272105	0.385849	-	-	-	-
51	14	-	-0.265834	too small	0.2949	1.0912	0.0411746	0.272423	-	-	-	-
52	9	-	-0.346793	too small	0.231	1.1859	0.798609	excluded	-	-	-	-
53	13	-	-0.226531	-	0.4488	-1.0531	0.345447	0.457841	-	-	-	-
54	13	-	0.0453373	-	0.6333	1.0524	0.63293	0.609576	-	-	-	-
55	10	-	-0.39419	too small	0.5151	-1.0782	0.0728362	0.530698	-	-	-	-
56	14	-	-0.410127	too small	0.8883	-1.006	0.398272	0.880994	-	-	-	-
57	11	-	-0.195155	difficult	0.9228	-1.0316	0.51857	0.915418	-	-	-	-
58	13	-	-0.417174	too small	0.6335	1.2315	0.00205697	0.596752	-	-	-	-
59	13	-	-0.297458	too small	0.008792	1.4244	0.954963	0.00461721	-	-	-	-
60	7	-	-0.422218	too small	-	-	-	excluded	-	-	-	-
61	13	-	-0.353258	too small	0.5162	-1.0402	0.3016	0.540728	-	-	-	-
62	11	-	-0.390397	too small	0.9565	1.0133	0.121807	0.954292	-	-	-	-
63	8	-	-0.389332	too small	0.4716	1.1983	0.466986	excluded	-	-	-	-
64	19	-	0.00642853	-	0.5564	-1.0311	0.370541	0.56511	-	-	-	-
65	14	-	-0.394847	too small	0.6341	-1.0856	0.333804	0.607015	-	-	-	-
66	16	-	-0.426956	too small	0.5529	1.0314	0.358044	0.572506	-	-	-	-
67	17	-	-0.390017	too small	0.2818	1.0382	0.0770629	0.379105	-	-	-	-
68	4	-	-0.33193	too small	-	-1.0131	-	excluded	-	-	-	-
69	4	-	-0.349765	too small	-	1.0197	-	excluded	-	-	-	-
70	12	-	2.78104	-	0.08506	-1.182	0.00877007	0.0693419	-	-	-	-
71	2	-	-0.259368	too small	-	1.0593	-	excluded	-	-	-	-
72	7	-	-0.22174	difficult	0.2734	1.1541	0.0379348	excluded	-	-	-	-
73	13	-	-0.358856	too small	0.2181	1.1609	0.125022	0.180312	-	-	-	-
74	11	-	-0.37729	too small	0.949	1.0253	0.783232	0.944583	-	-	-	-
75	7	-	-0.402305	too small	0.2019	1.1489	0.0619343	excluded	-	-	-	-
76	4	-	-0.114092	difficult	0.4716	1.0528	0.0356081	excluded	-	-	-	-
77	15	-	-0.190914	too small	0.4255	1.1038	0.112684	0.382648	-	-	-	-
78	18	-	-0.401613	too small	0.4098	1.103	0.487804	0.385894	-	-	-	-
79	13	-	-0.388056	too small	0.1632	1.1747	0.552655	0.136283	-	-	-	-
80	11	-	-0.393303	too small	0.2291	1.1789	0.868549	0.191327	-	-	-	-
81	11	-	-0.388495	too small	0.09158	1.329	0.154111	0.0575736	-	-	-	-
82	11	-	-0.373823	too small	0.06483	-1.6486	0.691211	0.0348899	-	-	-	-
83	17	-	-0.291629	too small	0.2267	-1.0972	0.0812125	0.2119	-	-	-	-
84	9	-	-0.359031	too small	0.7289	1.0927	0.00321311	excluded	-	-	-	-
85	11	-	-0.382031	too small	0.676	-1.0456	0.442234	0.684765	-	-	-	-
86	15	-	-0.367633	too small	0.5164	1.0944	0.515386	0.487025	-	-	-	-
87	19	-	-0.420686	too small	0.2566	1.0823	0.232332	0.247542	-	-	-	-
88	12	-	-0.393121	too small	0.1205	-1.1869	0.0127877	0.092738	-	-	-	-
89	15	-	-0.277818	too small	0.5348	1.0454	0.568118	0.531297	-	-	-	-
90	10	-	-0.2141	difficult	0.4719	1.0754	0.291267	0.447219	-	-	-	-
91	14	-	-0.362022	too small	0.08266	1.2328	0.0149018	0.0604184	-	-	-	-
92	5	-	-0.394229	too small	0.8263	-1.0364	0.930144	excluded	-	-	-	-
93	14	-	-0.349822	too small	0.3756	1.0609	0.738107	0.397767	-	-	-	-
94	15	-	-0.100518	too small	0.3908	-1.0782	0.184992	0.365804	-	-	-	-
95	18	-	-0.376571	too small	0.9644	-1.0015	0.849653	0.964893	-	-	-	-
96	6	-	-0.258518	too small	0.8573	-1.0426	0.635042	excluded	-	-	-	-
97	18	79	-0.173101	difficult	0.8098	-1.0053	0.000101141	0.804836	not identified	NA	NA	-
98	13	-	2.9502	-	0.6738	1.0305	0.972391	0.68869	-	-	-	-
99	8	-	-0.383373	too small	0.307	1.1937	0.278966	excluded	-	-	-	-
100	13	-	-0.346662	too small	0.2648	-1.1318	0.0453423	0.227543	-	-	-	-
101	8	-	-0.398812	too small	0.6735	1.0599	0.628879	excluded	-	-	-	-
102	11	-	-0.205082	difficult	0.2829	1.1175	0.362187	0.257281	-	-	-	-
103	9	-	-0.292618	too small	0.5358	1.0944	0.10846	excluded	-	-	-	-
104	9	-	-0.41484	too small	0.219	-1.481	0.549379	excluded	-	-	-	-
105	10	-	-0.14996	difficult	0.3234	-1.4669	0.0349069	0.251197	-	-	-	-
106	12	-	-0.377785	too small	0.04983	-1.212	0.427591	0.0418014	-	-	-	-
107	11	-	-0.342077	too small	0.7717	-1.0267	0.271109	0.749432	-	-	-	-
108	15	-	-0.357309	too small	0.2676	1.1099	0.62258	0.246347	-	-	-	-
109	18	-	-0.367066	too small	0.1229	1.1379	0.306027	0.109669	-	-	-	-
110	12	-	-0.330628	too small	0.1074	1.2805	0.956958	0.0768712	-	-	-	-
111	12	42	-0.0523414	-	0.1814	1.0899	0.825185	0.218021	not picked	-	-	-
112	9	-	-0.423786	too small	0.8365	-1.003	0.130123	excluded	-	-	-	-
113	15	81	0.449097	difficult	0.6662	-1.0765	0.0194774	0.648511	not picked	-	-	-
114	19	21	1.88584	-	0.754	1.0041	0.0588701	0.740234	HSPA5	0.21	94	mut vs nomut
115	15	-	0.886654	-	0.6659	-1.0249	0.643813	0.682412	-	-	-	-
116	14	-	-0.398486	too small	0.06303	1.2698	5.09737e-05	0.0425837	-	-	-	-
117	11	-	-0.417106	too small	0.6501	-1.0272	0.000397394	0.611062	-	-	-	-
118	12	-	-0.298662	too small	0.5938	-1.042	0.297865	0.618434	-	-	-	-
119	8	-	-0.347662	too small	0.08318	1.3161	0.0285619	excluded	-	-	-	-
120	13	-	-0.296752	too small	0.7458	1.0708	0.000493196	0.733348	-	-	-	-
121	13	-	-0.310604	too small	0.4785	1.0471	0.790672	0.51067	-	-	-	-
122	15	-	0.340163	-	0.5008	-1.0735	0.780116	0.48347	-	-	-	-
123	12	-	-0.377769	too small	0.1071	1.4098	0.46564	0.0711714	-	-	-	-
124	12	-	-0.0382879	-	0.345	-1.5157	0.467041	0.279714	-	-	-	-
125	13	-	-0.316761	too small	0.2799	1.1301	0.287069	0.259614	-	-	-	-
126	12	-	-0.365402	too small	0.08711	1.2858	0.122598	0.06424	-	-	-	-
127	12	-	-0.32283	too small	0.6516	1.0394	0.573705	0.661999	-	-	-	-
128	12	-	-0.318413	too small	0.3357	1.0666	0.21022	0.355724	-	-	-	-
129	10	-	-0.382782	too small	0.1789	1.0727	0.807067	0.304694	-	-	-	-
130	12	-	-0.361863	too small	0.1388	1.1812	0.728914	0.119907	-	-	-	-
131	10	-	-0.350992	too small	0.5293	1.0963	0.741855	0.492018	-	-	-	-
132	5	-	-0.40536	too small	0.8547	1.0158	0.656149	excluded	-	-	-	-
133	18	-	1.36349	too small	0.4922	1.0508	0.0394311	0.468121	-	-	-	-
134	12	-	-0.388432	too small	0.3129	-1.1797	0.34878	0.257975	-	-	-	-
135	13	-	-0.422452	too small	0.1369	-1.1924	0.107575	0.110806	-	-	-	-
136	11	-	-0.274851	too small	0.4025	1.136	0.448197	0.362524	-	-	-	-
137	13	-	0.846141	too small	0.2078	-1.5461	0.0127419	0.158106	-	-	-	-
138	12	-	-0.341634	too small	0.323	1.1546	0.563786	0.282976	-	-	-	-
139	15	-	-0.356786	too small	0.2991	1.1902	0.775626	0.257345	-	-	-	-
140	13	-	-0.260991	too small	0.4772	1.0975	0.167836	0.454238	-	-	-	-
141	20	24	0.299753	difficult	0.1581	1.1315	0.00883249	0.135731	not picked	-	-	-
142	17	-	0.277471	-	0.2365	1.0894	0.156183	0.242555	-	-	-	-
143	13	-	-0.401382	too small	0.8139	-1.0228	0.766248	0.80405	-	-	-	-
144	2	-	-0.451714	too small	-	-	-	excluded	-	-	-	-
145	5	-	-0.442816	too small	0.3621	-1.2257	0.802293	excluded	-	-	-	-
146	12	-	-0.418241	too small	0.8381	-1.0156	0.728062	0.82635	-	-	-	-
147	20	82	-0.227181	too small	0.07647	1.1582	9.99573e-05	0.063293	-	-	-	-
148	15	-	0.175138	-	0.6236	-1.0481	0.433785	0.600825	-	-	-	-
149	12	-	-0.139281	difficult	0.7799	1.0206	0.67664	0.777832	-	-	-	-
150	12	-	-0.378404	too small	0.8099	1.0992	0.00787372	0.790673	-	-	-	-
151	11	-	-0.259829	too small	0.5033	1.1113	0.475501	0.466435	-	-	-	-
152	8	-	-0.401554	too small	0.7586	1.0645	0.304851	excluded	-	-	-	-
153	3	-	-0.335615	too small	-	-1.2178	-	excluded	-	-	-	-
154	10	-	-0.404444	too small	0.1279	-1.3269	0.132352	0.0806578	-	-	-	-
155	10	-	-0.414199	too small	0.6017	1.0592	0.701443	0.576852	-	-	-	-
156	13	-	-0.299409	too small	0.1003	-1.1411	0.377823	0.0983321	-	-	-	-
157	13	-	-0.146332	difficult	0.1025	-1.2589	0.707212	0.0781295	-	-	-	-
158	14	-	-0.426321	too small	0.9987	-1.0036	0.566418	0.998642	-	-	-	-
159	4	-	-0.306177	too small	-	-1.0518	-	excluded	-	-	-	-
160	12	-	-0.185562	difficult	0.7219	1.0431	0.224716	0.72582	-	-	-	-
161	13	-	0.0181758	-	0.1987	1.1058	0.595704	0.211081	-	-	-	-
162	18	-	-0.28452	too small	0.5063	1.0589	0.551406	0.498366	-	-	-	-
163	10	-	-0.344925	too small	0.5102	1.0709	0.682747	0.509886	-	-	-	-
164	15	-	-0.374659	too small	0.8834	-1.0083	0.651508	0.876677	-	-	-	-
165	15	-	-0.166006	too small	0.5478	1.0736	0.954197	0.521443	-	-	-	-
166	5	-	-0.429587	too small	0.5084	-1.1517	0.458166	excluded	-	-	-	-
167	8	-	-0.422003	too small	0.584	-1.0844	0.778679	excluded	-	-	-	-
168	9	-	-0.423112	too small	0.595	1.0285	0.399589	excluded	-	-	-	-
169	13	-	-0.164755	difficult	0.578	1.0526	0.301987	0.581526	-	-	-	-
170	18	14	0.0702035	-	0.09551	-1.2085	0.000250801	0.072249	HNRNPK	0.13	36	-
171	8	-	-0.382219	too small	0.4869	1.1188	0.290837	excluded	-	-	-	-
172	14	-	0.143708	-	0.6968	-1.1045	0.104072	0.672531	-	-	-	-
173	11	-	-0.132845	-	0.6393	-1.0603	0.242577	0.600192	-	-	-	-
174	14	-	-0.32856	too small	0.7568	-1.0515	0.121202	0.743991	-	-	-	-
175	12	-	-0.394065	too small	0.3564	-1.1538	0.887342	0.313484	-	-	-	-
176	15	-	-0.332438	too small	0.07173	1.1318	0.198553	0.0749791	-	-	-	-
177	17	-	-0.324661	too small	0.4646	-1.2305	0.868176	0.423149	-	-	-	-
178	12	-	-0.360956	too small	0.7071	-1.0325	0.354418	0.686779	-	-	-	-
179	20	-	0.0928417	no	0.9144	1.0128	0.0673805	0.917771	-	-	-	-
180	19	-	-0.234678	too small	0.2173	-1.1209	0.631341	0.201983	-	-	-	-
181	12	-	-0.310035	too small	0.4409	1.0995	0.274396	0.403029	-	-	-	-
182	10	-	-0.367538	too small	-	1.3708	-	0.0873833	-	-	-	-
183	19	-	-0.15563	too small	0.9141	1.0307	0.0201518	0.908582	-	-	-	-
184	11	-	-0.412898	too small	0.1331	-1.3313	0.0948514	0.086305	-	-	-	-
185	17	74	-0.23621	too small	0.03847	1.1299	0.67138	0.0477785	HSPD1; VIM	25% (HSPD1) 36% (VIM)	128 (HSPD1) 116 (VIM)	picked twice; different results
186	18	-	-0.172563	too small	0.2615	-1.1089	0.000118115	0.231782	-	-	-	-
187	7	-	-0.318164	too small	0.1111	1.2727	0.545302	excluded	-	-	-	-
188	9	-	-0.416535	too small	0.2681	1.1596	0.600649	excluded	-	-	-	-
189	9	-	-0.415546	too small	0.3531	1.0844	0.560044	excluded	-	-	-	-
190	8	-	-0.372853	too small	0.5109	-1.1011	0.143781	excluded	-	-	-	-
191	14	-	-0.327857	too small	0.8486	-1.0135	0.513047	0.862629	-	-	-	-
192	14	-	-0.263281	too small	0.3338	-1.1055	0.143637	0.321362	-	-	-	-
193	7	-	-0.402251	too small	-	-1.2511	-	excluded	-	-	-	-
194	18	44	-0.296356	too small	0.01033	1.2219	0.019769	0.00846637	not identified	NA	NA	-
195	3	-	-0.434562	too small	-	1.0328	-	excluded	-	-	-	-
196	7	-	-0.382703	too small	0.693	1.0657	0.884703	excluded	-	-	-	-
197	19	-	-0.247878	too small	0.08423	-1.5449	0.00040205	0.0631799	-	-	-	-
198	10	-	-0.336177	too small	0.881	-1.0187	0.81965	0.869862	-	-	-	-
199	7	-	-0.301084	too small	0.3234	1.1809	0.954194	excluded	-	-	-	-
200	10	-	-0.434719	too small	0.09396	-1.4806	0.409065	0.0522833	-	-	-	-
201	14	40	0.0392345	difficult	0.078	1.3389	0.000602657	0.0510132	not picked	-	-	-
202	14	-	-0.321198	too small	0.2182	1.1126	0.243889	0.202178	-	-	-	-
203	16	-	-0.391523	too small	0.11	1.1889	0.926663	0.09198	-	-	-	-
204	19	-	-0.299839	too small	0.03625	1.1901	0.247176	0.032336	-	-	-	-
205	9	-	-0.368517	too small	0.0221	-1.1885	0.50774	excluded	-	-	-	-
206	19	-	2.90583	-	0.6135	1.0317	0.218427	0.631082	-	-	-	-
207	16	-	0.879622	-	0.2147	-1.0395	0.459133	0.372396	-	-	-	-
208	13	-	0.90387	-	0.107	1.0837	0.481463	0.168382	-	-	-	-
209	19	-	0.320149	-	0.1133	1.0938	0.55979	0.127935	-	-	-	-
210	15	-	0.874118	no	0.4161	1.0509	0.00453414	0.411461	-	-	-	-
211	16	-	-0.250268	too small	0.08982	-1.2714	0.543263	0.0689965	-	-	-	-
212	14	-	-0.25886	too small	0.383	1.0589	0.276679	0.416808	-	-	-	-
213	18	-	-0.3535	too small	0.01444	1.2118	0.0432471	0.011868	-	-	-	-
214	19	-	-0.133669	too small	0.4614	-1.0341	0.548222	0.493206	-	-	-	-
215	8	-	-0.4034	too small	0.04924	-1.5946	0.432369	excluded	-	-	-	-
216	19	-	-0.207392	too small	0.4667	1.0357	0.393035	0.488616	-	-	-	-
217	14	-	0.153937	-	0.1262	-1.2267	0.259815	0.102149	-	-	-	-
218	14	-	0.161922	difficult	0.3681	-1.1299	0.0848237	0.342212	-	-	-	-
219	11	-	-0.286433	too small	0.4472	1.0559	0.104824	0.501817	-	-	-	-
220	13	-	-0.326305	too small	0.3303	1.0808	0.227823	0.320095	-	-	-	-
221	12	-	-0.185242	difficult	0.3174	-1.1624	0.0266069	0.289759	-	-	-	-
222	17	19	-0.256537	too small	0.7466	1.0248	0.24359	0.755766	HSPD1	0.3	93	mut vs nomut
223	17	-	0.191691	no	0.4358	-1.056	0.0855781	0.420435	-	-	-	-
224	6	-	-0.417298	too small	0.8601	-1.0135	0.185123	excluded	-	-	-	-
225	16	-	-0.400564	too small	0.08357	-1.3483	0.278024	0.0610863	-	-	-	-
226	16	-	-0.352888	too small	0.6858	1.0246	0.1714	0.668817	-	-	-	-
227	11	-	-0.24594	difficult	0.2142	-1.2244	0.227921	0.173644	-	-	-	-
228	11	-	-0.406845	too small	0.1901	1.2251	0.0461803	0.156061	-	-	-	-
229	18	-	-0.271445	too small	0.4816	-1.0471	0.442585	0.49506	-	-	-	-
230	13	-	-0.230447	difficult	0.7365	1.0312	0.948202	0.727674	-	-	-	-
231	16	-	-0.0631955	-	0.8082	1.0122	0.552524	0.811809	-	-	-	-
232	14	-	-0.274693	too small	0.5708	1.0672	0.314167	0.535865	-	-	-	-
233	12	-	-0.392887	too small	0.3767	1.1093	0.288279	0.337056	-	-	-	-
234	13	-	-0.234776	difficult	0.6586	-1.0369	0.23285	0.640066	-	-	-	-
235	9	-	-0.418207	too small	0.7838	-1.0844	0.00367818	excluded	-	-	-	-
236	11	-	-0.379348	too small	0.9598	1.0013	0.367663	0.960838	-	-	-	-
237	6	-	-0.425383	too small	0.5132	-1.2614	0.939975	excluded	-	-	-	-
238	9	-	-0.348773	too small	0.1199	1.0996	0.383196	excluded	-	-	-	-
239	16	-	-0.204456	too small	0.4351	1.1167	0.0209991	0.411429	-	-	-	-
240	17	-	0.104334	no	0.9259	-1.0131	0.0237724	0.930904	-	-	-	-
241	13	-	-0.369718	too small	0.156	1.1787	0.232053	0.135814	-	-	-	-
242	8	-	-0.328158	too small	0.633	1.0496	0.749476	excluded	-	-	-	-
243	11	-	-0.176687	-	0.2074	1.1573	0.717327	0.183925	-	-	-	-
244	17	-	0.188242	no	0.3896	-1.0862	0.0024856	0.351455	-	-	-	-
245	10	-	-0.33777	too small	0.3967	1.086	0.251827	0.404034	-	-	-	-
246	12	-	-0.200525	difficult	0.526	1.0573	0.225864	0.505263	-	-	-	-
247	15	-	-0.246432	too small	0.8749	1.0122	0.447244	0.863154	-	-	-	-
248	17	-	-0.355958	too small	0.9909	1.0071	0.210242	0.991124	-	-	-	-
249	14	-	-0.326326	too small	0.04824	1.3985	0.716004	0.0305586	-	-	-	-
250	15	-	-0.162577	too small	0.07018	1.1584	0.00185645	0.0614057	-	-	-	-
251	10	-	-0.380961	too small	0.7937	1.0729	0.0172931	0.773033	-	-	-	-
252	19	-	-0.16988	too small	0.2002	1.1594	0.103656	0.180216	-	-	-	-
253	14	-	1.71589	difficult	0.2904	1.0896	0.0222794	0.30197	-	-	-	-
254	13	-	-0.414764	too small	0.3721	1.1738	0.0793109	0.332515	-	-	-	-
255	11	-	-0.385662	too small	0.6626	1.0393	0.130775	0.683441	-	-	-	-
256	10	-	-0.205625	difficult	0.299	-1.0512	0.344629	0.437512	-	-	-	-
257	12	-	-0.0330915	difficult	0.3065	1.1143	0.0263878	0.26951	-	-	-	-
258	12	-	-0.202851	difficult	0.6501	-1.0412	0.897121	0.648714	-	-	-	-
259	15	-	-0.369533	too small	0.1215	1.1363	0.0487945	0.12266	-	-	-	-
260	9	-	-0.162577	difficult	0.4094	1.1138	0.406076	excluded	-	-	-	-
261	9	-	-0.352234	too small	0.6073	-1.0494	0.129027	excluded	-	-	-	-
262	6	-	-0.398208	too small	-	-1.0117	-	excluded	-	-	-	-
263	10	-	-0.416606	too small	0.64	1.0602	0.793864	0.619745	-	-	-	-
264	17	-	-0.268268	too small	0.2872	1.0667	0.128898	0.292211	-	-	-	-
265	18	-	-0.300877	too small	0.08156	1.1382	0.65374	0.0796682	-	-	-	-
266	17	-	-0.333626	too small	0.6806	-1.0367	0.986972	0.671392	-	-	-	-
267	7	-	-0.357212	too small	0.3283	1.1128	0.163304	excluded	-	-	-	-
268	15	-	0.0368065	-	0.1682	1.0959	0.541769	0.178776	-	-	-	-
269	18	-	-0.160502	too small	0.1593	1.0858	0.312037	0.169583	-	-	-	-
270	14	-	-0.176775	difficult	0.2651	1.0778	0.371289	0.275313	-	-	-	-
271	14	-	-0.240707	difficult	0.6868	1.1409	0.0203597	0.658938	-	-	-	-
272	14	-	0.677512	-	0.9729	-1.0028	0.30314	0.974366	-	-	-	-
273	9	-	-0.399529	too small	0.8241	1.0725	0.345983	excluded	-	-	-	-
274	2	-	-0.431183	too small	-	1.5498	-	excluded	-	-	-	-
275	11	-	-0.368229	too small	0.3065	-1.2279	2.87243e-05	0.232548	-	-	-	-
276	11	-	-0.292652	too small	0.6962	-1.0181	0.0252125	0.657457	-	-	-	-
277	18	-	-0.241571	too small	0.6799	1.0429	0.685457	0.666477	-	-	-	-
278	12	-	-0.354168	too small	0.6798	-1.0244	0.0339737	0.73945	-	-	-	-
279	5	-	-0.390727	too small	-	-1.1821	-	excluded	-	-	-	-
280	16	-	-0.375122	too small	0.6102	-1.0334	0.111976	0.596928	-	-	-	-
281	10	-	1.5958	-	0.3725	-1.0656	0.431646	0.408813	-	-	-	-
282	15	-	-0.345844	too small	0.523	-1.0724	0.51529	0.492594	-	-	-	-
283	10	-	-0.403074	too small	0.02894	1.4076	0.525764	0.0150926	-	-	-	-
284	10	-	-0.333045	too small	0.3484	-1.1382	0.000380192	0.265613	-	-	-	-
285	6	-	-0.392441	too small	0.2101	1.3885	0.660531	excluded	-	-	-	-
286	16	-	-0.19912	too small	0.2883	1.0891	0.438811	0.275085	-	-	-	-
287	3	-	-0.353971	too small	-	1.0567	-	excluded	-	-	-	-
288	10	-	-0.342398	too small	0.2944	-1.2191	0.0009299	0.222475	-	-	-	-
289	9	-	-0.120893	difficult	0.9285	1.0586	0.150121	excluded	-	-	-	-
290	9	-	-0.367425	too small	0.5338	1.0498	0.53709	excluded	-	-	-	-
291	14	-	-0.332625	too small	0.09855	-1.0855	0.0507116	0.162905	-	-	-	-
292	6	-	-0.363188	too small	0.4284	1.2703	0.0582558	excluded	-	-	-	-
293	16	-	0.0169478	no	0.06434	1.2782	0.15548	0.0456777	-	-	-	-
294	6	-	-0.412265	too small	0.9603	1.0172	0.511467	excluded	-	-	-	-
295	15	-	-0.29606	too small	0.6454	1.0311	0.552188	0.662259	-	-	-	-
296	10	-	-0.262931	too small	0.7745	-1.0265	0.4891	0.760379	-	-	-	-
297	18	-	-0.345592	too small	0.4274	-1.1771	0.54584	0.393036	-	-	-	-
298	12	-	-0.354798	too small	0.3257	-1.1682	0.0739685	0.289624	-	-	-	-
299	3	-	-0.39064	too small	-	1.1513	-	excluded	-	-	-	-
300	11	-	-0.300652	too small	0.7798	-1.0428	0.641995	0.75603	-	-	-	-
301	15	-	-0.363372	too small	0.7747	1.0166	0.254048	0.762481	-	-	-	-
302	10	-	-0.291083	too small	0.3501	-1.2541	0.0033066	0.270137	-	-	-	-
303	10	-	-0.346806	too small	0.3659	1.162	0.0321967	0.32527	-	-	-	-
304	20	-	2.04007	-	0.5692	1.037	0.907729	0.571405	-	-	-	-
305	8	-	-0.258737	too small	0.1655	1.3653	0.199984	excluded	-	-	-	-
306	15	-	-0.343249	too small	0.6564	1.0502	0.439049	0.629543	-	-	-	-
307	4	-	-0.35924	too small	0.05863	1.1483	0.231032	excluded	-	-	-	-
308	13	-	0.0686323	-	0.8316	-1.0189	0.611052	0.835118	-	-	-	-
309	15	-	-0.35644	too small	0.9646	-1.0116	0.217225	0.96493	-	-	-	-
310	15	-	-0.324341	too small	0.2072	1.0786	0.24355	0.225637	-	-	-	-
311	16	-	-0.307917	too small	0.6994	1.0345	0.924541	0.691048	-	-	-	-
312	9	-	-0.284567	too small	0.1546	-1.2835	0.200278	excluded	-	-	-	-
313	6	-	-0.25218	too small	0.8795	-1.0228	0.638971	excluded	-	-	-	-
314	17	-	-0.177339	too small	0.6823	-1.0304	0.402557	0.688972	-	-	-	-
315	11	-	-0.408709	too small	0.08835	1.1833	0.550236	0.0824784	-	-	-	-
316	9	-	-0.295041	too small	0.4645	-1.1288	0.232768	excluded	-	-	-	-
317	11	-	-0.406867	too small	0.1438	1.1624	0.126519	0.139845	-	-	-	-
318	19	-	1.51794	-	0.3405	1.0826	0.885215	0.325804	-	-	-	-
319	10	-	-0.377214	too small	0.7392	1.0579	0.0100248	0.73231	-	-	-	-
320	12	-	-0.36087	too small	0.7041	-1.0643	0.187984	0.689137	-	-	-	-
321	10	-	-0.331956	too small	0.4189	1.1272	0.310201	0.383619	-	-	-	-
322	10	-	-0.151236	difficult	0.5979	1.0335	0.0343984	0.613474	-	-	-	-
323	17	-	0.760958	-	0.7696	-1.0123	0.144377	0.753045	-	-	-	-
324	12	-	0.829238	-	0.6924	1.0783	0.3318	0.667717	-	-	-	-
325	18	69	-0.196464	too small	0.02485	1.2286	0.38022	0.0193941	not identified	NA	NA	-
326	12	-	-0.382932	too small	0.9716	1.0004	0.675959	0.971726	-	-	-	-
327	16	-	0.819845	-	0.9237	1.0094	0.797848	0.923298	-	-	-	-
328	14	-	-0.235458	-	0.07954	-1.4163	0.878242	0.0528833	-	-	-	-
329	17	-	-0.104435	too small	0.9678	-1.0073	0.750247	0.966517	-	-	-	-
330	12	-	-0.334745	too small	0.3809	-1.1203	0.0763646	0.33125	-	-	-	-
331	17	-	-0.0436913	difficult	0.7396	1.0148	0.884424	0.769744	-	-	-	-
332	18	-	0.303867	no	0.1052	1.1439	0.0976197	0.101018	-	-	-	-
333	16	-	0.847222	no	0.6259	1.0254	0.286305	0.638661	-	-	-	-
334	12	-	-0.374774	too small	0.6548	1.0364	0.225196	0.629761	-	-	-	-
335	20	-	-0.16619	too small	0.2804	-1.1059	0.00864635	0.248491	-	-	-	-
336	17	-	-0.00155219	no	0.05604	1.2563	0.11589	0.0439086	-	-	-	-
337	7	-	-0.146804	difficult	0.07271	1.3261	0.713224	excluded	-	-	-	-
338	16	-	-0.332888	too small	0.5558	-1.0752	0.488542	0.535339	-	-	-	-
339	6	-	-0.396766	too small	-	-1.5929	-	excluded	-	-	-	-
340	17	70	-0.17551	too small	0.0289	-1.2947	0.123625	0.0212109	ATP5A1 & GLUD1	32% (ATP5A1) 20% (GLUD1)	153 (ATP5A1) 78 (GLUD1)	confirmed twice; mixture
341	15	-	-0.350598	too small	0.984	1.0282	0.0178551	0.983259	-	-	-	-
342	15	-	0.46594	-	0.5324	-1.0519	0.587234	0.525305	-	-	-	-
343	17	-	-0.138147	too small	0.8421	1.0097	0.0383104	0.831138	-	-	-	-
344	17	-	-0.0844557	no	0.4117	-1.0651	0.0112995	0.383039	-	-	-	-
345	14	-	-0.297152	too small	0.7863	-1.0238	0.835752	0.785876	-	-	-	-
346	16	-	-0.302675	too small	0.7415	1.0212	0.646928	0.755405	-	-	-	-
347	7	-	-0.326915	too small	0.8447	-1.0136	0.324823	excluded	-	-	-	-
348	12	-	-0.253168	too small	0.9816	-1.0056	0.582657	0.981912	-	-	-	-
349	14	-	-0.182678	-	0.4162	1.1013	0.330069	0.393515	-	-	-	-
350	10	-	-0.314155	too small	0.09562	1.2877	0.037181	0.0605927	-	-	-	-
351	17	-	-0.245688	too small	0.7467	1.0202	0.507935	0.761594	-	-	-	-
352	15	-	-0.35863	too small	0.2913	1.108	0.819722	0.272891	-	-	-	-
353	15	-	-0.282128	too small	0.2336	1.1033	0.797803	0.231333	-	-	-	-
354	16	-	-0.322735	too small	0.9249	1.0019	0.289987	0.923059	-	-	-	-
355	12	-	-0.291614	too small	0.4316	-2.1027	0.00264594	0.36684	-	-	-	-
356	6	-	-0.356406	too small	0.3424	-1.4891	0.00273937	excluded	-	-	-	-
357	8	-	-0.370668	too small	0.2699	1.0898	0.174159	excluded	-	-	-	-
358	17	66	-0.039933	-	0.01795	1.1947	0.773794	0.017254	not picked	-	-	-
359	15	-	-0.219911	too small	0.5362	1.1129	0.405637	0.505107	-	-	-	-
360	4	-	1.03286	-	-	-1.5352	-	excluded	-	-	-	-
361	3	-	-0.380445	too small	-	-1.2112	-	excluded	-	-	-	-
362	10	-	-0.0207528	-	0.7313	1.0527	0.665738	0.710475	-	-	-	-
363	15	-	0.44592	-	0.5942	-1.0348	0.187109	0.583314	-	-	-	-
364	8	-	-0.35494	too small	0.1329	1.1692	0.424741	excluded	-	-	-	-
365	5	-	-0.362329	too small	0.007218	-1.9831	0.546981	excluded	-	-	-	-
366	5	-	-0.0407683	difficult	0.7102	-1.0422	0.830559	excluded	-	-	-	-
367	8	-	-0.394991	too small	0.6952	-1.0827	0.151561	excluded	-	-	-	-
368	11	-	-0.326628	too small	0.07146	-1.1888	0.290263	0.0693558	-	-	-	-
369	18	-	0.333665	-	0.122	1.1097	0.21348	0.119631	-	-	-	-
370	6	-	-0.391725	too small	0.4166	-1.6305	0.0755411	excluded	-	-	-	-
371	8	-	-0.167633	difficult	0.8847	1.0143	0.57741	excluded	-	-	-	-
372	8	-	-0.397656	too small	0.2786	1.1059	0.561324	excluded	-	-	-	-
373	15	-	-0.319734	too small	0.6561	-1.1206	0.0540103	0.628499	-	-	-	-
374	17	-	-0.0863417	no	0.7785	1.0078	0.0100397	0.761337	-	-	-	-
375	11	-	-0.386267	too small	0.3652	-1.0948	0.104099	0.333796	-	-	-	-
376	7	-	-0.366537	too small	0.7087	1.0489	0.312493	excluded	-	-	-	-
377	19	25	1.73413	-	0.2032	1.0496	0.174788	0.263073	not picked	-	-	-
378	19	-	-0.322779	too small	0.5819	-1.0427	0.231045	0.564558	-	-	-	-
379	17	-	-0.173985	too small	0.2944	1.0655	0.587575	0.308641	-	-	-	-
380	9	-	-0.352093	too small	0.097	-1.3718	0.223252	excluded	-	-	-	-
381	16	-	0.0399233	-	0.6671	-1.0606	0.838903	0.644807	-	-	-	-
382	7	-	-0.371257	too small	0.432	-1.0929	0.919182	excluded	-	-	-	-
383	8	-	-0.310601	too small	0.09909	1.3154	0.0996123	excluded	-	-	-	-
384	16	-	-0.366835	too small	0.7788	-1.0375	0.00572275	0.758661	-	-	-	-
385	8	-	-0.386293	too small	0.7308	-1.0198	0.035831	excluded	-	-	-	-
386	9	-	-0.291747	too small	0.01591	-1.369	0.104028	excluded	-	-	-	-
387	10	-	-0.399381	too small	0.3061	-1.2374	0.0408218	0.256709	-	-	-	-
388	10	-	-0.333147	too small	0.8484	1.0606	0.129909	0.833374	-	-	-	-
389	15	-	-0.300239	too small	0.3316	1.0675	0.157282	0.331399	-	-	-	-
390	12	-	-0.339568	too small	0.8794	1.0797	0.0131431	0.864386	-	-	-	-
391	3	-	-0.388808	too small	-	-1.1125	-	excluded	-	-	-	-
392	13	-	-0.322374	too small	0.7841	1.0535	0.82356	0.764166	-	-	-	-
393	16	-	-0.0758891	-	0.1271	1.076	0.431511	0.169876	-	-	-	-
394	15	-	-0.224663	too small	0.1518	1.095	0.275915	0.178052	-	-	-	-
395	15	-	-0.329372	too small	0.5847	1.0608	0.937185	0.566138	-	-	-	-
396	6	-	-0.415131	too small	0.9771	-1.0226	0.693207	excluded	-	-	-	-
397	16	-	-0.323503	too small	0.2553	-1.1034	0.056847	0.232593	-	-	-	-
398	13	-	1.18901	difficult	0.1659	-1.2964	2.36763e-05	0.118794	-	-	-	-
399	9	-	-0.326575	too small	0.7196	-1.0251	0.155734	excluded	-	-	-	-
400	6	-	-0.395212	too small	0.323	-1.3501	0.404063	excluded	-	-	-	-
401	17	-	0.26236	no	0.3333	-1.0344	0.300589	0.450696	-	-	-	-
402	16	-	0.0648181	-	0.9613	-1.0011	0.446322	0.962634	-	-	-	-
403	19	-	-0.155052	too small	0.0638	1.1365	0.696858	0.0634951	-	-	-	-
404	17	-	-0.227034	too small	0.9549	1.0052	0.636807	0.957635	-	-	-	-
405	13	-	-0.332641	too small	0.3431	1.1466	0.517336	0.306599	-	-	-	-
406	7	-	-0.386643	too small	0.6989	-1.0867	0.419318	excluded	-	-	-	-
407	12	-	-0.255375	too small	0.9565	1.018	0.085127	0.952831	-	-	-	-
408	11	-	-0.34621	too small	0.1356	-1.2197	0.935074	0.105812	-	-	-	-
409	12	-	-0.390118	too small	0.08861	-1.5372	2.07983e-05	0.0512972	-	-	-	-
410	13	-	-0.162984	difficult	0.3309	1.1003	0.238409	0.325334	-	-	-	-
411	14	-	-0.285426	too small	0.3235	-1.1178	0.183108	0.287136	-	-	-	-
412	14	-	-0.269529	too small	0.6453	-1.0157	0.000287226	0.621589	-	-	-	-
413	19	-	0.815671	-	0.8562	-1.0061	0.804589	0.886376	-	-	-	-
414	11	-	-0.353596	too small	0.9276	-1.0184	0.158329	0.927759	-	-	-	-
415	15	-	0.939678	-	0.5521	-1.0686	0.151088	0.515998	-	-	-	-
416	16	-	-0.30886	too small	0.9192	1.0048	0.718622	0.919806	-	-	-	-
417	16	-	-0.180724	too small	0.3064	-1.1189	6.53846e-06	0.264017	-	-	-	-
418	19	45	-0.231161	too small	0.9937	1.0109	0.602138	0.993288	not picked	-	-	-
419	7	-	-0.391011	too small	0.5046	1.1468	0.599528	excluded	-	-	-	-
420	10	-	-0.296272	too small	0.3191	-1.1387	0.408029	0.274537	-	-	-	-
421	10	-	-0.263947	too small	0.2343	1.1685	0.751008	0.200584	-	-	-	-
422	17	-	-0.347396	too small	0.117	-1.1502	0.883076	0.105819	-	-	-	-
423	16	-	-0.352726	too small	0.7162	1.0236	0.790928	0.727264	-	-	-	-
424	9	-	-0.177908	-	0.1565	-1.1686	0.814924	excluded	-	-	-	-
425	17	-	-0.325336	too small	0.1647	-1.1724	0.00102535	0.133057	-	-	-	-
426	11	-	-0.352091	too small	0.03386	1.1941	0.0273716	0.0407233	-	-	-	-
427	18	-	-0.28979	too small	0.3584	1.0855	0.0304558	0.353467	-	-	-	-
428	13	-	-0.344702	too small	0.2853	-1.1441	0.426623	0.246961	-	-	-	-
429	13	-	1.15315	-	0.3329	-1.0868	0.469121	0.333567	-	-	-	-
430	14	-	1.43677	-	0.4037	-1.062	0.62115	0.418738	-	-	-	-
431	14	-	0.0464358	-	0.3681	1.0982	0.287672	0.335925	-	-	-	-
432	16	-	0.271956	-	0.8007	1.0224	0.755765	0.787599	-	-	-	-
433	14	-	0.250022	-	0.4684	-1.0543	0.872748	0.47827	-	-	-	-
434	18	61	-0.127088	too small	0.007298	1.1508	0.55576	0.0119676	ATP5B	0.16	48	-
435	15	-	-0.363389	too small	0.07552	-1.216	0.00168112	0.0555229	-	-	-	-
436	18	-	0.75246	no	0.1487	-1.1299	0.0593097	0.131318	-	-	-	-
437	11	-	-0.340828	too small	0.4502	-1.0891	0.20877	0.410355	-	-	-	-
438	7	-	-0.252531	too small	0.859	-1.0706	0.225865	excluded	-	-	-	-
439	18	-	0.0529065	-	0.07404	1.1345	0.511737	0.0752913	-	-	-	-
440	15	-	-0.251399	too small	0.551	1.0709	0.83357	0.526846	-	-	-	-
441	13	-	-0.247574	-	0.6832	-1.0207	0.928663	0.729026	-	-	-	-
442	17	-	0.492778	no	0.6937	-1.0176	0.0978929	0.69492	-	-	-	-
443	19	-	0.945556	no	0.292	1.0514	0.0256712	0.310236	-	-	-	-
444	14	-	-0.250479	too small	0.9134	1.0014	0.0838945	0.91493	-	-	-	-
445	16	-	-0.230905	too small	0.4062	-1.0516	0.297399	0.416639	-	-	-	-
446	11	-	-0.278842	too small	0.4041	-1.0975	0.0151595	0.363694	-	-	-	-
447	18	-	0.225822	-	0.9301	1.0172	0.118289	0.930086	-	-	-	-
448	12	-	-0.372945	too small	0.5536	1.0415	0.362906	0.562046	-	-	-	-
449	10	-	0.0822022	-	0.9618	-1.0139	0.367675	0.961252	-	-	-	-
450	18	-	0.115216	-	0.1845	-1.1227	0.967462	0.171003	-	-	-	-
451	20	-	-0.12739	too small	0.6127	-1.0226	0.00241608	0.595694	-	-	-	-
452	12	-	-0.218952	-	0.5479	1.0326	0.703618	0.615012	-	-	-	-
453	12	-	-0.149318	-	0.4825	-1.034	0.402983	0.569491	-	-	-	-
454	12	-	-0.147802	difficult	0.6047	-1.0515	0.450209	0.581795	-	-	-	-
455	7	-	-0.384014	too small	0.8944	-1.0113	0.990365	excluded	-	-	-	-
456	8	-	1.13392	-	0.692	1.0395	0.740127	excluded	-	-	-	-
457	15	-	-0.170607	too small	0.2744	-1.0861	0.00773452	0.255141	-	-	-	-
458	4	-	-0.307043	too small	-	-1.2344	-	excluded	-	-	-	-
459	15	-	-0.160732	too small	0.3217	1.0799	0.17722	0.333353	-	-	-	-
460	16	-	1.61419	-	0.4902	-1.0619	0.661992	0.474347	-	-	-	-
461	18	-	0.507292	-	0.609	-1.0244	0.161773	0.616938	-	-	-	-
462	8	-	-0.387157	too small	0.1756	-1.2684	0.698029	excluded	-	-	-	-
463	20	31	-0.240921	too small	0.1947	-1.1049	0.360286	0.181952	not picked	-	-	-
464	13	-	-0.3188	too small	0.02425	-1.1549	0.533553	0.0349483	-	-	-	-
465	2	-	-0.432914	too small	-	-	-	excluded	-	-	-	-
466	16	-	0.135721	-	0.9071	-1.0042	0.915057	0.923695	-	-	-	-
467	12	-	-0.357878	too small	0.5725	-1.0578	0.58162	0.550963	-	-	-	-
468	10	-	-0.0287963	difficult	0.4397	1.092	0.286062	0.432984	-	-	-	-
469	7	-	-0.235857	difficult	0.3182	-1.0799	0.268195	excluded	-	-	-	-
470	11	-	-0.290739	too small	0.1026	-1.4432	0.0145293	0.0601986	-	-	-	-
471	7	-	-0.245931	difficult	0.4505	-1.0776	0.0589357	excluded	-	-	-	-
472	13	-	0.391323	-	0.2806	-1.0777	0.092652	0.286055	-	-	-	-
473	14	-	0.715589	-	0.8308	1.011	0.513196	0.860409	-	-	-	-
474	17	-	-0.200962	too small	0.2744	1.0618	0.0119986	0.318894	-	-	-	-
475	13	-	-0.346446	too small	0.6882	1.0755	0.109682	0.669479	-	-	-	-
476	8	-	0.733252	-	0.6407	1.0327	0.413477	excluded	-	-	-	-
477	13	-	-0.265078	too small	0.007617	-1.1891	0.183157	0.012711	-	-	-	-
478	20	-	0.0519819	-	0.9008	-1.0032	0.460127	0.909986	-	-	-	-
479	8	-	-0.401917	too small	0.1814	-1.3505	0.689972	excluded	-	-	-	-
480	18	-	1.45783	-	0.614	1.0328	0.945951	0.619605	-	-	-	-
481	7	-	-0.264244	too small	0.4047	1.1567	0.171078	excluded	-	-	-	-
482	6	-	-0.433601	too small	0.1667	-1.3013	0.297102	excluded	-	-	-	-
483	15	-	-0.285023	too small	0.3708	-1.1	6.78637e-06	0.318586	-	-	-	-
484	7	-	-0.390841	too small	0.09997	-1.3594	0.0284606	excluded	-	-	-	-
485	10	-	-0.171356	difficult	0.02748	-1.1518	0.0864695	0.0560297	-	-	-	-
486	6	-	-0.326067	too small	0.8492	1.022	0.23809	excluded	-	-	-	-
487	18	-	1.35151	-	0.06414	-1.0959	0.342287	0.0835142	-	-	-	-
488	19	20	8.01716	-	0.3116	-1.0675	0.550733	0.319522	ENOA	0.33	81	mut vs nomut
489	15	-	-0.358172	too small	0.08774	-1.2065	0.520286	0.0705381	-	-	-	-
490	19	-	0.8209	-	0.9078	-1.0009	0.13793	0.914305	-	-	-	-
491	9	-	-0.31114	too small	0.6286	-1.0456	0.543822	excluded	-	-	-	-
492	6	-	-0.389764	too small	0.2252	-1.146	0.312548	excluded	-	-	-	-
493	6	-	-0.384263	too small	0.1348	-1.3927	0.263033	excluded	-	-	-	-
494	6	-	-0.322896	too small	0.3578	-1.1028	0.0982649	excluded	-	-	-	-
495	14	-	0.798404	-	0.2788	-1.0622	0.681603	0.329885	-	-	-	-
496	9	-	-0.279194	too small	0.1245	-1.102	0.100868	excluded	-	-	-	-
497	17	-	0.098785	-	0.2526	1.0596	0.830633	0.290951	-	-	-	-
499	18	-	0.0373218	-	0.4479	-1.0441	0.211748	0.453057	-	-	-	-
500	20	-	0.159456	no	0.3549	-1.0506	0.00275132	0.350161	-	-	-	-
501	19	-	0.477195	-	0.4573	-1.0447	0.923126	0.469683	-	-	-	-
502	11	-	0.215238	difficult	0.001979	-1.1707	0.753464	0.0163562	-	-	-	-
503	5	-	-0.384133	too small	0.8777	-1.0128	0.339829	excluded	-	-	-	-
504	18	-	-0.261868	too small	0.05585	-1.209	0.276575	0.0441516	-	-	-	-
505	19	-	-0.23748	too small	0.09637	-1.1054	0.0673383	0.109012	-	-	-	-
506	8	-	-0.413039	too small	0.007924	-1.1418	0.435855	excluded	-	-	-	-
507	15	-	0.0380575	-	0.2337	-1.0841	0.304218	0.252905	-	-	-	-
508	8	-	0.2999	-	0.6335	-1.0571	0.247503	excluded	-	-	-	-
509	11	-	-0.284402	too small	0.845	-1.0226	0.863683	0.834506	-	-	-	-
510	15	-	0.80362	difficult	0.01197	-1.0916	0.866565	0.0592976	-	-	-	-
511	13	-	3.67437	-	0.2113	-1.1091	0.42997	0.215908	-	-	-	-
512	6	-	-0.335017	too small	0.2748	-1.0922	0.715596	excluded	-	-	-	-
513	18	-	-0.226945	too small	0.8639	-1.004	0.124426	0.875238	-	-	-	-
514	19	-	-0.149953	too small	0.04557	-1.1198	0.959565	0.053149	-	-	-	-
515	12	-	0.0555723	difficult	0.04254	-1.1584	0.429543	0.0680389	-	-	-	-
516	15	-	-0.0877295	-	0.379	-1.0347	0.944096	0.483287	-	-	-	-
517	4	-	0.0290564	-	0.7574	-1.0432	0.206775	excluded	-	-	-	-
518	17	-	-0.277663	too small	0.6267	1.0332	0.0610356	0.648493	-	-	-	-
519	14	-	-0.147698	-	0.6484	-1.0259	0.834199	0.674268	-	-	-	-
520	16	-	0.142425	no	0.4373	1.2077	0.0576539	0.400034	-	-	-	-
521	13	-	-0.213701	difficult	0.2912	1.0496	0.262165	0.384123	-	-	-	-
522	15	-	-0.242487	too small	0.9622	1.0002	0.360483	0.969492	-	-	-	-
523	2	-	-0.381264	too small	-	-	-	excluded	-	-	-	-
524	11	-	-0.238887	difficult	0.1565	-1.1441	0.177871	0.142228	-	-	-	-
525	11	-	-0.368061	too small	0.8797	-1.0048	0.0648623	0.872102	-	-	-	-
526	14	-	0.39912	difficult	0.1516	-1.1463	0.0380929	0.130627	-	-	-	-
527	13	-	-0.264579	too small	0.9051	-1.0026	0.182463	0.915328	-	-	-	-
528	20	-	0.0973701	-	0.1062	1.0795	0.41378	0.134039	-	-	-	-
529	20	22	9.77455	-	0.2061	-1.0846	0.546373	0.203751	not picked	-	-	-
530	12	-	-0.0731351	difficult	0.08292	-1.143	0.960669	0.0933284	-	-	-	-
531	19	-	4.3749	-	0.232	-1.0683	0.263575	0.257237	-	-	-	-
532	10	-	-0.242424	-	0.07506	-1.1603	0.896079	0.0868812	-	-	-	-
533	5	-	-0.140659	-	0.4724	1.0981	0.564081	excluded	-	-	-	-
534	19	-	-0.0389535	-	0.3659	-1.0697	0.715924	0.362194	-	-	-	-
535	19	72	0.696658	-	0.02991	-1.1175	0.822966	0.0400972	PGK1	0.6	176	confirmed twice
536	15	-	1.58439	-	0.3743	-1.0612	0.929579	0.392796	-	-	-	-
537	14	-	-0.326498	too small	0.5857	1.0207	0.693972	0.676558	-	-	-	-
538	17	-	0.127608	-	0.4434	-1.0685	0.740025	0.432516	-	-	-	-
539	19	-	-0.188332	too small	0.2405	-1.0916	0.553325	0.23667	-	-	-	-
540	19	-	-0.347876	too small	0.7809	1.0106	0.00125309	0.766017	-	-	-	-
541	13	-	1.42739	-	0.5907	-1.0425	0.994171	0.595365	-	-	-	-
542	14	-	-0.0952518	difficult	0.2122	-1.1066	0.76633	0.20745	-	-	-	-
543	18	-	4.49619	-	0.2026	-1.0838	0.238469	0.203728	-	-	-	-
544	14	-	0.00993093	-	0.2037	-1.1318	0.182966	0.182898	-	-	-	-
545	11	-	-0.388193	too small	0.5527	-1.1113	0.210288	0.517557	-	-	-	-
546	20	65	1.63397	-	0.01274	-1.1838	0.0949204	0.0130626	ACTB	0.55	216	confirmed twice
547	15	-	-0.298642	too small	0.2407	-1.1092	0.00344009	0.215961	-	-	-	-
548	6	-	0.0868394	-	0.7816	1.0437	0.8946	excluded	-	-	-	-
549	18	-	0.776693	-	0.9363	1.0107	0.659654	0.935513	-	-	-	-
550	9	-	-0.238032	-	0.6919	-1.0746	0.634206	excluded	-	-	-	-
551	13	-	0.264089	-	0.1802	-1.1117	0.63897	0.180306	-	-	-	-
552	15	-	-0.0506448	no	0.08799	-1.3373	0.00555444	0.0599433	-	-	-	-
553	7	-	-0.37292	too small	0.5338	-1.0349	0.437612	excluded	-	-	-	-
554	10	-	-0.239577	-	0.6365	1.0499	0.91891	0.626663	-	-	-	-
555	19	73	0.432411	-	0.0326	-1.1168	0.879568	0.0429163	PGK1	0.45	150	confirmed twice
556	10	-	-0.291155	too small	0.02915	-1.2566	0.169629	0.0269923	-	-	-	-
557	10	-	-0.353361	too small	0.2977	-1.1889	0.0783214	0.234553	-	-	-	-
558	5	-	-0.347418	too small	0.6305	1.0685	0.225055	excluded	-	-	-	-
559	9	-	-0.393929	too small	0.7122	1.022	0.00794755	excluded	-	-	-	-
560	8	-	-0.387855	too small	0.4004	1.1525	0.321877	excluded	-	-	-	-
561	16	-	-0.382168	too small	0.8573	-1.0049	0.410433	0.849902	-	-	-	-
562	15	-	0.203518	-	0.7096	-1.0345	0.490975	0.709034	-	-	-	-
563	14	-	-0.0469279	-	0.8406	1.019	0.326719	0.847398	-	-	-	-
564	11	-	-0.393175	too small	0.9727	-1.035	0.0887248	0.970161	-	-	-	-
565	4	-	-0.246063	difficult	0.347	-1.1688	0.295126	excluded	-	-	-	-
566	16	-	0.222755	difficult	0.04156	-1.1176	0.553205	0.0568645	-	-	-	-
567	12	-	-0.177909	difficult	0.02258	-1.4073	0.0394838	0.0118	-	-	-	-
568	19	-	0.244409	no	0.9969	-1.0026	0.0596335	0.99706	-	-	-	-
569	13	-	0.181411	-	0.149	-1.1131	0.608605	0.156604	-	-	-	-
570	17	-	-0.0279736	-	0.9119	1.0008	0.334165	0.90939	-	-	-	-
571	14	-	-0.231698	difficult	0.005323	-1.3159	0.71497	0.00379738	-	-	-	-
572	10	-	-0.223683	difficult	0.1243	-1.1209	0.177051	0.178662	-	-	-	-
573	18	-	0.354591	no	0.1866	-1.0895	0.00245579	0.179687	-	-	-	-
574	14	46	-0.204888	difficult	0.9656	-1.0135	0.00165907	0.967349	not picked	-	-	-
575	14	-	-0.227545	difficult	0.6872	-1.0302	0.474261	0.681048	-	-	-	-
576	19	-	-0.265125	too small	0.3054	-1.0866	0.0104025	0.304799	-	-	-	-
577	19	-	0.0485083	-	0.2121	-1.0627	0.757007	0.242741	-	-	-	-
578	9	-	-0.29589	too small	0.06486	-1.194	0.924634	excluded	-	-	-	-
579	20	-	1.44275	-	0.2407	-1.1169	0.467713	0.218716	-	-	-	-
580	6	-	-0.395659	too small	0.568	1.0696	0.833792	excluded	-	-	-	-
581	19	-	0.632933	-	0.8555	-1.0076	0.379279	0.854353	-	-	-	-
582	15	-	-0.245774	too small	0.8456	-1.0128	0.778964	0.857151	-	-	-	-
583	2	-	-0.455559	too small	-	-1.2602	-	excluded	-	-	-	-
584	16	-	-0.31628	too small	0.1607	-1.1227	0.0661197	0.159262	-	-	-	-
585	14	-	-0.384894	too small	0.3899	-1.0907	0.479948	0.361184	-	-	-	-
586	13	-	-0.31507	too small	0.3658	1.0585	0.794948	0.398645	-	-	-	-
587	9	-	-0.352736	too small	0.3677	-1.1034	0.908743	excluded	-	-	-	-
588	4	-	-0.326693	too small	-	-1.2527	-	excluded	-	-	-	-
589	12	-	-0.33566	too small	0.7332	-1.028	0.076122	0.756768	-	-	-	-
590	14	-	-0.255242	too small	0.532	-1.0362	0.00576233	0.494487	-	-	-	-
591	7	-	-0.313666	too small	0.2886	1.2296	0.909463	excluded	-	-	-	-
592	6	-	-0.333014	too small	0.5174	-1.1602	0.98218	excluded	-	-	-	-
593	5	-	-0.303006	too small	0.7915	1.0289	0.377352	excluded	-	-	-	-
594	17	57	0.841602	-	0.001826	-1.2766	0.765843	0.00161491	ALDOC & PCBP1	44% (ALDOC) 43% (PCBP1)	125 (ALDOC) 96 (PCBP1)	mixture
595	5	-	-0.368661	too small	0.7757	1.0296	0.0458807	excluded	-	-	-	-
596	2	-	-0.287085	too small	-	-	-	excluded	-	-	-	-
597	2	-	0.0152463	-	-	-1.0349	-	excluded	-	-	-	-
598	6	-	-0.236697	difficult	0.6481	-1.0539	0.435866	excluded	-	-	-	-
599	7	-	-0.241036	-	0.2265	-1.2447	0.692097	excluded	-	-	-	-
600	9	-	-0.31457	too small	0.7489	1.0252	0.173862	excluded	-	-	-	-
601	4	-	-0.255107	too small	-	1.0192	-	excluded	-	-	-	-
602	8	-	-0.328643	too small	0.4018	-1.2156	0.0870632	excluded	-	-	-	-
603	19	-	-0.21796	too small	0.1057	-1.1334	0.132455	0.0952771	-	-	-	-
604	14	-	-0.316947	too small	0.3246	-1.1488	0.830917	0.28505	-	-	-	-
605	19	-	2.70741	-	0.8269	-1.0199	0.798167	0.821806	-	-	-	-
606	11	-	-0.297787	too small	0.7764	-1.0526	0.229769	0.76303	-	-	-	-
607	5	-	-0.361901	too small	0.9134	-1.1087	0.333167	excluded	-	-	-	-
608	5	-	-0.371594	too small	0.1864	-1.3442	0.330513	excluded	-	-	-	-
609	13	-	-0.344303	too small	0.09363	-1.193	0.521308	0.0814258	-	-	-	-
610	6	-	-0.337847	too small	-	-1.142	-	excluded	-	-	-	-
611	9	-	-0.163004	-	0.1502	-1.2705	0.443581	excluded	-	-	-	-
612	13	-	-0.354974	too small	0.2276	-1.1073	0.092233	0.234873	-	-	-	-
613	19	-	-0.285916	too small	0.1571	-1.0659	0.404741	0.201493	-	-	-	-
614	19	-	3.73	no	0.4272	-1.0525	0.00814152	0.40868	-	-	-	-
615	11	-	-0.379714	too small	0.02679	-1.1879	0.905591	0.0344157	-	-	-	-
616	17	-	-0.111187	too small	0.3778	1.0559	0.676916	0.387892	-	-	-	-
617	15	-	-0.0307307	no	0.3734	1.067	0.392059	0.368169	-	-	-	-
618	10	-	-0.134531	difficult	0.4122	-1.2056	0.690153	0.34968	-	-	-	-
619	16	-	2.08948	no	0.3639	-1.0728	0.00319402	0.336399	-	-	-	-
620	4	-	-0.336836	too small	-	-1.5059	-	excluded	-	-	-	-
621	15	-	-0.334415	too small	0.535	-1.0638	0.430989	0.527182	-	-	-	-
622	14	-	-0.316369	too small	0.1064	-1.1135	0.378963	0.117605	-	-	-	-
623	12	-	-0.318512	too small	0.6268	-1.0323	0.0274032	0.607604	-	-	-	-
624	8	-	-0.398364	too small	0.2791	1.1744	0.0578524	excluded	-	-	-	-
625	12	-	-0.347626	too small	0.2995	-1.1886	0.438975	0.256005	-	-	-	-
626	9	-	-0.288982	too small	0.5929	1.1007	0.743492	excluded	-	-	-	-
627	17	-	0.0570532	-	0.2919	-1.1152	0.12912	0.261114	-	-	-	-
628	8	-	-0.384114	too small	0.0782	-1.808	0.156858	excluded	-	-	-	-
629	13	-	-0.146863	difficult	0.2299	-1.1166	0.00219849	0.201229	-	-	-	-
630	11	47	-0.373072	too small	0.9971	-1.0029	0.889328	0.996847	not picked	-	-	-
631	17	-	-0.332494	too small	0.2674	-1.1099	0.768086	0.246558	-	-	-	-
632	15	-	-0.265371	too small	0.5268	-1.0463	0.112375	0.511626	-	-	-	-
633	4	-	-0.372449	too small	-	1.2266	-	excluded	-	-	-	-
634	9	-	-0.307797	too small	0.1136	-1.3321	0.321479	excluded	-	-	-	-
635	6	-	-0.3518	too small	0.3749	-1.1339	0.587533	excluded	-	-	-	-
636	12	-	-0.182051	difficult	0.6	1.053	0.0101066	0.612217	-	-	-	-
637	19	2	-0.022455	difficult	0.4102	-1.0408	0.0474218	0.423812	not picked	-	-	-
638	13	-	0.0748318	-	0.5858	1.0227	0.281974	0.688721	-	-	-	-
639	14	-	-0.320513	too small	0.8378	-1.0126	0.496273	0.838721	-	-	-	-
640	18	-	-0.250911	too small	0.7504	-1.01	0.551729	0.797206	-	-	-	-
641	8	-	-0.369228	too small	0.1482	-1.2249	0.0282216	excluded	-	-	-	-
642	7	-	-0.248031	difficult	0.7753	-1.04	0.506579	excluded	-	-	-	-
643	12	-	-0.324042	too small	0.6119	1.0593	0.641228	0.595888	-	-	-	-
644	16	49	-0.36974	too small	0.9214	1.147	0.664444	0.912943	not picked	-	-	-
645	12	-	-0.406676	too small	0.9432	1.0267	0.0156998	0.937773	-	-	-	-
646	17	-	-0.142266	too small	0.2215	1.0828	0.0167713	0.215096	-	-	-	-
647	15	-	-0.339439	too small	0.2193	1.1312	0.0449268	0.18996	-	-	-	-
648	6	-	-0.107668	difficult	0.6055	-1.0625	0.312662	excluded	-	-	-	-
649	12	-	-0.367175	too small	0.2811	-1.1713	0.641524	0.241259	-	-	-	-
650	16	-	-0.366881	too small	0.8318	1.0907	7.88914e-05	0.814947	-	-	-	-
651	8	-	-0.123869	difficult	0.6116	-1.1419	0.255755	excluded	-	-	-	-
652	14	-	-0.326917	too small	0.4384	1.0458	0.524458	0.476022	-	-	-	-
654	6	-	-0.342718	too small	0.05608	1.2729	0.415891	excluded	-	-	-	-
655	12	-	-0.180572	-	0.3711	-1.0792	0.782174	0.370829	-	-	-	-
656	4	-	-0.374935	too small	0.7598	-1.0568	0.347121	excluded	-	-	-	-
657	19	-	-0.0114908	no	0.7277	1.0003	0.0711222	0.710213	-	-	-	-
658	11	-	-0.391453	too small	0.4749	1.107	0.975717	0.432953	-	-	-	-
659	12	-	-0.400729	too small	0.5889	-1.0339	0.366045	0.609566	-	-	-	-
660	19	28	-0.307163	too small	0.4711	1.0612	0.000493911	0.474637	not picked	-	-	-
661	19	37	-0.217038	too small	0.908	-1.1966	0.270686	0.899932	not picked	-	-	-
662	7	-	0.173879	-	0.5915	-1.0623	0.117462	excluded	-	-	-	-
663	11	-	0.419836	-	0.4005	1.0943	0.100759	0.36398	-	-	-	-
664	7	-	2.46174	difficult	0.3817	-1.0997	0.0250793	excluded	-	-	-	-
665	7	-	-0.424699	too small	0.7828	1.1246	0.080736	excluded	-	-	-	-
666	11	-	-0.377364	too small	0.01596	-1.2212	0.0912865	0.0173776	-	-	-	-
667	15	-	-0.209135	too small	0.8373	-1.0006	0.0473128	0.828476	-	-	-	-
668	17	68	-0.327156	too small	0.0237	1.1951	0.197946	0.0206817	GRHPR; MAT2B	16% (GRHPR) 35% (MAT2B)	48 (GRHPR) 90 (MAT2B)	picked twice; different results (excluded)
669	15	71	0.198845	-	0.02984	1.1725	0.0391078	0.0297382	HNRNPA2B1	0.58	196	confirmed twice
670	15	-	-0.356143	too small	0.08158	1.1639	0.014727	0.0696575	-	-	-	-
671	13	-	-0.385677	too small	0.885	1.0387	0.456308	0.875229	-	-	-	-
672	18	-	-0.359236	too small	0.2183	-1.1304	0.0059577	0.18728	-	-	-	-
673	12	-	-0.308847	too small	0.8211	1.0272	0.838872	0.809619	-	-	-	-
674	15	-	-0.175398	too small	0.3844	1.0541	0.543233	0.40608	-	-	-	-
675	20	48	-0.266026	too small	0.4394	1.0429	0.419246	0.462692	not picked	-	-	-
676	5	-	-0.436431	too small	0.5749	-1.2924	0.0391051	excluded	-	-	-	-
677	8	-	-0.186281	difficult	0.401	1.0806	0.419684	excluded	-	-	-	-
678	15	-	-0.176851	too small	0.8678	-1.0079	0.988654	0.885133	-	-	-	-
679	9	-	-0.228775	-	0.1918	1.2271	0.771932	excluded	-	-	-	-
680	4	-	-0.359963	too small	0.1482	1.109	0.477072	excluded	-	-	-	-
681	14	-	-0.322889	too small	0.06428	1.1127	0.221969	0.0863319	-	-	-	-
682	13	-	-0.183515	-	0.4841	-1.0571	0.590847	0.494308	-	-	-	-
683	17	-	-0.143177	too small	0.2693	-1.1014	0.822602	0.257382	-	-	-	-
684	11	-	-0.151528	difficult	0.127	1.3302	0.105801	0.0901763	-	-	-	-
685	10	-	-0.418973	too small	0.7786	1.0434	0.688116	0.76151	-	-	-	-
686	18	-	-0.249744	too small	0.5677	-1.0217	0.0439913	0.599067	-	-	-	-
687	15	-	-0.242664	too small	0.9042	1.0035	0.546427	0.898584	-	-	-	-
688	16	-	-0.143734	too small	0.1705	-1.1147	0.0546471	0.157057	-	-	-	-
689	6	-	-0.353133	too small	0.7635	-1.0339	0.19762	excluded	-	-	-	-
690	15	-	-0.286325	too small	0.6443	1.0234	0.64902	0.687274	-	-	-	-
691	9	-	-0.251895	too small	0.01832	1.1622	0.467923	excluded	-	-	-	-
692	17	-	-0.299803	too small	0.9864	1.0172	0.00344147	0.986116	-	-	-	-
693	12	-	-0.381966	too small	0.02786	1.2181	0.740002	0.0272523	-	-	-	-
694	13	-	3.6767	-	0.336	1.0392	0.522376	0.459518	-	-	-	-
695	9	-	-0.390699	too small	0.8592	1.0345	0.504843	excluded	-	-	-	-
696	16	-	-0.145341	too small	0.196	-1.0594	0.113517	0.273858	-	-	-	-
697	13	-	-0.273186	too small	0.02202	-1.152	0.280221	0.0366058	-	-	-	-
698	8	-	-0.359181	too small	0.3133	-1.1766	0.104237	excluded	-	-	-	-
699	17	-	0.0923584	-	0.3326	1.2473	0.99344	0.289922	-	-	-	-
700	13	-	-0.389857	too small	0.9585	1.0604	0.161547	0.954024	-	-	-	-
701	17	-	-0.167595	too small	0.7246	1.0138	0.700432	0.772126	-	-	-	-
702	13	-	-0.273314	too small	0.8892	-1.0149	0.383254	0.894424	-	-	-	-
703	5	-	-0.41679	too small	0.6294	-1.09	0.0866535	excluded	-	-	-	-
704	16	-	1.32749	-	0.1758	1.0675	0.915852	0.225405	-	-	-	-
705	16	-	-0.198704	too small	0.1412	1.1703	0.512762	0.123401	-	-	-	-
706	5	-	-0.426568	too small	0.1129	-1.685	0.853423	excluded	-	-	-	-
707	16	-	-0.192015	too small	0.2816	-1.0671	0.639443	0.308474	-	-	-	-
708	14	-	-0.392168	too small	0.4551	-1.0655	0.228667	0.434511	-	-	-	-
709	20	18	3.67023	-	0.8714	-1.0045	0.851471	0.898046	not picked	-	-	-
710	8	-	-0.3159	too small	0.3476	1.0547	0.98855	excluded	-	-	-	-
711	15	75	0.260202	-	0.147	-1.078	0.0428961	0.181137	EEF1D	0.27	71	-
712	12	-	-0.276348	too small	0.5476	1.0282	0.774982	0.637972	-	-	-	-
713	8	-	-0.280529	too small	0.5017	-1.0486	0.081348	excluded	-	-	-	-
714	18	-	-0.0561055	-	0.8943	1.0047	0.845745	0.908142	-	-	-	-
715	15	-	-0.111512	too small	0.2783	-1.1657	0.0011346	0.231741	-	-	-	-
716	14	-	-0.264738	too small	0.8864	-1.0101	0.739532	0.894056	-	-	-	-
717	7	-	-0.391846	too small	0.7648	-1.0316	0.685787	excluded	-	-	-	-
718	13	-	-0.290594	too small	0.6547	-1.0285	0.262179	0.65784	-	-	-	-
719	16	35	-0.102646	too small	0.2262	1.0541	0.861572	0.301405	not picked	-	-	-
720	12	-	-0.19547	-	0.365	1.0427	0.706237	0.470178	-	-	-	-
721	7	-	-0.336075	too small	0.6723	1.0482	0.219044	excluded	-	-	-	-
722	13	-	0.11436	-	0.887	1.0081	0.941631	0.898891	-	-	-	-
723	13	-	-0.336662	too small	0.08184	-1.1656	0.160855	0.0733147	-	-	-	-
724	18	80	0.29814	-	0.1558	1.0732	0.0323367	0.181743	HNRPDL	0.19	78	confirmed twice
725	16	18c	14.8214	-	0.02942	1.0782	0.834996	0.0948212	GAPDH	0.59	191	-
726	9	-	-0.358239	too small	0.03125	-1.4763	0.605832	excluded	-	-	-	-
727	14	-	-0.332521	too small	0.9608	1.0173	0.565711	0.957779	-	-	-	-
728	18	-	-0.219299	too small	0.5983	1.0437	0.827221	0.592143	-	-	-	-
729	19	-	1.9849	-	0.4748	1.0477	0.543865	0.482622	-	-	-	-
730	15	-	-0.307909	too small	0.08807	-1.0819	0.234251	0.136816	-	-	-	-
731	9	-	-0.373283	too small	0.4622	1.0803	0.0487403	excluded	-	-	-	-
732	18	-	-0.164977	too small	0.899	1.0176	0.169612	0.899288	-	-	-	-
733	14	-	-0.349795	too small	0.1584	-1.1387	0.0334011	0.137496	-	-	-	-
734	16	-	-0.209185	too small	0.0665	1.0652	0.0499818	0.164591	-	-	-	-
735	3	-	-0.29834	too small	-	1.6278	-	excluded	-	-	-	-
736	13	-	-0.200023	difficult	0.9162	1.0042	0.165199	0.910659	-	-	-	-
737	17	-	-0.31771	too small	0.6278	1.0555	0.338144	0.614557	-	-	-	-
738	17	-	7.59248	-	0.185	1.0407	0.378135	0.32521	-	-	-	-
739	20	-	2.39331	-	0.5156	1.0186	0.829413	0.612817	-	-	-	-
740	18	-	0.450558	-	0.3356	1.0589	0.774137	0.351976	-	-	-	-
741	13	-	-0.303926	too small	0.3137	1.0777	0.151554	0.311178	-	-	-	-
742	9	-	-0.318076	too small	0.3063	-1.1193	0.377436	excluded	-	-	-	-
743	12	-	-0.115087	difficult	0.7055	1.0194	0.790281	0.749363	-	-	-	-
744	18	-	-0.109461	too small	0.7964	1.0086	0.220117	0.814566	-	-	-	-
745	7	-	-0.37941	too small	0.9945	1.0051	0.938235	excluded	-	-	-	-
746	2	-	-0.350822	too small	-	-1.4247	-	excluded	-	-	-	-
747	13	-	-0.368567	too small	0.6101	1.0294	0.390701	0.63255	-	-	-	-
748	16	-	-0.166842	too small	0.8695	1.0085	0.510143	0.862083	-	-	-	-
749	12	-	-0.220178	difficult	0.2416	-1.094	0.434844	0.26149	-	-	-	-
750	5	-	-0.404122	too small	0.8828	1.0035	0.200084	excluded	-	-	-	-
751	14	-	-0.102755	-	0.5112	-1.1041	0.684908	0.478171	-	-	-	-
752	19	-	0.349852	-	0.1587	1.0537	0.786454	0.227395	-	-	-	-
753	11	-	-0.372028	too small	0.4411	1.094	0.242678	0.42889	-	-	-	-
754	8	-	-0.326291	too small	0.4964	1.1485	0.818419	excluded	-	-	-	-
755	12	-	-0.198142	-	0.1675	1.0893	0.996195	0.214867	-	-	-	-
756	14	-	0.524568	-	0.6024	-1.0158	0.931297	0.729895	-	-	-	-
757	7	-	-0.407729	too small	0.01835	1.2062	0.681946	excluded	-	-	-	-
758	12	-	-0.251457	too small	0.05994	-1.173	0.652561	0.0627736	-	-	-	-
759	15	-	-0.098699	-	0.2022	-1.097	0.654219	0.203883	-	-	-	-
760	14	-	-0.329437	too small	0.8982	-1.0016	0.152982	0.895123	-	-	-	-
761	11	-	-0.318273	too small	0.345	-1.121	0.235731	0.301899	-	-	-	-
762	15	-	0.586217	no	0.4791	1.0506	0.0533032	0.465757	-	-	-	-
763	19	-	-0.0933384	no	0.3753	-1.0592	0.0317639	0.361545	-	-	-	-
764	3	-	-0.303619	too small	-	-1.1866	-	excluded	-	-	-	-
765	16	-	-0.334508	too small	0.07895	-1.1388	0.817695	0.0800663	-	-	-	-
766	16	-	0.511524	-	0.9316	-1.0063	0.961121	0.932916	-	-	-	-
767	16	-	-0.0757406	-	0.1181	-1.2557	0.455131	0.0911777	-	-	-	-
768	13	-	-0.153616	-	0.9261	-1.0048	0.696389	0.924094	-	-	-	-
769	16	-	0.595354	-	0.6878	1.0215	0.761248	0.705336	-	-	-	-
770	14	-	-0.1798	difficult	0.4301	-1.0749	0.471355	0.409556	-	-	-	-
771	18	-	-0.290295	too small	0.7617	-1.0154	0.942327	0.779615	-	-	-	-
772	16	18b	1.69219	-	0.0286	1.1002	0.949695	0.0607975	HNRNPA2B1	0.45	104	confirmed twice
773	13	-	-0.3266	too small	0.982	1.0087	0.513023	0.981106	-	-	-	-
774	12	-	0.471559	-	0.05612	1.1256	0.281563	0.088446	-	-	-	-
775	15	-	-0.299862	too small	0.2392	-1.1031	0.127678	0.222679	-	-	-	-
776	15	-	-0.233788	too small	0.7984	-1.0471	0.0165936	0.790214	-	-	-	-
777	14	-	0.0872811	-	0.3829	1.0526	0.817443	0.417867	-	-	-	-
778	14	-	-0.271962	too small	0.2737	-1.1224	5.34088e-05	0.228777	-	-	-	-
779	5	-	-0.279263	too small	-	1.1123	-	excluded	-	-	-	-
780	9	-	-0.406068	too small	0.7464	-1.0285	0.560621	excluded	-	-	-	-
781	7	-	-0.392815	too small	0.3665	1.2892	0.22912	excluded	-	-	-	-
782	16	-	-0.358994	too small	0.9041	1.004	0.534912	0.906494	-	-	-	-
783	17	-	0.733367	no	0.7188	-1.0412	0.164134	0.713421	-	-	-	-
784	9	-	-0.0937871	difficult	0.6957	1.0287	0.999896	excluded	-	-	-	-
785	10	-	-0.350307	too small	0.4355	-1.1835	0.632183	0.366001	-	-	-	-
786	16	-	-0.267767	too small	0.5216	-1.0572	0.353609	0.500499	-	-	-	-
787	14	-	-0.3823	too small	0.2608	1.1042	0.383989	0.243931	-	-	-	-
788	11	-	-0.163957	difficult	0.3925	-1.0641	0.140932	0.457244	-	-	-	-
789	6	-	0.166692	-	0.5743	-1.0704	0.16469	excluded	-	-	-	-
790	19	-	-0.227834	too small	0.9229	-1.0016	0.228829	0.920927	-	-	-	-
791	15	-	-0.380006	too small	0.6893	1.0004	0.00690076	0.662041	-	-	-	-
792	12	-	-0.208839	difficult	0.7462	1.0349	0.0468676	0.75432	-	-	-	-
793	17	-	-0.0105839	-	0.8102	1.0093	0.514219	0.826229	-	-	-	-
794	9	-	-0.280122	too small	0.4779	-1.1295	0.49938	excluded	-	-	-	-
795	14	-	-0.275243	too small	0.5973	1.0434	0.250472	0.57998	-	-	-	-
796	2	-	-0.316879	too small	-	-	-	excluded	-	-	-	-
797	13	-	-0.35709	too small	0.141	-1.115	0.243532	0.147544	-	-	-	-
798	15	-	0.1315	no	0.0329	1.2269	0.0271497	0.0254547	-	-	-	-
799	18	-	-0.14359	too small	0.1973	-1.0849	0.901855	0.203897	-	-	-	-
800	7	-	-0.349962	too small	0.9366	-1.0068	0.913655	excluded	-	-	-	-
801	8	-	-0.13665	difficult	0.0901	1.2237	0.0548794	excluded	-	-	-	-
802	7	-	-0.372225	too small	0.2285	-1.1379	0.0124706	excluded	-	-	-	-
803	9	-	-0.322308	too small	0.5023	-1.0517	0.909421	excluded	-	-	-	-
804	7	-	-0.382728	too small	0.3424	1.1123	0.751541	excluded	-	-	-	-
805	16	-	0.00973108	no	0.54	1.044	0.371985	0.532839	-	-	-	-
806	8	-	-0.193625	difficult	0.104	1.1019	0.0118982	excluded	-	-	-	-
807	11	-	-0.274409	too small	0.3962	1.1417	0.260879	0.357449	-	-	-	-
808	10	-	-0.0261534	difficult	0.008673	1.1893	0.465509	0.0227483	-	-	-	-
809	9	-	-0.417366	too small	0.8917	-1.0631	0.166695	excluded	-	-	-	-
810	16	-	-0.168201	too small	0.4294	1.0697	0.270584	0.407612	-	-	-	-
811	18	-	0.0381112	difficult	0.8916	1.0581	0.0177777	0.88202	-	-	-	-
812	7	-	-0.316027	too small	0.3109	-1.1974	0.189371	excluded	-	-	-	-
813	6	-	-0.384776	too small	0.4627	-1.3468	0.112525	excluded	-	-	-	-
814	6	9	-0.359244	too small	0.2437	-1.6899	0.16031	excluded	ECH1	0.27	46	mut vs nomut
815	11	-	0.226429	difficult	0.004364	1.1985	0.429561	0.0123811	-	-	-	-
816	12	-	1.20187	difficult	0.008892	1.1656	0.943973	0.0211938	-	-	-	-
817	2	-	-0.411055	too small	-	-1.5988	-	excluded	-	-	-	-
818	10	-	0.250014	-	0.557	1.04	0.17915	0.623457	-	-	-	-
819	18	-	0.442203	-	0.8657	-1.0054	0.979197	0.894739	-	-	-	-
820	7	-	0.404926	-	0.9392	1.0013	0.353069	excluded	-	-	-	-
821	3	-	-0.445563	too small	-	1.5266	-	excluded	-	-	-	-
822	3	-	-0.407254	too small	-	-	-	excluded	-	-	-	-
823	11	-	-0.168172	difficult	0.8161	1.0166	0.311738	0.800224	-	-	-	-
824	11	-	-0.374157	too small	0.2004	-1.1662	0.542604	0.167239	-	-	-	-
825	7	-	0.13304	-	0.8896	1.0226	0.694784	excluded	-	-	-	-
826	15	-	0.279617	-	0.8438	1.0078	0.469085	0.858744	-	-	-	-
827	11	-	-0.309009	too small	0.9815	1.025	0.0112564	0.980747	-	-	-	-
828	4	-	-0.199792	difficult	-	1.1495	-	excluded	-	-	-	-
829	17	-	-0.298846	too small	0.1523	-1.1249	0.00732103	0.135575	-	-	-	-
830	16	-	-0.270635	too small	0.56	-1.025	0.0337263	0.588282	-	-	-	-
831	17	-	0.0878536	no	0.928	1.001	0.0779806	0.93267	-	-	-	-
832	6	-	-0.386739	too small	0.9717	1.0185	0.0435503	excluded	-	-	-	-
833	10	-	0.0317518	difficult	0.01277	1.1209	0.727669	0.0740421	-	-	-	-
834	2	-	-0.426369	too small	-	-	-	excluded	-	-	-	-
835	7	-	-0.355016	too small	0.4231	-1.1223	0.319986	excluded	-	-	-	-
836	9	-	-0.324982	too small	0.1772	-1.158	0.387483	excluded	-	-	-	-
837	15	-	-0.306194	too small	0.9005	-1.0072	0.563391	0.893618	-	-	-	-
838	18	-	0.0132539	-	0.1861	-1.086	0.451159	0.191362	-	-	-	-
839	8	-	-0.353726	too small	0.143	-1.2813	0.785448	excluded	-	-	-	-
840	9	-	-0.398577	too small	0.1459	1.2536	0.67238	excluded	-	-	-	-
841	9	-	-0.158364	difficult	0.1963	-1.2087	0.896221	excluded	-	-	-	-
842	11	-	-0.376947	too small	0.1238	-1.1518	0.474366	0.117501	-	-	-	-
843	19	-	-0.261396	too small	0.586	-1.0373	0.0251752	0.558322	-	-	-	-
844	16	-	-0.186164	too small	0.6856	1.0221	0.528776	0.715866	-	-	-	-
845	8	-	-0.25414	too small	0.07232	-1.4685	0.0238196	excluded	-	-	-	-
846	16	-	-0.338865	too small	0.6828	1.0262	0.5647	0.698621	-	-	-	-
847	17	-	-0.350316	too small	0.1675	-1.1915	1.63259e-05	0.132475	-	-	-	-
848	16	-	-0.202979	too small	0.508	1.0565	0.461531	0.492615	-	-	-	-
849	11	15	-0.291419	too small	0.09507	-1.2303	0.125908	0.0686592	not picked	-	-	-
850	2	-	-0.417322	too small	-	-1.711	-	excluded	-	-	-	-
851	12	-	-0.362525	too small	0.1717	-1.3215	0.0214853	0.120313	-	-	-	-
852	19	-	-0.128333	too small	0.1705	1.1499	0.991631	0.150496	-	-	-	-
853	13	-	-0.396532	too small	0.4618	-1.0805	0.781832	0.437902	-	-	-	-
855	20	27	0.256853	-	0.3857	-1.0295	0.177257	0.481694	not picked	-	-	-
856	11	-	-0.322485	too small	0.1843	1.3044	0.187503	0.128094	-	-	-	-
857	3	-	-0.370096	too small	-	-1.3845	-	excluded	-	-	-	-
858	2	-	-0.393412	too small	-	1.2886	-	excluded	-	-	-	-
859	7	-	-0.334474	too small	0.01062	1.2143	0.711786	excluded	-	-	-	-
860	19	-	0.410191	-	0.185	1.0918	0.858231	0.185284	-	-	-	-
861	3	-	-0.332575	too small	-	4.7452	-	excluded	-	-	-	-
862	14	-	-0.317296	too small	0.7934	1.115	0.0174747	0.769736	-	-	-	-
863	8	-	-0.296991	too small	0.2927	-1.388	0.064755	excluded	-	-	-	-
864	8	-	-0.260664	too small	0.5901	-1.0609	0.0168744	excluded	-	-	-	-
866	18	-	-0.321637	too small	0.6563	-1.0533	0.61801	0.639947	-	-	-	-
867	16	-	2.21041	-	0.9618	1.009	0.347098	0.96295	-	-	-	-
868	16	-	-0.247301	too small	0.8435	1.0052	0.18625	0.842039	-	-	-	-
869	19	-	0.633346	-	0.3768	1.041	0.389658	0.426742	-	-	-	-
870	14	-	-0.340815	too small	0.3101	-1.0633	0.0846649	0.326616	-	-	-	-
871	6	-	-0.334986	too small	0.8208	1.0021	0.223286	excluded	-	-	-	-
872	6	-	-0.246358	difficult	0.4212	-1.0609	0.315168	excluded	-	-	-	-
873	18	63	0.157048	-	0.012	-1.2261	0.0525832	0.00956882	PSME2	0.38	179	confirmed twice
874	19	-	-0.355788	too small	0.738	-1.0219	0.755309	0.735424	-	-	-	-
875	5	-	-0.313694	too small	-	-1.5676	-	excluded	-	-	-	-
876	7	-	-0.370905	too small	0.3574	-1.0746	0.93244	excluded	-	-	-	-
877	10	-	-0.353195	too small	0.5069	-1.1158	0.397693	0.466124	-	-	-	-
878	12	-	-0.361514	too small	0.1498	-4.3072	0.0451799	0.097455	-	-	-	-
879	20	51	-0.0258309	difficult	0.04826	-1.0587	0.0487199	0.129865	PSMA1	0.58	132	confirmed twice
880	5	-	-0.205279	difficult	-	1.0276	-	excluded	-	-	-	-
881	19	-	-0.0877113	difficult	0.1643	1.174	0.0163543	0.147079	-	-	-	-
882	9	-	-0.20446	difficult	0.2498	-2.0475	0.0713535	excluded	-	-	-	-
883	10	-	-0.37347	too small	0.4331	-1.0403	0.56098	0.563754	-	-	-	-
884	19	-	0.0847572	-	0.5847	-1.0207	0.538185	0.632747	-	-	-	-
885	7	-	-0.357189	too small	0.5303	1.3368	0.0373997	excluded	-	-	-	-
886	15	-	-0.0257416	difficult	0.07826	-1.0777	0.455726	0.147257	-	-	-	-
887	17	-	-0.0236881	difficult	0.8307	1.1298	0.0185702	0.817489	-	-	-	-
888	6	-	-0.314348	too small	0.5581	-1.2705	0.0877244	excluded	-	-	-	-
889	16	-	0.0409672	-	0.2155	1.0523	0.198212	0.293437	-	-	-	-
890	7	-	-0.407527	too small	0.3441	-1.1913	0.747061	excluded	-	-	-	-
891	8	-	-0.357719	too small	0.5757	1.6885	0.185402	excluded	-	-	-	-
892	14	-	-0.323235	too small	0.5334	-1.0563	0.0176276	0.485858	-	-	-	-
893	18	-	-0.133838	too small	0.9045	-1.0039	0.656604	0.916641	-	-	-	-
894	8	-	-0.220086	difficult	0.6764	-1.0404	0.395239	excluded	-	-	-	-
895	8	-	-0.388086	too small	0.4493	-1.2134	0.0981759	excluded	-	-	-	-
896	2	-	-0.361946	too small	-	-2.9639	-	excluded	-	-	-	-
897	17	-	-0.0209755	difficult	0.2532	1.2533	0.673807	0.214926	-	-	-	-
898	9	-	-0.220457	difficult	0.09239	-1.4288	0.323034	excluded	-	-	-	-
899	2	-	-0.383672	too small	-	1.1645	-	excluded	-	-	-	-
900	18	30	-0.123883	too small	0.372	1.1416	0.0301166	0.32976	not picked	-	-	-
901	11	-	-0.253298	too small	0.1872	1.1116	0.621467	0.196074	-	-	-	-
902	5	-	-0.19794	difficult	0.2907	-1.4147	0.136471	excluded	-	-	-	-
903	17	-	0.0469799	no	0.794	1.0208	0.0036685	0.781188	-	-	-	-
904	16	-	-0.305583	too small	0.2398	-1.3221	0.00880025	0.202172	-	-	-	-
905	6	-	-0.356793	too small	0.8432	1.2375	0.54495	excluded	-	-	-	-
906	17	52	-0.236078	too small	0.4014	-2.1051	0.0550088	0.356412	not identified	NA	NA	-
907	12	-	-0.245246	-	0.8195	-1.0008	0.390325	0.795043	-	-	-	-
908	13	-	-0.201505	difficult	0.1943	-1.1764	0.0076888	0.151632	-	-	-	-
909	19	-	-0.286017	too small	0.1339	-1.1373	0.832385	0.121089	-	-	-	-
910	19	-	1.60788	-	0.9842	1.0049	0.172767	0.985468	-	-	-	-
911	15	58	-0.175942	too small	0.002444	2.2872	0.877528	0.000784	ERP29	NA	NA	-
912	6	-	-0.217938	difficult	0.191	-1.2673	0.473792	excluded	-	-	-	-
913	18	-	-0.220068	too small	0.5543	-1.0173	0.680259	0.654392	-	-	-	-
914	17	-	1.46508	-	0.07558	-1.2258	0.278406	0.0615427	-	-	-	-
915	15	-	-0.0141034	no	0.2267	1.0598	0.0953385	0.306407	-	-	-	-
916	10	-	-0.365073	too small	0.1562	-3.4706	0.171789	0.0924835	-	-	-	-
917	16	17	-0.346785	too small	0.02191	-1.2916	0.124832	0.0146526	not identified	-	-	-
918	9	-	-0.22275	difficult	0.03172	1.1641	0.344191	excluded	-	-	-	-
919	8	-	-0.332844	too small	0.08254	-1.6434	0.951227	excluded	-	-	-	-
920	15	-	-0.0797098	difficult	0.1303	-1.1029	0.527372	0.143006	-	-	-	-
921	19	26	0.427259	difficult	0.5123	-1.0338	0.0038677	0.50585	not picked	-	-	-
922	4	-	-0.0857352	difficult	-	-1.0564	-	excluded	-	-	-	-
923	14	-	-0.334984	too small	0.8467	1.1848	0.091605	0.827493	-	-	-	-
924	11	-	-0.354651	too small	0.8823	1.0212	0.938894	0.871776	-	-	-	-
925	17	62	-0.28181	too small	0.007707	-1.3626	0.265602	0.0045748	not identified	NA	NA	-
926	10	-	-0.0985044	-	0.4677	1.0229	0.57859	0.699922	-	-	-	-
927	8	-	-0.395329	too small	0.9602	1.0024	0.792736	excluded	-	-	-	-
928	15	-	-0.14265	too small	0.7434	1.0229	0.447731	0.732453	-	-	-	-
929	15	-	-0.263765	too small	0.7432	-1.0205	0.296119	0.736156	-	-	-	-
930	12	-	-0.208416	-	0.7414	-1.0122	0.369717	0.803885	-	-	-	-
931	8	-	-0.0746057	difficult	0.1054	-1.1699	0.0865619	excluded	-	-	-	-
932	19	-	-0.123363	too small	0.1102	-1.2041	0.0140317	0.0878685	-	-	-	-
933	8	-	-0.301567	too small	0.4545	-1.1697	0.664622	excluded	-	-	-	-
934	14	-	0.105805	difficult	0.5512	-1.0177	0.0212355	0.672373	-	-	-	-
935	12	-	-0.341537	too small	0.8257	-1.0132	0.271931	0.823238	-	-	-	-
936	20	-	1.8355	-	0.3401	-1.0738	0.680192	0.333629	-	-	-	-
937	20	53	-0.0609825	difficult	0.6392	1.0442	0.967577	0.62496	not picked	-	-	-
938	11	-	-0.150305	difficult	0.8517	1.0145	0.145226	0.876345	-	-	-	-
939	20	-	0.429102	no	0.2102	1.7808	0.000120093	0.176447	-	-	-	-
940	16	-	0.11518	-	0.1046	-1.6361	0.898245	0.0739214	-	-	-	-
941	14	-	-0.207037	difficult	0.5167	-1.0649	0.15285	0.478796	-	-	-	-
942	13	-	0.968781	-	0.7014	1.0784	0.833905	0.666663	-	-	-	-
943	17	-	4.12259e-05	no	0.7485	1.0053	0.00447202	0.735585	-	-	-	-
944	16	-	-0.261462	too small	0.3328	-1.1209	0.667306	0.305202	-	-	-	-
945	12	-	-0.23714	difficult	0.218	-1.1291	0.0175006	0.197503	-	-	-	-
946	13	-	-0.368699	too small	0.3481	-1.0833	0.157457	0.33113	-	-	-	-
947	14	-	0.0953102	-	0.6462	1.0934	0.145842	0.621904	-	-	-	-
948	16	59	-0.26125	too small	0.003991	-1.4054	0.963512	0.00222218	ECHS1	0.12	43	confirmed twice
949	8	-	-0.281291	too small	0.6029	-1.1466	0.76441	excluded	-	-	-	-
950	20	13	6.06857	-	0.832	1.0151	0.663424	0.835511	TPI1	0.95	192	mut vs nomut
951	13	-	-0.193836	difficult	0.8816	1.0685	0.703911	0.865787	-	-	-	-
952	5	-	-0.309139	too small	0.05349	-1.2091	0.513121	excluded	-	-	-	-
953	8	-	-0.207918	difficult	0.4514	1.1677	0.169887	excluded	-	-	-	-
954	20	-	0.408652	-	0.6573	1.0241	0.230996	0.681785	-	-	-	-
955	6	-	-0.339298	too small	0.3786	-1.4361	0.479239	excluded	-	-	-	-
956	16	-	0.0373634	-	0.9458	1.0032	0.506256	0.957837	-	-	-	-
957	5	-	-0.347381	too small	-	-1.0511	-	excluded	-	-	-	-
958	6	-	-0.360827	too small	0.3216	-1.9382	0.17481	excluded	-	-	-	-
959	5	-	-0.3754	too small	0.4063	-1.1741	0.593384	excluded	-	-	-	-
960	2	-	-0.399135	too small	-	-1.8087	-	excluded	-	-	-	-
961	12	-	-0.191277	-	0.7789	1.5228	0.273396	0.7472	-	-	-	-
962	9	-	-0.327098	too small	0.6539	1.0708	0.843035	excluded	-	-	-	-
963	12	-	-0.123084	-	0.3817	1.0543	0.881229	0.435781	-	-	-	-
964	15	-	-0.0499615	-	0.7168	-1.047	0.840681	0.696137	-	-	-	-
965	13	-	-0.265849	too small	0.7304	1.0789	0.0149809	0.71296	-	-	-	-
966	18	-	0.0816982	no	0.6891	-1.018	0.0345076	0.671732	-	-	-	-
967	17	-	-0.267753	too small	0.7907	1.2825	0.0819132	0.771136	-	-	-	-
968	20	11	-0.115391	too small	0.4389	-1.0384	0.171988	0.477137	TPI1	0.34	101	mut vs nomut
969	12	-	-0.302715	too small	0.8732	-1.0084	0.438255	0.875146	-	-	-	-
970	11	-	-0.222777	difficult	0.5768	-1.0722	0.539054	0.556223	-	-	-	-
971	8	-	-0.323867	too small	0.1991	1.1775	0.555953	excluded	-	-	-	-
972	12	-	0.147874	-	0.7553	-1.0403	0.447841	0.746741	-	-	-	-
973	19	10	0.00525279	-	0.4568	-1.4171	0.25186	0.418173	not picked	-	-	-
974	20	-	-0.204108	too small	0.5712	1.0572	0.478256	0.547361	-	-	-	-
975	8	-	-0.215592	-	0.2638	-1.1033	0.981879	excluded	-	-	-	-
976	14	-	-0.140936	difficult	0.9351	-1.0378	0.445929	0.929477	-	-	-	-
977	4	-	-0.326716	too small	0.4963	-1.1065	0.998754	excluded	-	-	-	-
978	11	-	-0.264704	too small	0.49	-1.1329	0.377684	0.429156	-	-	-	-
979	18	7	0.20759	-	0.3969	-1.0432	0.464227	0.438305	TPI1	NA	NA	mut vs nomut
980	20	-	0.786184	no	0.2224	-1.081	0.0375501	0.233649	-	-	-	-
981	8	-	-0.199351	difficult	0.338	2.2264	0.206668	excluded	-	-	-	-
982	6	-	-0.283941	too small	0.5677	1.6821	0.124552	excluded	-	-	-	-
983	12	-	-0.221473	difficult	0.2581	-1.1299	0.678298	0.244224	-	-	-	-
984	5	-	-0.296653	too small	0.6584	-1.1674	0.23645	excluded	-	-	-	-
985	18	29	0.775129	-	0.1151	-1.0535	0.58562	0.206479	not picked	-	-	-
986	7	-	-0.283154	too small	0.6366	-1.4346	0.0479121	excluded	-	-	-	-
987	7	-	-0.259428	too small	0.2004	1.546	0.147635	excluded	-	-	-	-
988	10	-	-0.390952	too small	0.2325	1.2066	0.205365	0.190751	-	-	-	-
989	15	-	-0.256219	too small	0.4479	-1.0593	0.261912	0.4619	-	-	-	-
990	2	-	-0.410222	too small	-	-16.9076	-	excluded	-	-	-	-
991	14	-	-0.346806	too small	0.3305	-1.0953	0.0346745	0.297395	-	-	-	-
992	19	-	0.24732	-	0.4537	-1.0442	0.116237	0.480196	-	-	-	-
993	17	-	-0.107611	too small	0.321	1.0613	0.5753	0.334449	-	-	-	-
995	15	-	-0.259328	too small	0.2067	-1.1478	0.196709	0.177318	-	-	-	-
996	4	-	-0.207799	difficult	-	-1.1008	-	excluded	-	-	-	-
997	12	-	-0.24571	difficult	0.4557	1.0931	0.00646104	0.448632	-	-	-	-
998	20	-	0.121142	-	0.6271	-1.0151	0.400995	0.704286	-	-	-	-
999	2	-	-0.355271	too small	-	-	-	excluded	-	-	-	-
1000	11	-	-0.199633	difficult	0.1646	1.1054	0.863745	0.193265	-	-	-	-
1001	14	-	-0.186293	-	0.6025	1.0491	0.422178	0.578999	-	-	-	-
1002	15	-	-0.306445	too small	0.6185	-1.0346	0.63026	0.620248	-	-	-	-
1003	13	-	-0.318916	too small	0.4933	1.0447	0.0186128	0.490209	-	-	-	-
1004	12	-	-0.343654	too small	0.6267	-1.0705	0.186409	0.609587	-	-	-	-
1005	15	-	-0.13365	too small	0.9707	1.0026	0.352147	0.977711	-	-	-	-
1006	5	-	-0.377806	too small	0.3231	-1.1284	0.945773	excluded	-	-	-	-
1007	7	-	-0.391995	too small	0.2159	1.1545	0.183526	excluded	-	-	-	-
1008	14	-	-0.28447	too small	0.7884	-1.0149	0.153383	0.775234	-	-	-	-
1009	16	-	-0.291122	too small	0.9832	1.0184	0.584819	0.981776	-	-	-	-
1010	13	-	-0.265277	too small	0.5731	1.0656	0.648757	0.544566	-	-	-	-
1011	18	-	0.0445916	no	0.7032	1.0327	0.0226868	0.711821	-	-	-	-
1012	2	-	-0.393529	too small	-	-	-	excluded	-	-	-	-
1013	12	-	-0.198567	-	0.6491	-1.0251	0.524454	0.684199	-	-	-	-
1014	17	-	1.04886	-	0.26	1.0584	0.864533	0.302644	-	-	-	-
1015	8	-	-0.321715	too small	0.43	1.0895	0.621943	excluded	-	-	-	-
1016	3	-	-0.0946467	difficult	-	-1.108	-	excluded	-	-	-	-
1017	11	-	-0.275916	too small	0.5074	-1.0809	0.244278	0.464115	-	-	-	-
1018	16	-	-0.316606	too small	0.6499	1.0317	0.290844	0.638644	-	-	-	-
1019	13	-	-0.254332	too small	0.3163	1.4563	0.840832	0.254985	-	-	-	-
1020	13	-	-0.243532	-	0.6834	-1.0454	0.642948	0.675548	-	-	-	-
1022	19	-	1.89122	-	0.3973	-1.0719	0.945317	0.385057	-	-	-	-
1023	18	-	-0.14288	too small	0.9661	-1.0048	0.457552	0.968632	-	-	-	-
1024	6	-	-0.13844	difficult	0.07403	1.2537	0.672893	excluded	-	-	-	-
1025	18	60	0.0460973	-	0.005556	-1.1097	0.76032	0.0195804	not identified	NA	NA	-
1026	17	-	-0.131054	too small	0.751	-1.0506	0.395267	0.728121	-	-	-	-
1027	2	-	-0.340721	too small	-	-	-	excluded	-	-	-	-
1028	18	-	0.695511	-	0.9944	1.0004	0.848207	0.995478	-	-	-	-
1029	17	-	2.41208	-	0.8224	-1.0107	0.461218	0.822012	-	-	-	-
1030	8	-	-0.15003	difficult	0.7428	-1.1436	0.971568	excluded	-	-	-	-
1031	20	23	0.907678	-	0.9276	1.0062	0.507545	0.933451	not picked	-	-	-
1032	18	38	-0.17784	difficult	0.1735	-1.0836	0.0035519	0.174006	not picked	-	-	-
1033	19	-	0.848815	-	0.6329	-1.03	0.45663	0.626393	-	-	-	-
1034	7	-	-0.144496	difficult	-	1.3626	-	excluded	-	-	-	-
1035	5	-	-0.23829	-	0.09316	-1.3206	0.919546	excluded	-	-	-	-
1036	7	-	-0.365857	too small	0.324	1.2987	0.398479	excluded	-	-	-	-
1037	16	-	-0.256804	too small	0.7799	1.023	0.794156	0.777512	-	-	-	-
1038	15	-	0.0597247	no	0.4936	-1.0494	0.0337233	0.470962	-	-	-	-
1039	19	-	-0.159895	too small	0.5606	1.0487	0.589437	0.554887	-	-	-	-
1040	7	-	-0.1754	-	0.4449	1.1033	0.689999	excluded	-	-	-	-
1041	19	-	-0.0534642	-	0.7616	1.0088	0.586962	0.809759	-	-	-	-
1042	7	-	-0.287476	too small	0.6871	-1.0414	0.456411	excluded	-	-	-	-
1043	9	-	-0.200132	difficult	0.579	1.0436	0.49991	excluded	-	-	-	-
1044	19	-	0.906837	-	0.9616	1.0093	0.121744	0.962941	-	-	-	-
1045	6	-	-0.315256	too small	0.2828	-1.1332	0.270308	excluded	-	-	-	-
1046	3	-	-0.320696	too small	-	-1.9389	-	excluded	-	-	-	-
1047	14	-	0.0216955	-	0.988	1.0006	0.902779	0.990315	-	-	-	-
1048	19	78	0.27074	-	0.7961	-1.0879	0.00952386	0.779232	PRDX2	0.4	147	confirmed twice
1049	8	-	-0.397134	too small	0.4091	1.1764	0.695001	excluded	-	-	-	-
1050	3	-	-0.408717	too small	-	-2.5094	-	excluded	-	-	-	-
1051	17	77	0.514115	-	0.5753	-1.0133	0.089553	0.703106	ATP5H	0.67	134	confirmed twice
1052	7	-	-0.388116	too small	0.2166	-1.1119	0.322143	excluded	-	-	-	-
1053	10	-	-0.0372838	difficult	0.317	-1.1177	0.231168	0.304852	-	-	-	-
1054	6	-	-0.342466	too small	0.3405	1.0785	0.66916	excluded	-	-	-	-
1055	17	67	0.47839	-	0.02202	-1.1901	0.545829	0.0202312	TAGLN2	NA	NA	-
1056	5	-	-0.122428	difficult	0.3302	1.0501	0.310506	excluded	-	-	-	-
1057	4	-	-0.344098	too small	0.6936	1.0933	0.378667	excluded	-	-	-	-
1058	2	-	-0.385656	too small	-	-1.7656	-	excluded	-	-	-	-
1059	17	-	-0.291832	too small	0.8256	-1.0136	0.79656	0.83584	-	-	-	-
1061	2	-	-0.377122	too small	-	-1.3263	-	excluded	-	-	-	-
1062	7	-	-0.266376	too small	0.8075	1.0136	0.343763	excluded	-	-	-	-
1063	3	-	-0.376843	too small	-	1.1604	-	excluded	-	-	-	-
1064	5	-	-0.379901	too small	-	-1.8943	-	excluded	-	-	-	-
1065	10	-	-0.221879	-	0.296	-1.1156	0.755816	0.276721	-	-	-	-
1066	10	-	-0.206446	-	0.3115	-1.0983	0.277486	0.303284	-	-	-	-
1067	14	-	-0.316369	too small	0.6277	-1.04	0.214422	0.609249	-	-	-	-
1068	7	-	-0.404074	too small	0.1614	-1.2115	0.494738	excluded	-	-	-	-
1069	6	-	-0.352461	too small	0.8244	-1.0109	0.104524	excluded	-	-	-	-
1071	12	-	-0.102462	-	0.6198	1.0738	0.307166	0.598617	-	-	-	-
1072	8	-	-0.283573	too small	0.5608	1.2083	0.0583136	excluded	-	-	-	-
1073	3	-	-0.380911	too small	-	-1.0588	-	excluded	-	-	-	-
1074	12	-	-0.242777	-	0.4898	1.0512	0.811517	0.511764	-	-	-	-
1075	11	-	-0.172987	-	0.5577	1.0488	0.561429	0.556714	-	-	-	-
1076	8	-	-0.315336	too small	0.4681	1.1981	0.597969	excluded	-	-	-	-
1077	5	-	-0.0417378	difficult	0.8212	-1.1333	0.950797	excluded	-	-	-	-
1078	13	-	0.102054	-	0.5687	-1.059	0.355808	0.538611	-	-	-	-
1079	18	-	-0.0694688	no	0.3418	-1.0821	0.0125812	0.314642	-	-	-	-
1080	3	-	0.823012	-	-	1.2309	-	excluded	-	-	-	-
1081	5	-	-0.255419	too small	0.54	1.0237	0.549095	excluded	-	-	-	-
1082	12	-	-0.173829	difficult	0.3414	-1.259	0.171493	0.277877	-	-	-	-
1083	2	-	-0.400931	too small	-	-	-	excluded	-	-	-	-
1084	5	-	0.106176	-	0.0734	-1.2672	0.168134	excluded	-	-	-	-
1085	14	-	-0.172547	-	0.1985	-1.1126	0.971804	0.194528	-	-	-	-
1086	15	64	-0.307288	too small	0.01263	1.5001	0.234389	0.00638967	not identified	NA	NA	-
1087	3	-	-0.393476	too small	-	1.8431	-	excluded	-	-	-	-
1088	11	-	-0.290622	too small	0.3739	1.0511	0.420008	0.469914	-	-	-	-
1089	13	-	1.53713	difficult	0.6617	-1.1266	0.0569779	0.630959	-	-	-	-
1090	4	-	0.416009	-	0.5099	-1.1963	0.117568	excluded	-	-	-	-
1091	5	-	0.123471	-	-	-1.4167	-	excluded	-	-	-	-
1092	7	-	0.0506788	difficult	0.01837	-1.2572	0.155664	excluded	-	-	-	-
1093	20	-	0.630237	-	0.7207	1.0142	0.678755	0.757709	-	-	-	-
1094	5	-	-0.0920661	difficult	0.507	-1.2035	0.266484	excluded	-	-	-	-
1095	11	-	-0.0660376	difficult	0.1389	-1.2938	0.0723175	0.0928484	-	-	-	-
1096	18	-	0.380935	-	0.1004	-1.1188	0.75128	0.102182	-	-	-	-
1097	8	-	-0.0639128	difficult	0.2902	-1.2569	0.713257	excluded	-	-	-	-
1098	9	-	-0.0545153	-	0.6072	-1.0915	0.653902	excluded	-	-	-	-
1099	20	-	7.3399	-	0.7327	-1.0161	0.623624	0.742143	-	-	-	-
1100	4	-	-0.293264	too small	0.1773	-1.2476	0.625051	excluded	-	-	-	-
1101	14	-	-0.223222	-	0.2625	1.0854	0.651743	0.277855	-	-	-	-
1102	11	-	0.486023	difficult	0.008944	-1.3384	0.38127	0.00679068	-	-	-	-
1103	19	-	1.59489	no	0.8585	1.0169	0.0543819	0.86497	-	-	-	-
1104	9	-	0.228949	-	0.2015	-1.1304	0.471271	excluded	-	-	-	-
1105	12	-	0.352044	-	0.8811	1.0071	0.709746	0.875407	-	-	-	-
1106	16	-	-0.284307	too small	0.4909	1.0541	0.525101	0.479454	-	-	-	-
1107	16	-	1.97536	-	0.193	-1.1602	0.890945	0.167829	-	-	-	-
1108	14	-	0.0605064	-	0.2618	1.7874	0.939496	0.206226	-	-	-	-
1109	4	-	-0.345977	too small	0.8757	1.014	0.00941321	excluded	-	-	-	-
1110	9	-	-0.200813	too small	0.01159	1.3085	0.458162	excluded	-	-	-	-
1111	11	-	0.552975	-	0.4855	-1.0834	0.769901	0.464282	-	-	-	-
1112	3	-	-0.394447	too small	-	-1.1776	-	excluded	-	-	-	-
1113	3	-	-0.0805968	difficult	-	-	-	excluded	-	-	-	-
1114	5	-	-0.0907206	difficult	-	1.131	-	excluded	-	-	-	-
1115	14	-	2.11533	difficult	0.1487	-1.1937	0.000796763	0.114352	-	-	-	-
1116	15	32	12.6762	-	0.6934	1.0425	0.320536	0.687096	not picked	-	-	-
1117	10	-	-0.0451391	difficult	0.7097	1.0489	0.631681	0.677484	-	-	-	-
1118	6	-	-0.234412	difficult	0.4453	1.1211	0.933393	excluded	-	-	-	-
1119	7	-	-0.131179	difficult	0.08558	-1.8804	0.00937305	excluded	-	-	-	-
1120	2	-	-0.422964	too small	-	-	-	excluded	-	-	-	-
1121	14	-	-0.0418149	difficult	0.4601	1.1351	0.110881	0.425356	-	-	-	-
1122	14	-	0.421394	-	0.3516	-1.0521	0.808031	0.404429	-	-	-	-
1123	20	-	0.984577	-	0.1717	1.1075	0.558377	0.162144	-	-	-	-
1124	5	-	-0.166746	difficult	-	-2.7495	-	excluded	-	-	-	-
1125	4	-	-0.240381	difficult	0.5772	1.1468	0.309143	excluded	-	-	-	-
1126	4	-	-0.295597	too small	-	-1.0319	-	excluded	-	-	-	-
1127	8	-	-0.315251	too small	0.3525	-1.2692	0.00324906	excluded	-	-	-	-
1128	2	-	-0.424882	too small	-	-	-	excluded	-	-	-	-
1129	15	-	0.811883	-	0.1828	-1.0506	0.990765	0.299873	-	-	-	-
1130	15	-	0.0943239	no	0.05922	-1.1744	0.00831704	0.0500829	-	-	-	-
1131	15	-	0.130399	-	0.9951	-1.0007	0.872038	0.995169	-	-	-	-
1133	19	-	6.13379	-	0.0993	1.06	0.127797	0.175079	-	-	-	-
1134	12	-	0.252383	-	0.1935	1.0984	0.264579	0.224815	-	-	-	-
1135	11	-	0.102937	-	0.2815	-1.1019	0.804491	0.284785	-	-	-	-
1136	11	-	0.51763	-	0.2192	1.0532	0.159298	0.389492	-	-	-	-
1137	9	-	-0.290068	too small	0.08436	-1.1166	0.694795	excluded	-	-	-	-
1138	20	54	7.86202	-	0.3242	1.0453	0.338503	0.370858	not picked	-	-	-
1139	8	-	-0.281869	too small	0.8884	-1.0341	0.923897	excluded	-	-	-	-
1140	12	-	0.0567117	difficult	0.4602	1.0534	0.00888497	0.44959	not picked	-	-	-
1141	11	-	-0.11763	-	0.9119	-1.0035	0.363385	0.910365	-	-	-	-
1142	14	-	-0.132342	-	0.8384	-1.0158	0.62033	0.832868	-	-	-	-
1143	16	-	1.34351	-	0.5725	1.033	0.375428	0.608584	-	-	-	-
1144	13	-	-0.0196809	difficult	0.3038	-1.063	0.466214	0.341487	-	-	-	-
1145	7	-	0.150152	-	0.9526	1.0109	0.776069	excluded	-	-	-	-
1146	4	-	0.170645	-	-	1.0147	-	excluded	-	-	-	-
1147	4	-	0.762961	-	-	-1.11	-	excluded	-	-	-	-
1148	2	-	-0.36062	too small	-	-1.1956	-	excluded	-	-	-	-
1149	6	-	-0.00727763	difficult	0.3031	-1.2816	0.000137229	excluded	-	-	-	-
1150	11	-	-0.0530358	difficult	0.05099	-1.3663	0.702349	0.0309182	-	-	-	-
1151	9	-	-0.185497	difficult	0.1094	-1.4362	0.222989	excluded	-	-	-	-
1152	9	-	0.759512	-	0.1921	1.0974	0.311942	excluded	-	-	-	-
1153	2	-	-0.359609	too small	-	-2.7306	-	excluded	-	-	-	-
1154	4	-	-0.322787	too small	-	-	-	excluded	-	-	-	-
1155	7	-	1.08513	-	0.1314	-1.1094	0.0924424	excluded	-	-	-	-
1156	8	-	1.26979	-	0.3018	1.0617	0.119294	excluded	-	-	-	-
1157	9	55	-0.11069	difficult	0.1537	-1.2805	0.232703	excluded	not picked	-	-	-
1158	16	-	0.100541	-	0.5791	1.0288	0.662506	0.607096	-	-	-	-
1159	5	-	-0.0563996	difficult	-	-4.8038	-	excluded	-	-	-	-
1161	6	-	-0.315789	too small	-	-1.3731	-	excluded	-	-	-	-
1162	3	-	-0.281706	too small	-	-1.2648	-	excluded	-	-	-	-
1163	2	-	-0.426784	too small	-	-1.0151	-	excluded	-	-	-	-
1164	16	56	1.80003	-	0.2912	1.1556	0.477141	0.260464	not picked	-	-	-
1165	3	-	-0.316089	too small	-	3.1865	-	excluded	-	-	-	-
1166	9	-	0.0532223	-	0.2193	-1.0914	0.573359	excluded	-	-	-	-
1167	2	-	-0.404396	too small	-	-	-	excluded	-	-	-	-
1169	11	-	0.722826	-	0.6792	-1.0305	0.434672	0.688191	-	-	-	-
1171	2	-	2.2406e-05	difficult	-	-	-	excluded	-	-	-	-
1172	9	-	0.936454	difficult	0.1853	1.1742	0.0120452	excluded	-	-	-	-
1173	7	-	-0.300641	too small	0.2512	-1.3734	0.00899712	excluded	-	-	-	-
1174	5	-	1.84392	-	0.1603	1.1419	0.198769	excluded	-	-	-	-
1175	10	-	-0.151737	difficult	0.3666	-1.1226	0.307032	0.318159	-	-	-	-
1176	3	-	1.05457	-	-	-1.4193	-	excluded	-	-	-	-
1177	4	-	-0.0552439	difficult	-	-1.1132	-	excluded	-	-	-	-
1178	5	-	-0.287514	too small	-	-	-	excluded	-	-	-	-
1179	19	-	3.98069	-	0.6026	1.0396	0.341305	0.60665	-	-	-	-
1180	18	-	0.882477	-	0.9736	1.0156	0.728915	0.971633	-	-	-	-
1181	14	-	1.37977	-	0.7009	-1.026	0.346919	0.69098	-	-	-	-
1182	11	-	1.59619	difficult	0.4541	-1.0728	0.0347501	0.417657	-	-	-	-
1183	8	-	0.233491	difficult	0.3704	-1.1752	0.0130192	excluded	-	-	-	-
1184	7	-	0.211684	difficult	0.904	-1.0019	0.0636536	excluded	-	-	-	-
1185	2	-	-0.192236	difficult	-	-	-	excluded	-	-	-	-
1186	11	-	-0.0556947	difficult	0.5188	-1.0841	0.428841	0.502383	-	-	-	-
1187	7	-	-0.119756	difficult	0.2752	-1.1792	0.334366	excluded	-	-	-	-
1188	8	-	0.0394806	difficult	0.5071	-1.0182	0.0414795	excluded	-	-	-	-
1189	4	-	-0.312478	too small	-	1.11	-	excluded	-	-	-	-
1190	8	-	0.592556	-	0.946	-1.0181	0.442901	excluded	-	-	-	-
1191	11	-	1.13284	-	0.05592	-1.6273	0.639209	0.0289716	-	-	-	-
1192	2	-	-0.316539	too small	-	-	-	excluded	-	-	-	-
1193	2	-	0.207799	-	-	1.2721	-	excluded	-	-	-	-
1194	5	-	-0.210929	difficult	-	-	-	excluded	-	-	-	-
1195	3	-	-0.364476	too small	-	-1.8445	-	excluded	-	-	-	-
1196	3	-	0.328608	-	-	-	-	excluded	-	-	-	-
1197	9	-	-0.0151943	-	0.9843	1.002	0.354524	excluded	-	-	-	-
1198	8	-	0.520189	-	0.5068	1.0619	0.800488	excluded	-	-	-	-
1199	4	-	-0.320242	too small	-	-2.1242	-	excluded	-	-	-	-
1201	4	-	-0.00472932	difficult	-	-1.0774	-	excluded	-	-	-	-
1203	7	-	-0.309832	too small	0.4267	1.1393	0.560995	excluded	-	-	-	-
1204	2	-	-0.418844	too small	-	-	-	excluded	-	-	-	-
1205	4	-	0.204412	-	-	-1.2271	-	excluded	-	-	-	-
1206	9	-	2.67662	difficult	0.2574	-1.3444	0.000163243	excluded	-	-	-	-
1207	6	-	-0.0983406	difficult	-	-1.2238	-	excluded	-	-	-	-
1211	4	-	-0.142525	difficult	-	1.1853	-	excluded	-	-	-	-
1213	2	-	-0.33597	too small	-	-	-	excluded	-	-	-	-
1214	4	-	3.12025	-	0.1048	-1.2809	0.449378	excluded	-	-	-	-
1215	18	50	-0.121228	difficult	0.6087	-1.0226	0.00162405	0.596504	not picked	-	-	-

## Sheet: Summary
Spots differentially expressed between ASD and CTRL						Spots with altered variance between ASD and CTRL					Spots included in the Bayes linear model to predict ASD and CTRL status
Master spot no.	Spot ID assigned during experiment	T-test p-value relative expression	Average ratio relative expression	MS/MS result		Master spot no.	Spot ID assigned during experiment	F-test p-value (cutoff = p-value < 0.1)	MS/MS result		Master spot no.	Spot ID assigned during experiment	lmfit p-value	MS/MS result
594	57	0.001826	-1.2766	ALDOC & PCBP1		417	-	6.53846e-06	-		911	58	0.000784	ERP29
502	-	0.001979	-1.1707	-		483	-	6.78637e-06	-		594	57	0.00161491	ALDOC & PCBP1
911	58	0.002444	2.2872	ERP29		847	-	1.63259e-05	-		948	59	0.00222218	ECHS1
948	59	0.003991	-1.4054	ECHS1		409	-	2.07983e-05	-		571	-	0.00379738	-
4	-	0.004289	-1.1578	-		398	-	2.36763e-05	-		925	62	0.0045748	not identified
815	-	0.004364	1.1985	-		275	-	2.87243e-05	-		59	-	0.00461721	-
571	-	0.005323	-1.3159	-		116	-	5.09737e-05	-		1086	64	0.00638967	not identified
1025	60	0.005556	-1.1097	not identified		778	-	5.34088e-05	-		1102	-	0.00679068	-
365	-	0.007218	-1.9831	-		650	-	7.88914e-05	-		194	44	0.00846637	not identified
434	61	0.007298	1.1508	ATP5B		147	82	9.99573e-05	-		873	63	0.00956882	PSME2
477	-	0.007617	-1.1891	-		97	79	0.000101141	not identified		567	-	0.0118	-
925	62	0.007707	-1.3626	not identified		186	-	0.000118115	-		213	-	0.011868	-
16	-	0.007792	-1.1397	-		939	-	0.000120093	-		434	61	0.0119676	ATP5B
506	-	0.007924	-1.1418	-		1149	-	0.000137229	-		815	-	0.0123811	-
808	-	0.008673	1.1893	-		1206	-	0.000163243	-		477	-	0.012711	-
59	-	0.008792	1.4244	-		170	14	0.000250801	HNRNPK		546	65	0.0130626	ACTB
816	-	0.008892	1.1656	-		412	-	0.000287226	-		917	17	0.0146526	not identified
1102	-	0.008944	-1.3384	-		284	-	0.000380192	-		283	-	0.0150926	-
194	44	0.01033	1.2219	not identified		117	-	0.000397394	-		41	-	0.0153317	-
859	-	0.01062	1.2143	-		197	-	0.00040205	-		502	-	0.0163562	-
1110	-	0.01159	1.3085	-		120	-	0.000493196	-		358	66	0.017254	not picked
510	-	0.01197	-1.0916	-		660	28	0.000493911	not picked		666	-	0.0173776	-
873	63	0.012	-1.2261	PSME2		201	40	0.000602657	not picked		325	69	0.0193941	not identified
1086	64	0.01263	1.5001	not identified		1115	-	0.000796763	-		1025	60	0.0195804	not identified
546	65	0.01274	-1.1838	ACTB		288	-	0.0009299	-		1055	67	0.0202312	TAGLN2
833	-	0.01277	1.1209	-		425	-	0.00102535	-		668	68	0.0206817	GRHPR; MAT2B (different results excluded)
213	-	0.01444	1.2118	-		715	-	0.0011346	-		816	-	0.0211938	-
386	-	0.01591	-1.369	-		36	-	0.00118631	-		340	70	0.0212109	ATP5A1 & GLUD1
666	-	0.01596	-1.2212	-		540	-	0.00125309	-		808	-	0.0227483	-
358	66	0.01795	1.1947	not picked		1215	50	0.00162405	not picked		18	-	0.025322	-
691	-	0.01832	1.1622	-		574	46	0.00165907	not picked		798	-	0.0254547	-
757	-	0.01835	1.2062	-		435	-	0.00168112	-		556	-	0.0269923	-
1092	-	0.01837	-1.2572	-		250	-	0.00185645	-		693	-	0.0272523	-
917	17	0.02191	-1.2916	not identified		58	-	0.00205697	-		1191	-	0.0289716	-
697	-	0.02202	-1.152	-		629	-	0.00219849	-		669	71	0.0297382	HNRNPA2B1
1055	67	0.02202	-1.1901	TAGLN2		451	-	0.00241608	-		16	-	0.0304256	-
205	-	0.0221	-1.1885	-		573	-	0.00245579	-		249	-	0.0305586	-
567	-	0.02258	-1.4073	-		244	-	0.0024856	-		1150	-	0.0309182	-
41	-	0.02324	1.3096	-		355	-	0.00264594	-		204	-	0.032336	-
668	68	0.0237	1.1951	GRHPR; MAT2B (excluded)		50	-	0.00272105	-		615	-	0.0344157	-
464	-	0.02425	-1.1549	-		356	-	0.00273937	-		82	-	0.0348899	-
325	69	0.02485	1.2286	not identified		500	-	0.00275132	-		464	-	0.0349483	-
615	-	0.02679	-1.1879	-		20	76	0.00278756	not identified		697	-	0.0366058	-
485	-	0.02748	-1.1518	-		619	-	0.00319402	-		535	72	0.0400972	PGK1
693	-	0.02786	1.2181	-		84	-	0.00321311	-		426	-	0.0407233	-
772	18b	0.0286	1.1002	HNRNPA2B1		1127	-	0.00324906	-		106	-	0.0418014	-
340	70	0.0289	-1.2947	ATP5A1 & GLUD1		302	-	0.0033066	-		116	-	0.0425837	-
283	-	0.02894	1.4076	-		547	-	0.00344009	-		555	73	0.0429163	PGK1
556	-	0.02915	-1.2566	-		692	-	0.00344147	-		336	-	0.0439086	-
725	18c	0.02942	1.0782	GAPDH		1032	38	0.0035519	not picked		504	-	0.0441516	-
669	71	0.02984	1.1725	HNRNPA2B1		903	-	0.0036685	-		293	-	0.0456777	-
535	72	0.02991	-1.1175	PGK1		235	-	0.00367818	-		185	74	0.0477785	HSPD1; VIM
726	-	0.03125	-1.4763	-		921	26	0.0038677	not picked
918	-	0.03172	1.1641	-		943	-	0.00447202	-
555	73	0.0326	-1.1168	PGK1		210	-	0.00453414	-
798	-	0.0329	1.2269	-		552	-	0.00555444	-
426	-	0.03386	1.1941	-		384	-	0.00572275	-
204	-	0.03625	1.1901	-		590	-	0.00576233	-
185	74	0.03847	1.1299	HSPD1; VIM		672	-	0.0059577	-
566	-	0.04156	-1.1176	-		997	-	0.00646104	-
515	-	0.04254	-1.1584	-		791	-	0.00690076	-
514	-	0.04557	-1.1198	-		829	-	0.00732103	-
249	-	0.04824	1.3985	-		908	-	0.0076888	-
879	51	0.04826	-1.0587	PSMA1		457	-	0.00773452	-
215	-	0.04924	-1.5946	-		150	-	0.00787372	-
106	-	0.04983	-1.212	-		559	-	0.00794755	-
						614	-	0.00814152	-
						1130	-	0.00831704	-
						335	-	0.00864635	-
						70	-	0.00877007	-
						904	-	0.00880025	-
						141	24	0.00883249	not picked
						1140	-	0.00888497	not picked
						1173	-	0.00899712	-
						1119	-	0.00937305	-
						1109	-	0.00941321	-
						1048	78	0.00952386	PRDX2
						319	-	0.0100248	-
						374	-	0.0100397	-
						636	-	0.0101066	-
						576	-	0.0104025	-
						827	-	0.0112564	-
						344	-	0.0112995	-
						806	-	0.0118982	-
						474	-	0.0119986	-
						1172	-	0.0120452	-
						802	-	0.0124706	-
						1079	-	0.0125812	-
						137	-	0.0127419	-
						88	-	0.0127877	-
						1183	-	0.0130192	-
						390	-	0.0131431	-
						932	-	0.0140317	-
						470	-	0.0145293	-
						670	-	0.014727	-
						91	-	0.0149018	-
						965	-	0.0149809	-
						446	-	0.0151595	-
						645	-	0.0156998	-
						881	-	0.0163543	-
						776	-	0.0165936	-
						646	-	0.0167713	-
						864	-	0.0168744	-
						251	-	0.0172931	-
						862	-	0.0174747	-
						945	-	0.0175006	-
						892	-	0.0176276	-
						811	-	0.0177777	-
						341	-	0.0178551	-
						887	-	0.0185702	-
						1003	-	0.0186128	-
						113	81	0.0194774	not picked
						194	44	0.019769	not identified
						183	-	0.0201518	-
						271	-	0.0203597	-
						239	-	0.0209991	-
						934	-	0.0212355	-
						851	-	0.0214853	-
						253	-	0.0222794	-
						1011	-	0.0226868	-
						240	-	0.0237724	-
						845	-	0.0238196	-
						664	-	0.0250793	-
						843	-	0.0251752	-
						276	-	0.0252125	-
						443	-	0.0256712	-
						257	-	0.0263878	-
						221	-	0.0266069	-
						798	-	0.0271497	-
						426	-	0.0273716	-
						623	-	0.0274032	-
						641	-	0.0282216	-
						484	-	0.0284606	-
						119	-	0.0285619	-
						900	30	0.0301166	not picked
						427	-	0.0304558	-
						763	-	0.0317639	-
						303	-	0.0321967	-
						724	80	0.0323367	HNRPDL
						733	-	0.0334011	-
						1038	-	0.0337233	-
						830	-	0.0337263	-
						278	-	0.0339737	-
						322	-	0.0343984	-
						966	-	0.0345076	-
						991	-	0.0346745	-
						1182	-	0.0347501	-
						105	-	0.0349069	-
						76	-	0.0356081	-
						385	-	0.035831	-
						40	-	0.0370834	-
						350	-	0.037181	-
						10	-	0.0372807	-
						885	-	0.0373997	-
						980	-	0.0375501	-
						72	-	0.0379348	-
						526	-	0.0380929	-
						343	-	0.0383104	-
						676	-	0.0391051	-
						669	71	0.0391078	HNRNPA2B1
						133	-	0.0394311	-
						567	-	0.0394838	-
						387	-	0.0408218	-
						51	-	0.0411746	-
						1188	-	0.0414795	-
						711	75	0.0428961	EEF1D
						213	-	0.0432471	-
						832	-	0.0435503	-
						686	-	0.0439913	-
						647	-	0.0449268	-
						878	-	0.0451799	-
						100	-	0.0453423	-
						595	-	0.0458807	-
						228	-	0.0461803	-
						792	-	0.0468676	-
						667	-	0.0473128	-
						637	2	0.0474218	not picked
						986	-	0.0479121	-
						879	51	0.0487199	PSMA1
						731	-	0.0487403	-
						259	-	0.0487945	-
						734	-	0.0499818	-
						18	-	0.0500244	-
						291	-	0.0507116	-
						873	63	0.0525832	PSME2
						762	-	0.0533032	-
						373	-	0.0540103	-
						1103	-	0.0543819	-
						688	-	0.0546471	-
						37	-	0.0548322	-
						801	-	0.0548794	-
						906	52	0.0550088	not identified
						28	-	0.0568012	-
						397	-	0.056847	-
						1089	-	0.0569779	-
						520	-	0.0576539	-
						624	-	0.0578524	-
						292	-	0.0582558	-
						1072	-	0.0583136	-
						114	21	0.0588701	HSPA5
						471	-	0.0589357	-
						436	-	0.0593097	-
						568	-	0.0596335	-
						518	-	0.0610356	-
						75	-	0.0619343	-
						1184	-	0.0636536	-
						863	-	0.064755	-
						525	-	0.0648623	-
						584	-	0.0661197	-
						505	-	0.0673383	-
						179	-	0.0673805	-
						657	-	0.0711222	-
						882	-	0.0713535	-
						1095	-	0.0723175	-
						55	-	0.0728362	-
						298	-	0.0739685	-
						370	-	0.0755411	-
						589	-	0.076122	-
						330	-	0.0763646	-
						67	-	0.0770629	-
						831	-	0.0779806	-
						557	-	0.0783214	-
						254	-	0.0793109	-
						665	-	0.080736	-
						83	-	0.0812125	-
						713	-	0.081348	-
						39	-	0.0817544	-
						967	-	0.0819132	-
						444	-	0.0838945	-
						870	-	0.0846649	-
						218	-	0.0848237	-
						407	-	0.085127	-
						223	-	0.0855781	-
						485	-	0.0864695	-
						931	-	0.0865619	-
						703	-	0.0866535	-
						602	-	0.0870632	-
						888	-	0.0877244	-
						564	-	0.0887248	-
						1051	77	0.089553	ATP5H
						666	-	0.0912865	-
						923	-	0.091605	-
						612	-	0.092233	-
						1155	-	0.0924424	-
						472	-	0.092652	-
						184	-	0.0948514	-
						546	65	0.0949204	ACTB
						915	-	0.0953385	-
						332	-	0.0976197	-
						442	-	0.0978929	-
						895	-	0.0981759	-
						494	-	0.0982649	-
						383	-	0.0996123	-
