# Supplementary material for: Protein signatures of oxidative stress response in a patient specific cell line model for autism
Source: Mol Autism. 2014 Feb 10;5:10. doi: 10.1186/2040-2392-5-10 (PMC3931328; doi:10.1186/2040-2392-5-10)
Supplement: Additional file 6: Table S8 — mRNA analysis of identified candidate proteins. [file 2040-2392-5-10-S6.xls]

## Sheet: Autism vs Controls
Gene	Group	Mean 2EddCt	foldchange	Standard deviation	U-test p-value
ALDOC	Autism	1.31876	-1.31965	0.830253	0.48131
	Controls	0.999327		0.536873
ACTB	Autism	1.59341	-1.65264	2.18182	0.57871
	Controls	0.964161		0.244601
ATP5H	Autism	1.23767	-1.04651	1.16094	0.85341
	Controls	1.18267		0.892079
ATPB	Autism	1.02312	1.11313	0.600314	0.21761
	Controls	1.13886		0.452953
DHE3	Autism	1.09256	-1.12809	0.295784	0.35271
	Controls	0.968503		0.1976
CH60	Autism	1.01997	1.12109	0.421586	0.43591
	Controls	1.14348		0.266099
ECH1	Autism	1.09136	-1.13933	0.152039	0.12301
	Controls	0.957897		0.26699
ECHM	Autism	0.982573	1.11407	0.220287	0.73941
	Controls	1.09465		0.390291
EF1D	Autism	0.696668	2.50674	0.312168	0.00151
	Controls	1.74637		0.832854
ERP29var1	Autism	1.01563	1.02066	0.19051	0.57871
	Controls	1.03661		0.330117
ERP29var2	Autism	1.00513	1.0556	0.165315	0.68421
	Controls	1.06102		0.352115
GAPDH	Autism	0.961459	1.27336	0.436375	0.16551
	Controls	1.22429		0.389129
HNRDL	Autism	1.06616	-1.11644	0.155921	0.16551
	Controls	0.954961		0.128656
HNRPK	Autism	1.11334	-1.20164	0.222953	0.02881
	Controls	0.926511		0.173191
PCBP1	Autism	0.975443	1.07064	0.119912	0.57871
	Controls	1.04434		0.167987
PGK1	Autism	1.06815	-1.06367	0.216091	0.48131
	Controls	1.00421		0.309593
TAGL2	Autism	1.01481	1.02319	0.200792	1
	Controls	1.03834		0.273541
PRDX2	Autism	1.08516	1.15927	0.265234	0.19031
	Controls	1.25799		0.605591
PSA1	Autism	0.981894	1.11654	0.247308	0.63051
	Controls	1.09632		0.402961
PSME2	Autism	0.975259	1.27627	0.296201	0.73941
	Controls	1.2447		0.969761
ROA2	Autism	1.10445	-1.16404	0.299107	0.27991
	Controls	0.948804		0.190658
TPI1	Autism	1.22873	-1.00712	0.445084	0.52881
	Controls	1.22005		0.93714

## Sheet: mut vs nomut
Gene	Group	Mean 2EddCt	foldchange	Standard deviation	U-test p-value
ACTB	No mut	0.927924	1.031	0.25191	0.786
	Mut	0.956691		0.255578
ALDOC	No mut	0.737454	1.07493	0.174115	1
	Mut	0.79271		0.347274
ATP5H	No mut	0.589553	1.86272	0.346762	0.143
	Mut	1.09817		0.348475
ATP5B	No mut	0.903193	1.01469	0.131394	1
	Mut	0.916458		0.152753
HSDP1	No mut	0.886688	1.11124	0.192068	0.393
	Mut	0.985319		0.112286
GLUD1	No mut	0.689033	1.19194	0.163951	0.25
	Mut	0.821289		0.105047
ECH1	No mut	0.763475	1.1311	0.139275	0.786
	Mut	0.863566		0.173726
ECHS1	No mut	0.84475	1.2615	0.122542	0.393
	Mut	1.06565		0.308798
EEF1D	No mut	0.683996	-1.06669	0.273507	0.786
	Mut	0.641234		0.240576
ERP29var1	No mut	1.05025	-1.10476	0.129246	0.393
	Mut	0.950655		0.166454
ERP29var2	No mut	1.0653	-1.08239	0.150933	0.571
	Mut	0.98421		0.241589
GAPDH	No mut	0.944158	-1.02307	0.207213	0.786
	Mut	0.922864		0.258645
HNRPDL	No mut	1.57371	-1.29875	0.266298	0.143
	Mut	1.21171		0.24305
HNRPK	No mut	1.28669	-1.28863	0.0989447	0.071
	Mut	0.998489		0.160407
PCBP1	No mut	1.00449	-1.16757	0.0375575	0.393
	Mut	0.860324		0.143623
PGK1	No mut	0.98151	-1.16288	0.0702278	0.786
	Mut	0.844033		0.232446
TAGLN2	No mut	1.97586	-1.70866	0.414049	0.036
	Mut	1.15639		0.125862
PRDX2	No mut	1.99693	-1.10054	0.199103	0.25
	Mut	1.8145		0.561065
PSMA1	No mut	1.38996	-1.39391	0.0192165	0.036
	Mut	0.997161		0.213464
PSME2	No mut	1.89558	-1.7026	0.408306	0.036
	Mut	1.11335		0.309994
HNRNPKA2B1	No mut	1.22198	-1.15447	0.0723225	0.25
	Mut	1.05848		0.175959
TPI1	No mut	1.91361	-1.2728	0.814754	0.571
	Mut	1.50346		0.500665

## Sheet: Primers used
Primer and UPL probes used for mRNA expression analysis
Gene ID	Fw	Rv	UPl probe #
ACTB	ccaaccgcgagaagatga	ccagaggcgtacagggatag	64
ALDOC	gaacccgagctgtgcttg	gtacgagtgaggcatggtga	71
ATP5H	gacccacttccgttacttgc	cagccattttgggatcctt	44
ATPB	cagcagattttggcaggtg	cttcaatgggtcccaccata	14
CH60	tgatgctatggctggagattt	acaccagcagcatccaataa	31
DHE3	tcaccatggagctagcaaaa	acatctcccgctcacctgt	50
ECHM	aaggaagtaagttggagaagaaactc	aacgcggtcatcccttct	59
EF1D	tctggaagtggagaaccagagt	cttctccagcacgttcagc	17
ERP29var 1	tgagttcaagcgtcttgctg	tccatgttcagcttgtcacc	11
ERP29var 2	ccttctcctgggcttcct	tccatgttcagcttgtcacc	55
GAPDH	gcccaatacgaccaaatcc	agccacatcgctcagacac	60
GUSB	cgccctgcctatctgtattc	tccccacagggagtgtgtag	57	ref. Gene
HNRDL	aagatcaacgcgagcaaga	ccagctcaagcctccaataa	18
HNRPK	tacgcattctgcttcagagc	acactggcattgtagtctgtacg	43
PCBP1	tgccatctttaaggctttcg	ttggtcatggagctgttgat	65
PGK1	ctgtggcttctggcatacct	cgagtgacagcctcagcata	42
PRDX2	cagacgagcatggggaag	acgttgggcttaatcgtgtc	11
PSA-1	gacaatgatgtcactgtttggag	tgtttaacagcttccattgcat	37
PSME2	gggaatgagaaagtcctgtcc	tcaatcttggggatcaggtg	37
ROA2	tttggggatggctataatgg	ccataaccggggctacct	10
TAGL2	tccagaactggctcaaggat	tggaggcctggatcttctt	57
