# Supplementary material for: Protein signatures of oxidative stress response in a patient specific cell line model for autism
Source: Mol Autism. 2014 Feb 10;5:10. doi: 10.1186/2040-2392-5-10 (PMC3931328; doi:10.1186/2040-2392-5-10)
Supplement: Additional file 7: Table S9 — Western blot analysis of identified candidate proteins. [file 2040-2392-5-10-S7.xls]

## Sheet: Results
Western Blot results: ratios and p-values (wilcoxon rank sum test)
Normalization occured over the mean protein expression of all analyzed samples
Protein	ratio (AUT/CTRL) Fig A	p-value	ratio (MUT/nomut) Fig B	p-value
ACTB_1	0.893552	0.150927	0.707409	0.10105
ACTB_2	0.838611	0.04125	1.04241	0.654721
ACTB_sum	0.882761	0.0820987	0.728335	0.0253473
ALDOC_1	1.12409	0.496292	1.17736	0.881497
ALDOC_2	0.995185	0.650147	0.485585	0.0253473
ALDOC_3	0.907593	0.364346	1.35994	0.179712
ALDOC_sum	1.07294	0.879829	1.02255	0.0526323
ATP5B	0.980731	0.820596	0.936343	0.296718
ATP5H	0.912348	0.364346	1.05204	0.456057
ECH1_1	1.11656	0.650147	1.38893	0.0253473
ECH1_2	0.97747	0.762369	0.680327	0.456057
ECH1_3	0.95699	0.879829	0.855246	0.179712
ECH1_4	0.923707	0.54535	0.951739	0.10105
ECH1_sum	1.05197	0.879829	1.32039	0.0253473
ECHS1_1	1.00152	0.939743	1.04466	0.0253473
ECHS1_2	0.976881	0.820596	0.711142	0.881497
ECHS1_3	1.08148	0.256839	0.525161	0.0253473
ECHS1_4	1.04646	0.879829	0.766488	0.654721
ECHS1_sum	1.01425	0.650147	0.923476	0.881497
EEF1D	0.882496	0.54535	0.997755	0.654721
ERP29_1	1.27425	0.112411	NA	NA
ERP29_2	1.21532	0.405679	NA	NA
ERP29_sum	1.25963	0.0963037	NA	NA
GAPDH	1.15028	0.13057	1.18776	0.179712
HNRNPA2B1	0.849568	0.449692	NA	NA
HNRNPDL_1	0.899286	0.198765	0.954378	0.179712
HNRNPDL_2	1.13425	0.405679	1.57216	0.654721
HNRNPDL_sum	0.957066	0.449692	1.0297	0.0526323
HNRNPK	1.08452	0.762369	0.770771	0.881497
HSDP1	0.951848	0.405679	1.14485	0.0253473
PGK1_1	0.832495	0.762369	0.636622	0.179712
PGK1_2	0.918971	0.364346	1.05516	0.179712
PGK1_sum	0.870495	0.226476	0.900846	0.0253473
PSMA1_1	0.876065	0.405679	NA	NA
PSMA1_2	0.975383	0.705457	NA	NA
PSMA1_3	0.915552	0.364346	NA	NA
PSMA1_4	0.913485	0.405679	NA	NA
PSMA1_sum	0.901298	0.150927	NA	NA
PSME2	1.22118	0.256839	1.18736	0.654721
RPL10	1.04671	0.820596	1.07901	0.881497
TPI1	1.01902	0.762369	1.34462	0.10105
X_alphatubulin	0.942291	1	0.891282	0.296718
X_SHDA_Wdh1	1.16393	0.173617	1.41284	0.654721
X_SHDA_Wdh2	1.16364	0.150927	1.2278	0.654721
X_SHDA_Wdh3	1.12774	0.325751	1.11418	0.654721
Housekeeper	p>=0.05	p<0.1

## Sheet: norm. intensities ASD vs CTRL
sample	SHDA_Wdh1	SHDA_Wdh2	SHDA_Wdh3	ALDOC 1	ALDOC 2	ALDOC 3	ALDOC sum	RPL10	ECH1_1	ECH1_2	ECH1_3	ECH1_4	ECH1_sum	ECHS1_1	ECHS1_2	ECHS1_3	ECHS1_4	ECHS1_sum	PSMA1_1	PSMA1_2	PSMA1_3	PSMA1_4	PSMA1_sum	GAPDH	HNRNPDL_1	HNRNPDL_2	HNRNPDL_sum	HNRNPK	PSME2	ATP5B	PGK1_1	PGK1_2	PGK1_sum	ERP29_1	ERP29_2	ERP29_sum	ACTB_1	ACTB_2	ACTB_sum	ATP5H	EEF1D	HSDP1	TPI1	alpha tubulin	HNRNPA2B1
ASD_1	0.881962	0.851054	0.958245	1.22371	1.09669	1.14444	1.18429	0.914884	1.20832	1.01264	1.07398	1.19451	1.15955	0.987534	0.892113	1.26857	1.09194	1.03352	1.0201	1.33206	0.840563	0.856872	0.931471	1.32284	0.749272	1.04186	0.828811	0.867232	1.27646	1.00885	0.477641	0.486264	0.482569	1.38771	1.02195	1.30154	0.857343	0.827069	0.851586	1.04189	0.870524	1.00499	0.88415	1.17503	1.07541
ASD_2	1.15779	1.16763	1.03232	0.740033	0.977391	0.242964	0.735958	1.07965	1.58443	1.14588	1.05409	1.51394	1.43268	1.3097	1.50596	1.07744	1.13577	1.25889	0.868211	0.814521	0.896635	0.752494	0.857686	0.959768	0.980146	1.12641	1.01991	0.50444	1.08131	0.883692	0.846009	0.973146	0.918671	1.01444	0.597302	0.916168	0.912252	1.0443	0.937366	1.12959	1.12379	1.00358	0.96475	1.01627	0.704631
ASD_3	0.901849	0.912909	0.810977	0.633428	0.789174	0.458029	0.650872	0.955813	1.34392	1.1216	0.605313	0.626769	1.12539	1.07176	0.891543	1.32027	0.949299	1.06469	1.11302	0.802401	1.0604	0.897167	1.03937	0.779735	0.792336	1.30275	0.928361	1.01244	0.980987	0.772618	1.87408	1.1242	1.56726	1.81129	1.11428	1.64967	0.801251	0.861756	0.812828	0.944947	0.985632	1.05848	1.2333	0.925701	0.520133
ASD_4	1.14424	1.13809	1.24435	1.19408	0.766975	1.07784	1.09704	0.851983	1.03184	0.903581	0.872807	0.791919	0.968868	1.21121	1.08318	1.20473	0.817485	1.13779	1.05485	1.10201	0.85961	1.00145	0.964969	1.09768	0.870936	0.798541	0.851642	0.696325	1.14055	0.957112	1.57122	0.772853	1.24456	0.695551	0.763713	0.711356	0.966544	0.898191	0.953465	1.22422	1.21447	1.00007	1.02301	1.05722	0.969856
ASD_5	1.33609	1.33515	1.24512	1.37771	1.27651	0.846658	1.31323	1.21406	0.995052	1.0107	0.972726	0.883802	0.983255	0.833918	0.868576	1.01012	0.897984	0.862051	0.845803	0.978723	0.84255	1.01254	0.874851	1.35914	0.796597	0.748673	0.783825	0.713229	1.3154	1.00455	1.02211	1.08375	1.04733	1.0853	1.11969	1.09328	0.874854	0.774048	0.855566	0.876425	0.881038	1.05452	1.05794	0.919959	0.715583
ASD_6	1.10295	1.07985	0.996106	0.888106	0.730666	0.964909	0.862192	0.996625	1.18894	1.203	0.96923	0.539985	1.0956	0.954302	1.07378	0.785574	1.29058	1.002	0.769896	0.993908	1.08843	0.844969	0.938338	1.16947	1.19901	1.03347	1.15489	1.77012	0.98576	1.06496	0.667653	1.01784	0.810934	0.95486	1.49027	1.07901	0.995991	0.852615	0.968558	0.834119	0.815136	0.970491	0.951689	0.810361	1.04286
ASD_7	1.05514	1.08231	1.0659	1.2419	0.648144	1.17525	1.11481	0.983878	0.68465	0.99167	0.861799	0.634315	0.745536	1.0188	0.751203	1.08187	0.740849	0.964801	0.925404	1.00051	0.82605	0.750866	0.86574	1.26598	1.02671	0.899699	0.992864	1.92977	1.10689	1.15499	0.627334	0.888645	0.734251	1.12754	1.33673	1.17604	1.05046	0.954009	1.03201	0.881462	0.876615	1.04008	1.24089	1.10635	1.33928
ASD_8	0.709046	0.713043	0.659755	1.89109	1.84217	0.878042	1.79761	1.60867	0.699127	1.04347	1.18167	1.56072	0.896717	0.810688	0.784218	0.888447	0.710478	0.799334	0.881836	1.19664	0.966586	1.4766	1.0161	1.03977	0.818602	0.807927	0.815757	0.840982	0.628749	1.14495	0.67447	0.825989	0.736465	0.889947	0.906108	0.893694	0.998862	0.987978	0.996779	0.938219	0.9194	0.913682	0.743461	1.12869	1.33746
ASD_9	1.15723	1.18201	1.17876	0.419035	0.590344	1.68499	0.558418	0.687693	0.989368	0.580335	1.20588	0.847378	0.972418	0.967457	0.982389	1.04623	1.57492	1.07841	0.889621	0.832635	1.10845	0.844522	0.977313	0.903713	1.1398	1.24104	1.16678	1.21625	1.11681	0.93774	0.526865	1.21253	0.807411	1.10424	1.83903	1.27461	1.05736	0.996554	1.04573	0.811188	0.85454	0.81955	0.995167	0.889203	0.688077
ASD_10	1.27733	1.25533	1.39522	0.990156	1.23072	1.11778	1.04994	0.933841	0.803565	0.908501	0.987983	1.05747	0.869808	0.829115	1.08293	0.716752	0.978268	0.856205	0.894293	0.89216	1.01659	1.18252	0.983618	0.902341	1.07149	1.58806	1.20916	0.811287	1.34961	1.035	0.679632	1.16375	0.877712	1.13716	0.764025	1.05064	0.907531	0.920094	0.909935	0.870266	0.885072	0.940809	1.03329	0.707362	0.875675
CTRL_1	0.712043	0.685828	0.888576	0.743756	0.777586	0.19072	0.685072	0.801951	1.07094	1.24882	0.710782	1.10643	1.03442	1.12655	1.10773	0.98363	1.03545	1.09188	0.771242	1.20947	0.674336	1.1035	0.813744	0.766268	1.37671	1.24578	1.34112	1.84297	0.415362	0.812138	0.76339	0.983352	0.889104	1.55777	1.24925	1.48509	1.3347	1.08362	1.28695	1.21992	1.0696	1.00114	0.776834	1.02083	0.90364
CTRL_2	0.903508	0.896493	0.850889	1.46163	1.60253	0.285048	1.35299	1.12776	0.648479	0.861288	1.17796	0.694154	0.769681	0.805062	0.609206	0.915847	1.3883	0.929921	0.922722	0.82663	0.95847	0.675755	0.890163	0.859965	1.59549	1.01685	1.43819	1.15796	1.05377	1.00089	0.426412	1.30044	0.925944	0.729131	1.48449	0.90708	1.09566	0.845057	1.048	1.02508	1.26719	0.8665	1.15994	1.37102	0.870461
CTRL_3	0.967388	0.984419	1.08792	1.03513	0.972951	0.329103	0.935429	0.775167	1.29621	0.843423	1.15658	0.620276	1.16155	0.964664	1.32612	0.994925	1.03493	1.00009	0.642886	0.873334	1.24272	1.18459	1.02462	1.10665	1.17024	1.22321	1.18464	0.539748	0.983404	1.30473	0.607666	1.40228	1.06181	0.754884	1.09541	0.835107	0.923199	1.0513	0.947564	0.851356	1.40813	1.10916	1.20768	0.898247	0.87915
CTRL_4	1.24529	1.24303	1.31119	0.965564	0.926355	0.938532	0.953086	0.880562	1.34086	0.786728	0.913243	0.659113	1.1436	1.03506	1.50766	0.777023	0.790232	0.980067	1.52345	0.658725	1.57194	0.768233	1.35749	0.84565	0.930636	1.10066	0.976857	0.653275	1.39803	1.03803	1.82706	1.19177	1.46397	0.433871	0.621767	0.478136	0.989198	1.20815	1.03084	0.917465	0.693438	0.785555	0.674728	0.632958	0.830921
CTRL_5	0.878965	0.890146	0.97612	1.04611	0.531769	3.87733	1.2663	0.612964	0.761879	0.769879	0.501404	0.864595	0.726393	1.03574	0.56775	1.05158	0.419828	0.884678	1.31515	1.1572	0.664387	1.66106	1.06728	1.1018	0.563294	0.842737	0.63926	0.746353	1.06014	1.08371	2.20508	0.642974	1.3123	1.35604	0.924321	1.25434	0.791299	0.855338	0.803479	0.950385	0.853416	0.963593	1.01137	0.71429	0.795974
CTRL_6	0.728028	0.687902	0.763818	0.703907	0.792271	0.410481	0.689331	1.38298	1.08601	1.33762	0.943276	1.08063	1.0928	0.925943	1.25893	0.996477	0.916025	0.947164	0.677652	1.12987	0.94955	1.06189	0.898025	1.19251	0.906372	0.857296	0.893031	1.11997	0.826297	1.10696	1.3064	1.1134	1.1961	1.10978	1.02655	1.09017	0.92155	1.04551	0.945126	1.13463	1.15192	1.16685	1.08349	1.09229	1.25322
CTRL_7	1.6395	1.67113	1.12609	1.20609	1.00833	2.28238	1.28928	1.31273	0.167786	1.01252	1.11963	0.938023	0.498549	0.882385	0.237543	1.31482	1.04186	0.928745	1.00422	0.987534	0.873499	1.13517	0.965984	0.965201	0.316626	0.507448	0.368501	1.66079	1.34776	0.872828	1.10188	0.746625	0.898842	0.969934	0.940745	0.963058	0.963433	0.85155	0.942154	0.872609	0.868259	1.11497	1.17079	0.88358	1.02862
CTRL_8	0.795396	0.827107	0.933898	0.83437	1.23981	0.33879	0.870004	1.14359	0.863544	1.04231	1.35772	1.36379	1.01053	0.909789	0.990006	0.686554	1.12165	0.935695	1.08967	1.10736	1.24904	0.912983	1.13319	1.00684	1.3313	1.01071	1.24415	0.848173	0.510276	0.960277	0.370186	1.13034	0.804634	0.803794	1.07452	0.867572	1.14343	1.15432	1.1455	0.863458	0.794157	1.07198	1.1551	1.23195	1.72053
CTRL_9	0.272558	0.2416	0.2745	0.610279	0.867496	1.52668	0.738457	0.420147	1.24888	1.41576	0.640363	1.87193	1.2096	1.33488	1.94323	1.12708	0.703518	1.23716	1.59782	1.43163	1.07498	1.48015	1.33759	0.788024	1.10124	0.531461	0.949396	0.141623	0.206136	1.08607	0.578905	0.656654	0.610716	0.523112	0.144961	0.43543	1.35018	1.50119	1.37908	1.51229	1.45149	1.29444	0.639516	1.6777	1.83408
CTRL_10	1.07062	1.08259	1.17458	0.822307	1.27782	0.388348	0.879839	1.31286	0.945492	0.831712	1.70431	1.24897	1.09634	0.9592	0.602402	0.768497	1.28347	0.980938	1.02864	0.81482	1.12373	0.547787	0.996184	0.756462	1.21076	0.999027	1.15433	0.843663	1.19218	0.894593	1.58428	1.2231	1.4365	0.557434	0.450496	0.532638	1.03229	1.27504	1.07873	1.12287	1.12371	0.928129	1.05913	0.809537	0.79363

## Sheet: norm. intensities mut vs nomut
PatID	Phenotpye	Mut	SDHA_Wdh3	SDHA_Wdh2	SDHA_Wdh3	SDHA_mean	TPI1	RPL10	PSME2	PGK1_1	PGK1_2	PGK1_sum	HSDP1	HNRNPK	HNRNPDL_1	HNRNPDL_2	HNRNPDL_sum	GAPDH	EEF1D	ECHS1_1	ECHS1_2	ECHS1_3	ECHS1_4	ECHS1_sum	ECH1_1	ECH1_2	ECH1_3	ECH1_4	ECH1_sum	ATP5H	ATP5B	alpha_tubulin	ALDOC_1	ALDOC_2	ALDOC_3	ALDOC_sum	ACTB_1	ACTB_2	ACTB_sum
CTRL_m	CTRL	RPL10/Y	1.11167	1.56019	1.3596	1.3325	0.900781	1.02812	0.892416	1.00746	1.14855	1.09948	0.948532	1.08177	0.901164	1.10887	0.929138	1.07648	1.00433	0.939922	1.81092	0.930742	1.14838	1.04389	0.189458	0.813155	0.74427	0.886673	0.259773	1.04596	1.09031	1.13987	0.765	1.5298	1.0778	0.988191	0.654158	0.788007	0.662676
CTRL_f	CTRL	RPL10/RPL10	0.918525	0.728364	0.917629	0.847559	0.771071	0.837968	0.958345	1.17293	1.29705	1.25388	0.84068	0.59537	0.955082	1.20744	0.989069	0.864587	0.947806	0.811646	0.808077	2.62042	1.02171	1.01921	0.664265	0.717065	0.985631	1.49514	0.712075	0.930188	0.903556	0.795417	1.00515	2.22425	0.534097	1.22178	0.56315	1.25655	0.607276
277-006	not ASD	RPL10[H213Q]/RPL10	1.21151	1.39066	1.1721	1.26961	0.891448	0.973563	0.712411	0.876736	1.12571	1.03911	1.2454	0.746942	0.89885	1.22361	0.942588	0.946326	1.29016	0.972158	0.9715	0.551122	1.00613	0.932047	1.21628	0.783753	0.872564	0.740368	1.16962	1.22871	1.21838	0.812072	1.03509	0.35572	1.12627	0.889785	0.579187	1.91811	0.664393
277-003	not ASD	RPL10/Y	1.08357	0.896367	0.783913	0.948748	0.860263	1.01308	0.835372	1.52686	1.10989	1.25492	0.776501	1.27857	0.869045	1.17525	0.910285	0.714431	1.10044	0.830745	0.932814	1.32746	0.786197	0.887376	0.848875	0.847403	0.597061	1.19787	0.851162	0.889632	0.880569	0.834956	1.26373	1.88398	1.00798	1.37164	0.533411	1.49503	0.594607
277-002	AUT	RPL10[H213Q]/Y	1.28252	1.32354	0.866006	1.20723	0.872376	0.772847	0.547883	0.547347	1.21888	0.985303	1.09961	0.850773	0.949688	1.28349	0.994644	0.943161	1.06678	1.04428	0.936577	0.698388	0.708828	0.964398	1.33529	0.868956	1.03443	1.1498	1.30069	0.892672	0.968359	0.873434	1.067	0.805786	1.37079	1.04969	0.616093	1.81038	0.692095
440-007	not ASD	RPL10[H213Q]/RPL10	0.667364	0.72825	0.781998	0.714948	1.185	1.33932	1.6771	1.58459	0.613686	0.951393	1.0017	1.67879	1.2609	0.402688	1.14532	1.02723	1.30279	1.05224	0.821255	0.598596	1.40356	1.01854	0.962766	1.16657	1.04959	0.653521	0.960876	1.1848	0.988858	1.16472	0.99572	0.397812	1.06386	0.866099	1.18354	0.278083	1.12592
440-001	AUT	RPL10[H213Q]/Y	1.33615	1.07149	1.3319	1.23673	1.62514	1.35833	1.73034	0.837794	0.877628	0.863773	1.13983	0.766862	0.972333	1.54125	1.04895	1.34002	0.962799	1.01919	0.592059	0.450594	0.916315	0.908967	1.20755	0.568745	0.709768	0.746171	1.14838	1.21456	0.946749	0.942454	1.1985	0.265803	1.17368	0.977488	0.849621	0.307	0.81509
44-006	not ASD	RPL10[H213Q]/RPL10	0.56781	0.548143	0.902783	0.633322	0.963647	0.733318	0.680522	0.358724	0.665846	0.55902	1.05546	0.914724	1.15666	0.272322	1.03755	1.13772	0.456909	1.31904	1.10408	0.535262	0.994747	1.18474	1.61072	2.01181	1.86912	1.00277	1.61089	0.729711	1.05424	1.36513	0.707972	0.228836	0.803036	0.609905	2.70239	0.357925	2.5532

## Sheet: Antibodies used
Anibodies used for Western Blot detection
Protein	1st Antibody	provider	Ordering number	Dilution	Exp. size	2nd Antibody
ACTB	Polyclonal rabbit	genetex	GTX109639	1:5,000	42 kD	Goat Anti-Rabbit IgG (H+L), DyLight 680 Conjugated
ALDOC	Polyclonal rabbit	genetex	GTX102284	1:1,000	39 kD	Goat Anti-Rabbit IgG (H+L), DyLight 680 Conjugated
alpha-tubulin	Polyclonal rabbit	genetex	GTX109832	1:10,000	50 kD	Goat Anti-Rabbit IgG (H+L), DyLight 680 Conjugated	additional reference
ATP5B	Polyclonal mouse	genetex	GTX84841	1:2,000	~50 kD	Goat Anti-mouse IgG (H+L), DyLight 780 Conjugated
ATP5H	Polyclonal rabbit	genetex	GTX87685	1:1,000	18 kD	Goat Anti-Rabbit IgG (H+L), DyLight 680 Conjugated
ECH1	Polyclonal rabbit	genetex	GTX103552	1:1,000	36 kD	Goat Anti-Rabbit IgG (H+L), DyLight 680 Conjugated
ECHS1	Polyclonal rabbit	genetex	GTX114375	1:1,000	31 kD	Goat Anti-Rabbit IgG (H+L), DyLight 680 Conjugated
EEF1D	Polyclonal rabbit	genetex	GTX102292	1:1,000	31 kD	Goat Anti-Rabbit IgG (H+L), DyLight 680 Conjugated
ERP29	Polyclonal rabbit	genetex	GTX102225	1:1,000	29 kD	Goat Anti-Rabbit IgG (H+L), DyLight 680 Conjugated
GAPDH	Polyclonal rabbit	genetex	GTX100118	1:5,000	36 kD	Goat Anti-Rabbit IgG (H+L), DyLight 680 Conjugated
GLUD1	NA
hnRNPA2B1	Polyclonal rabbit	NEB	9304S	1:1,000	35 kD	Goat Anti-Rabbit IgG (H+L), DyLight 680 Conjugated
hnRNP-K	Polyclonal rabbit	genetex	GTX101786	1:1,000	51 kD	Goat Anti-Rabbit IgG (H+L), DyLight 680 Conjugated
HNRPDL	Polyclonal rabbit	genetex	GTX87722	1:1:500	46 kD	Goat Anti-Rabbit IgG (H+L), DyLight 680 Conjugated
HSPD1	Polyclonal rabbit	genetex	GTX110089	1:10,000	61 kD	Goat Anti-Rabbit IgG (H+L), DyLight 680 Conjugated
PCBP1	Hat nicht fkt
PGK1	Polyclonal rabbit	genetex	GTX101405	1:1,000	45 kD	Goat Anti-Rabbit IgG (H+L), DyLight 680 Conjugated
PRDX2	NA
PSMA1	Polyclonal rabbit	genetex	GTX104373	1:1,000	30 kD	Goat Anti-Rabbit IgG (H+L), DyLight 680 Conjugated
PSME2	Polyclonal rabbit	NEB	2409S	1:1,000	29 kD	Goat Anti-Rabbit IgG (H+L), DyLight 680 Conjugated
RPL10	Polyclonal rabbit	Santa Cruz	sc-798	1:250	25 kD	Goat Anti-Rabbit IgG (H+L), DyLight 680 Conjugated
SDHA	Polyclonal rabbit	genetex	GTX101689	1:1,000	73 kD	Goat Anti-Rabbit IgG (H+L), DyLight 680 Conjugated	reference protein
TAGLN2	Polyclonal rabbit	genetex	GTX115082	1:1,000	22 kD	Goat Anti-Rabbit IgG (H+L), DyLight 680 Conjugated
TPI1	Polyclonal rabbit	genetex	GTX104618	1:2,000	27 kD	Goat Anti-Rabbit IgG (H+L), DyLight 680 Conjugated
