# Supplementary material for: Protein signatures of oxidative stress response in a patient specific cell line model for autism
Source: Mol Autism. 2014 Feb 10;5:10. doi: 10.1186/2040-2392-5-10 (PMC3931328; doi:10.1186/2040-2392-5-10)
Supplement: Additional file 8: Table S6 — Two-dimensional-DIGE results of yeast proteomic analysis. [file 2040-2392-5-10-S8.xls]

## Sheet: Readme
Additional file 8 - Table S6: 2D-DIGE results of yeast proteomic analysis
Sample info	Details on samples used in this study
	Sample ID	Identification number of samples used
	Replicate	Number of biological replicate
	Spots detected	Number of total spots detected by DeCyder program
	Spots matched	Number of spots successfully matched to the master gel
	Strain	Yeast strain used
	H2O2	Yes = 800µM H2O2 were applied
Log2 ratios vs int. standard	Log2 ratio of individual spots in each gel compared to the internal standard
	Data gained from DeCyder output after normalization
	Master spot no.	Spot identification number on the master gel
		Sample ID are shown as mentioned in the sample info sheet
Results	Summary of statistical analysis
Spot info
	Master spot no.	Spot identification number on the master gel
	N gels	Number of gels where the spot has been detected
	Spot ID assigned during experiment	Spot identification number given by the authors during the analysis process
Differential expression
	Foldchange [BY2n_norm] vs [L10_norm]	Symmetric ratio L10/BY2n mean relative abundance
	T-test [BY2n_norm] vs [L10_norm]	Students T-test comparing BY2n wild-type strain in SC-medium versus RPL10 hemizygous deletion strain in SC-Medium, both without H2O2; p-values < 0.05 are shaded in grey; p-values < 0.05 in BY2n vs L10 and in BY2n_norm vs BY2n_H2O2 are shaded in blue; "-" = T-test was not applicable as spot was not identified in more than 2 gels per group
	Foldchange [BY2n_norm] vs [BY2n H2O2]	Symmetric ratioBY2n+H2O2/BY2n mean relative abundance
	T-test [BY2n_norm] vs [BY2n H2O2]	Students T-test comparing BY2n wild-type strain in SC-medium versus BY2n wild-type strain in in SC-medium with H2O2; p-values < 0.05 are shaded in grey; p-values < 0.05 in BY2n vs L10 and in BY2n_norm vs BY2n_H2O2 are shaded in blue; "-" = T-test was not applicable as spot was not identified in more than 2 gels per group
MS/MS results
	MS/MS result	Result from mass-spectrometric analysis
	MS/MS coverage	Peptide coverage
	MS/MS protein score	Protein score from database
	Comment	Confirmed twice: picked on two different gels with same result in MS/MS; confirmed three times: picked on three different gels with same result in MS/MS; mixture: spot was identified as a mixture of two proteins; picked as potential housekeeper: protein spot was not altered and thus picked as potential reference protein; picked twice different results: picked on two different gels with different …
Summary	Protein spots of interest with significant results only
Spots differentially expressed between BY2n-WT and BY2n H2O2
		(only p-values < 0.05 are shown)
	Master spot no.	Spot identification number on the master gel
	Spot ID assigned during experiment	Spot identification number given by the authors during the analysis process
	Foldchange [BY2n_norm] vs [BY2n H2O2]	Symmetric ratio BY2n+H2O2/BY2n mean relative abundance
	T-test [BY2n_norm] vs [BY2n H2O2]	Students T-test comparing BY2n wild-type strain in SC-medium versus BY2n wild-type strain in in SC-medium with H2O2; p-values < 0.05 are shaded in grey; p-values < 0.05 in BY2n vs L10 and in BY2n_norm vs BY2n_H2O2 are shaded in blue
	MS/MS result	Result from mass-spectrometric analysis
Spots differentially expressed between BY2n-WT and L10/dL10
		(only p-values < 0.05 are shown)
	Master spot no.	Spot identification number on the master gel
	Spot ID assigned during experiment	Spot identification number given by the authors during the analysis process
	Foldchange [BY2n_norm] vs [L10_norm]	Symmetric ratioBY2n+H2O2/BY2n mean relative abundance
	T-test [BY2n_norm] vs [L10_norm]	Students T-test comparing BY2n wild-type strain in SC-medium versus RPL10 hemizygous deletion strain in SC-Medium, both without H2O2; p-values < 0.05 are shaded in grey; p-values < 0.05 in BY2n vs L10 and in BY2n_norm vs BY2n_H2O2 are shaded in blue
	MS/MS result	Result from mass-spectrometric analysis

## Sheet: Sample info
Sample description
Sample ID	Replicate	Spots detected	Spots matched	Strain	H2O2
BY2n_SC_Normal_1	1	1870	1309	BY2n	No
BY2n_SC_Normal_2	2	2048	1504	BY2n	No
BY2n_SC_H2O2_1	1	1961	1375	BY2n	Yes
BY2n_SC_H2O2_2	2	1757	1346	BY2n	Yes
delta10_SC_Normal_1	1	1672	1276	RPL10/deltaRPL10	No
delta10_SC_Normal_2	2	2181	2181	RPL10/deltaRPL10	No

## Sheet: Log2 ratios vs. int standard
Log2 ratios of detected and matched spots compared to internal standard after normalization to overal image signals (DeCyder Output)
Master spot no.	BY2n_SC_Normal_1	BY2n_SC_Normal_2	BY2n_SC_H2O2_1	BY2n_SC_H2O2_2	delta10_SC_Normal_1	delta10_SC_Normal_2
1	-	0.0624	-	-	-	-0.8832
3	0.0689	-	-	-	-	-0.0158
6	-0.0927	-	-	-	-	-0.0466
7	-	0.0625	-0.1083	-	-	-0.8405
10	-	-	-	-	-0.1103	0.0244
12	-	-	-	-	-0.0628	0.0113
13	0.1574	-	-	-	-	0.0515
14	0.1196	-	-	-	-	0.0614
15	0.1048	-	-	-0.0001	0.0816	-0.0062
16	-	-	-	-	-	-0.7113
17	-	-	-	-	-	-0.6209
18	-	-	-	-	-	0.2283
19	-	-	-0.0438	-	-	-0.6411
20	0.0033	0.0707	-	-	-0.0262	0.052
21	-	-	-0.0663	-	-	-0.5697
22	-	-	-0.0921	-	-	-0.6514
23	0.0391	-	-0.1367	-0.0063	-	0.2063
24	0.0489	-	-0.0401	-	0.0255	-0.0743
25	0.028	-	-0.0725	-	-	-0.0627
26	-0.1734	-	-0.0417	-	-0.0272	0.1216
27	-	-	-	-	0.133	-0.1514
28	-	0.0256	-	-	0.0707	-0.0444
29	-	0.0238	-	0.0023	-0.0393	-0.0269
30	-0.006	0.0896	0.0254	0.0528	0.1356	0.0155
31	0.0457	0.0756	0.0172	-0.0028	0.0944	-0.0604
32	-	-0.1492	-	-	-	-0.3454
33	-	-	-	-	-	-0.0094
34	-	-	-	-	-0.0759	-0.539
35	-	-	-	-0.0917	-	-0.4624
36	-	-	-	-	-	-0.3782
37	-	-0.0037	-	0.0463	-0.0852	0.137
38	-	0.0363	-0.0061	-	0.0809	-0.1334
39	-	-0.076	0.02	-0.1489	-	0.1017
40	-0.0555	-0.1151	0.0678	0.051	-0.048	-0.036
41	-	-	-	-	0.0174	0.0028
42	0.052	0.0608	-0.0172	0.0187	0.1282	-0.0486
43	0.0263	0.063	-0.0087	0.0383	-	-0.0926
44	-0.1515	-0.1124	0.0883	0.1003	-0.1014	-0.1888
45	-0.1991	0.0484	-	-0.0257	-0.2428	-0.1353
46	0.0682	0.0904	0.067	0.0741	0.1479	-0.0035
47	0.0419	0.0597	-0.0009	0.0556	0.1362	-0.0813
48	-	-0.0047	-0.0275	-	-	-0.176
49	0.2195	0.0494	-	-	-	-0.1099
50	-	-	-	-0.0194	-0.0408	-0.1245
51	-	-	-	-0.0049	-	-0.1325
52	0.072	0.0963	-0.1114	-0.034	-	-0.3638
53	0.088	-	-	-	-	-0.3371
54	-	-	0.0481	0.0016	-	0.0703
55	0.0263	0.0744	0.0278	0.0506	0.0961	-0.0492
56	-	0.2002	0.1998	0.1708	0.0704	0.039
57	0.1955	0.1854	0.1458	0.1224	0.0713	0.0302
58	-	0.1151	0.0549	-	0.0325	0.0176
59	0.0228	-	-0.0585	0.0583	-	-0.0387
60	-	0.2044	0.1857	0.1433	0.2113	0.0962
61	0.0366	0.2154	0.1616	0.1966	0.2392	0.1223
62	-	0.0611	-	0.0877	0.0486	-0.0774
63	0.097	0.1026	0.063	-0.0205	0.1293	0.1532
64	-	0.1374	-0.0083	-0.0141	0.0652	0.1081
65	0.1577	0.1514	-	-0.0477	0.0883	0.1482
66	-	0.0497	-	0.0155	0.0446	0.1496
67	-	-	-0.0784	-0.2829	0.0632	0.0802
68	-	-0.0263	-0.0547	-	0.0564	0.0497
69	-	-	-	-0.101	-	0.0431
70	0.2198	0.1058	0.0912	-	-0.1231	0.1022
71	0.1253	0.0096	-0.027	-	-	0.003
72	-0.1484	0.0824	-	-	-	-0.1233
73	0.1007	-	0.0766	-	-0.0124	0.0317
74	-	-0.1072	-	-	-	-0.3174
75	0.1038	0.0168	-	-	-	0.0332
76	-0.0023	0.126	-0.0511	-0.039	0.0718	0.0664
77	-	-	-	-	-0.0964	-0.4922
78	0.2385	0.0695	-	-	-0.1134	0.115
79	-	0.0261	0.0164	-	0.0342	0.0241
80	-	-0.026	-	-	0.0433	0.0382
81	-	0.0912	-	0.0274	-	0.0701
82	0.126	-	-	0.1768	0.0249	0.04
83	-0.1434	-	-0.0886	-	-	0.064
84	0.0195	-0.0089	-0.0359	-0.0352	0.0886	-0.0137
85	0.1154	0.0522	0.048	-	0.0964	0.0457
86	0.0066	-	-0.1348	-	-	-0.0571
87	0.1123	-	-	0.0228	-0.0385	-0.0077
88	0.183	0.0835	0.0784	-	0.0605	0.0103
89	0.1806	-	0.0316	0.0108	0.1257	0.051
90	-	0.0516	0.0381	0.0248	0.0833	0.0098
91	-	0.0951	-	-	-	0.0821
92	-0.1203	-0.0182	-	-	0.0374	0.0988
93	-0.0629	-0.1071	-0.1504	-	-	-0.087
94	-	0.143	-	-	-	0.0789
95	0.1286	0.1458	-	-	-	0.0754
96	-	-	-	-	-	0.0732
97	0.0633	0.1747	-0.0001	-	0.0535	0.0637
98	0.1203	0.1317	-0.0045	0.0088	0.0586	0.0388
99	-	-	0.0001	-	-0.0356	0.0899
100	-	-	-0.2415	-	-	-0.0524
101	0.0421	0.0508	-0.0593	-0.0169	0.1337	-0.0511
102	0.0681	0.1416	-0.0047	0.0062	0.1084	0.0974
103	-	0.0527	-	-	-	-0.1739
104	0.2252	0.1836	0.0313	-	-	0.1112
105	-	0.1335	0.0139	-	-	0.0647
106	0.1297	0.1702	-0.0078	-	-	0.1222
107	-0.1045	-0.0723	0.0145	-0.0103	-0.1648	-0.0173
108	0.0563	0.4518	0.1349	0.2029	0.3844	0.1677
109	0.1431	0.4108	0.0787	0.1954	0.3759	0.1911
110	0.3315	0.485	0.0096	0.2376	0.3227	0.3985
111	0.3661	0.3821	0.1466	0.1569	0.276	0.3066
112	0.2945	0.3963	0.1057	0.1749	0.2188	0.2622
113	0.2453	0.3159	0.1	0.0111	-	0.2796
114	-	0.2196	-	0.0966	0.148	0.1458
115	-	0.013	0.0116	-	-	0.2019
116	-	0.1926	-	-	-	0.1033
117	-	0.2133	-	-0.0557	-	0.112
118	0.1986	0.1717	0.0142	-	-	0.0936
119	-	0.4778	0.095	0.228	0.2886	0.0959
120	0.047	-	-	-	-	0.1188
121	-	-	-0.0813	-	-	-0.0484
122	-	0.1959	-	-	-	0.1214
123	0.0996	0.1509	0.0384	0.0923	0.1854	0.1868
124	0.1526	0.1647	0.0391	-	0.093	0.1582
125	0.0854	0.0971	-0.0313	-	0.0593	0.069
126	-	0.0723	-0.0435	0.0051	0.0693	0.0359
127	0.0408	0.085	-0.0854	-0.0355	0.063	-0.0944
128	-	-	-	-	-	-0.0859
129	0.0216	-	-	-	-	0.031
130	0.0378	0.0584	-0.0923	0.05	-	0.0217
131	-	-0.0065	-	-	-	0.1089
132	0.053	0.0363	0.05	0.0882	0.097	-0.0156
133	-	0.2318	-	-	0.185	0.0233
134	-	0.2472	-	-0.1023	-	0.0904
136	-	0.1041	0.0526	0.0003	0.1688	0.1129
137	0.1487	0.112	0.0776	-0.0139	0.1249	0.119
138	-	-0.0924	0.0175	-0.0706	-0.0169	0.069
139	0.1869	0.1137	0.1246	0.0479	0.1641	0.164
140	-	-	0.0039	-	-0.1435	0.1361
141	-	-	-	0.0116	-	-0.0071
142	-0.069	-	-	-0.0491	-0.0766	0.0457
143	0.0743	0.0493	0.0336	0.0259	0.0805	0.065
144	0.1024	0.0987	-0.0115	0.0256	0.1198	0.0213
145	0.1126	0.0557	-	-0.0643	-	0.1599
146	-	-	-	-	-	0.1149
147	0.1129	0.0603	0.0496	-	0.1757	0.1169
148	0.1321	0.0796	0.017	0.0313	0.1072	0.0764
149	0.014	0.0434	0.0129	-	-	0.1707
150	-	0.3853	0.1648	0.131	0.0942	0.1955
151	0.0134	0.0583	0.0011	0.0471	0.0666	-0.0026
152	-	-	-	-	-	-0.5399
153	-	-	-	-	-	-0.3346
154	-	-	-	-	-	-0.4116
155	-	-	-	-	-0.0954	0.1335
156	-0.0505	-	-	-	-	0.1264
157	-0.0217	0.0209	-0.0391	-	-0.0011	0.0278
158	-	-	-	-	-	-0.4407
159	-	-	-0.1217	-	-	-0.361
160	-	-0.0563	-	-	-	-0.4528
161	-0.0471	-0.1246	-0.052	0.037	-0.2813	-0.1818
162	0.0159	0.0121	0.0104	-0.0569	0.0234	-0.0115
163	0.039	0.0055	0.0424	-0.0031	-	0.0372
164	-0.1288	-	-0.0217	-	-	-0.0918
165	-0.0484	0.0776	0.0033	0.0296	-	0.1416
166	0.0786	-	0.1043	-	-	0.1077
167	0.0608	0.0416	0.0293	-0.0039	0.0346	0.0815
168	0.031	0.0063	-0.0028	-0.0249	0.0152	0.0328
169	0.1775	-0.0003	0.0313	-0.0376	0.0659	0.0305
170	-	-	-	-	-	0.0681
171	0.0969	0.0402	0.0419	-0.001	0.0693	0.032
172	0.1244	0.0186	-	0.0077	0.0366	-0.0691
173	-	-0.0487	-0.0372	-	-0.054	-0.0159
174	-	-	-	-	-	0.0961
176	0.0908	0.0566	0.0385	-	0.2481	0.0963
177	0.0421	0.0274	-0.0004	-0.0273	0.0342	0.0095
178	-	-	0.1945	-	-	0.0591
180	-	-	-0.0176	-	-	-0.011
181	-0.0334	0.1153	-0.0361	0.0142	0.1222	0.1647
182	-	-	-	0.1792	-	-0.0233
183	-0.0002	0.176	0.0934	0.0811	0.049	0.0576
184	0.3035	-	-	0.0301	-	0.1739
185	0.0046	0.0813	0.0766	0.0847	0.0342	0.0554
186	0.0638	0.2037	0.06	0.1527	0.046	-0.0212
187	0.1396	0.0664	0.1216	0.0623	0.1125	0.0859
188	-0.0943	0.1781	-0.0518	0.1257	0.0027	0.1869
189	0.1172	0.0666	0.0821	0.0103	0.0988	0.1091
190	0.0933	0.0409	0.0845	0.0859	0.1035	0.0767
191	0.1192	0.0326	0.0409	0.0259	-	0.0876
192	0.011	0.0214	-0.0136	0.1131	0.0146	-0.0508
193	0.0013	-0.027	0.0006	-0.005	-0.0567	0.0078
194	0.0324	0.0418	0.0396	0.0457	0.0533	0.0247
195	-0.039	-	0.0565	0.0748	-	-0.0034
196	-	-	-0.0319	-	0.0871	0.0251
197	-	-	-	-	-	-0.1094
198	-	-	-	-	-	-0.1212
199	-	-	-	-	-	-0.0022
200	0.1798	0.112	0.0512	-0.0332	0.1344	0.1698
201	0.0679	0.0092	0.034	-	-	0.0158
202	-	0.0441	-	-	-	-0.0742
203	-	0.0091	-	-	-	-0.0478
204	-	-0.0743	-	-	-	-0.1056
205	0.0173	-	-	-	-	0.0251
206	-0.001	-0.0078	-	-	-	0.0141
207	0.0387	0.0067	0.0829	0.0186	0.0555	0.0593
208	-0.0056	-0.0512	0.0442	-0.0126	-0.0386	0.0092
209	0.092	0.0893	0.051	-0.0139	0.0487	0.1321
210	0.0591	0.0403	-	0.0167	-0.1387	-0.1568
211	0.0648	0.0764	-0.0129	-	-	-0.3081
212	0.0713	0.0348	0.0335	0.0366	0.0669	0.0391
213	0.028	-	0.0113	-0.0384	0.0852	0.0977
214	-	-	-0.0605	-	-	-0.1476
215	0.1261	0.0648	0.0626	-0.004	0.0435	0.0941
216	0.1447	0.059	0.0745	0.0081	0.124	0.0443
217	0.1177	0.0494	0.0275	-0.0246	0.0859	0.096
218	0.0807	0.0747	-	-0.0272	-0.0025	0.1646
219	-0.0115	-0.0598	0.0285	-0.025	0.0514	0.1122
220	-	-0.0843	-	-	-	-0.3285
221	0.1052	0.0248	-0.0477	0.0288	-0.0396	-0.0125
222	0.037	0.0311	0.0039	-0.0046	0.0583	0.0638
223	-	0.0002	0.1096	-	0.0975	0.0832
224	-	0.091	-0.0338	-0.0023	-	0.0339
225	0.084	0.042	-	-	-0.0076	0.0103
226	0.0372	-0.0351	0.0323	-	-	0.0346
227	0.027	-0.0636	0.1098	0.1955	-0.1227	-0.0271
228	-0.0421	-0.0009	0.0639	0.03	0.0229	0.0804
229	0.0736	0.0155	0.0194	0.0339	0.0497	-0.0149
230	-	-	-	-0.0411	0.0428	-0.527
231	0.0568	0.0159	-	0.0164	0.0064	0.1037
232	0.0491	-0.0434	0.0774	0.0266	0.05	0.0402
233	0.0217	0.0013	0.0542	0.053	0.0375	0.0367
234	0.0611	0.0357	-0.0038	0.0206	0.0467	0.0046
235	-0.2074	-	-	-	-	0.0985
236	-	-0.0507	-	-	-	0.0399
237	-	0.006	-0.0026	0.0354	-0.0003	0.1201
238	0.0976	0.0762	0.0073	-0.0223	0.0158	0.0604
239	0.174	0.0612	0.077	0.0318	0.1703	0.1908
240	0.1965	0.1131	0.106	0.0307	0.2097	0.2174
241	0.089	0.0556	0.0108	-0.0065	0.0959	0.0442
242	0.1088	0.0775	0.019	-	-	0.126
243	0.0993	0.0064	-0.0119	-0.0176	0.0936	0.0647
244	-	0.0046	-	0.0549	0.1074	-0.0029
245	0.0086	-0.0448	0.0107	0.0274	0.0353	0.039
246	-	-	-	-	-	0.168
247	0.1183	0.0887	0.0333	-0.0116	0.1277	0.1437
248	0.0686	0.0657	-0.0035	-0.0259	0.1064	0.1282
249	-0.0735	-0.0093	-0.0165	-0.0287	-0.0881	0.0088
250	0.1617	0.0283	0.0552	0.0707	0.1594	0.0586
251	0.0787	0.0079	0.0013	-	0.131	0.0603
252	-	-	-0.0889	-	0.0374	-0.2636
253	0.0096	-0.0059	0.0332	-0.0319	0.1592	0.0452
254	0.192	0.0869	0.0964	-0.008	0.177	0.1558
255	0.0856	0.0766	0.0206	0.0235	0.1522	0.1468
256	-	-	-	-	-	-0.154
257	-0.0643	-	-0.0014	-	0.0552	-0.2161
258	0.0543	0.0158	0.0265	-	0.0882	-0.0215
259	-	-	-0.044	-	0.0222	-0.1202
260	-	-	0.1235	-	0.0401	0.0731
261	-	-	-	-	-	0.071
262	0.0072	0.014	-	-	-	-0.2132
263	-0.0427	-0.0426	-	-	-	-0.0627
264	-0.0684	-0.0076	0.0134	0.0179	-	-0.1974
265	0.0178	0.0343	-0.0721	-0.0777	-0.0098	0.0487
266	0.1444	0.0539	-0.0179	-0.0414	0.1236	0.1598
267	-	-	-	-	-	-0.4658
268	-0.3288	-0.0047	-	-	-	0.0648
269	-	-	-	-0.0173	0.0611	0.058
270	-	-0.2796	-0.083	0.0317	-0.342	-0.4937
271	0.0281	-0.0078	0.0118	0.0003	0.0185	0.066
272	-0.0246	-0.0259	-0.0305	-0.0219	-0.0168	-0.0438
273	0.0576	0.0412	-0.1005	0.3522	-0.0078	-0.2364
274	-0.1268	-0.1871	-0.0377	0.0391	-0.1108	-0.158
275	0.1964	-	0.1141	-	-	0.1545
276	0.2089	0.1227	0.1404	0.0499	0.127	0.1453
278	0.1123	0.0798	0.0937	0.0499	0.0819	0.1049
279	-	-	-	-	-	-0.1721
280	-0.2938	-0.1146	-0.0431	-0.2001	-0.2778	-0.0814
281	-0.2601	-0.3137	-0.0493	-	-	0.0484
282	-	0.0654	-	-0.0323	-	-0.0149
283	-0.015	0.0169	-0.0522	0.0172	0.0031	-0.0002
284	-0.1135	0.0348	-0.0387	0.0825	0.0095	0.0147
285	-0.4187	-0.3356	-0.1364	0.0313	-0.153	-0.1989
286	-0.2648	-0.0458	-0.2309	-0.0078	-0.1992	-0.2575
287	0.006	-0.0313	-0.0177	-0.0211	-0.0473	-0.0023
288	0.0262	-0.0617	0.0005	-0.016	-0.0333	0.0595
289	-0.023	0.0667	0.0943	0.0159	0.0733	0.1438
290	-0.0514	0.0013	-0.0045	0.0477	0.0378	-0.0539
291	0.0417	-	-	-	-0.0487	-0.0318
292	-0.4003	-0.4229	-0.3721	-0.3005	-0.4843	-0.4094
294	-	-	-	0.0452	-	-0.0386
295	-	-	-	-	-	-0.4165
296	0.0354	-0.0788	-0.0141	0.0084	-0.0664	-0.004
297	0.1278	0.0641	-	-	-	0.0002
298	-0.091	0.0131	-	-0.0765	-	0.0367
299	-	-	-	-	-	-0.5339
300	0.1407	-0.1185	-0.0271	0.3954	0.0282	-0.6853
301	0.2366	0.0647	-0.0005	-0.1448	0.1633	0.0743
302	-	-	-	-	-	-0.1735
303	-	-	-0.0727	-	-	-0.4499
304	-0.0663	-0.0441	-0.0026	-0.0152	-0.0857	-0.0062
305	-0.1028	-0.1069	-0.0655	-0.0481	-0.112	-0.0773
306	-	-	-	-	-	0.1169
307	-	-0.0539	-	-0.0161	-	0.017
308	0.0579	0.1006	-	-	-	0.0452
309	-	-	-	-	-	-0.3753
310	-0.0734	-	-	-	-	0.1754
311	-	-0.1456	0.0078	-0.0251	-0.0614	-0.0082
312	0.0126	0.0011	0.0316	-0.0039	0.0064	0.0795
313	0.2354	0.2044	0.0382	0.0518	0.1454	0.1595
314	-	0.176	-	0.0089	-0.0189	0.0616
315	0.1169	0.1907	-0.0075	0.0504	0.1733	-0.0171
316	-	0.0134	-	-0.0626	-0.1604	0.004
317	0.1049	0.1315	0.0253	0.0061	-	0.0576
318	-	-	-	-	-	-0.4163
319	0.0464	0.0266	0.0191	0.0192	0.0067	0.054
320	0.1232	0.1712	-0.0083	-0.0039	0.0885	0.0576
321	-	0.1631	-	-0.0447	-	-0.1173
322	0.0714	0.0045	-0.0107	-	-0.0086	0.0311
323	0.1844	0.1572	0.0255	-0.0013	0.1024	0.123
324	0.1446	0.1903	-0.0478	-0.0093	0.0936	0.1214
325	0.2144	0.057	-0.0335	-0.0383	-	0.0222
326	-0.0655	-0.1723	-0.2234	0.0107	-	-0.3183
327	0.0013	0.0057	0.1399	0.068	-0.1288	-0.1426
329	-0.121	-	-	-	-	0.0479
330	-	-	-	-	-	0.0799
331	0.0256	-	-	-0.059	0.0315	0.1697
332	-	-	0.0356	-	-	0.0698
333	-	-	-	-	0.0731	0.1655
334	0.0836	0.1869	0.0233	-0.0827	-	0.1754
335	-0.0031	0.1564	-	-0.0045	-0.0155	0.0229
336	0.0171	-0.011	-	-0.1054	-0.096	0.0074
337	-	0.1055	-	-	-	0.2705
338	-0.2559	0.0789	0.0355	0.0953	-0.012	-0.0239
339	-	-	-	-	-	0.0459
340	0.1355	0.0324	0.05	-0.0333	0.0476	0.0974
341	0.0542	0.0136	-0.0278	0.0248	0.041	-0.0267
342	0.0463	-0.0367	0.1391	0.0423	-0.0264	-0.003
343	-	0.1063	-	-	-	0.0236
344	-	-0.0159	-0.0292	-	-0.1339	0.0806
345	-	-	0.0456	0.0992	-0.0389	0.0385
346	-	0.0779	0.0206	-	-	0.0439
347	0.0735	-0.0362	0.0758	0.041	0.0282	0.0545
348	0.1437	0.1425	0.0287	0.0243	0.1253	0.024
349	0.0225	0.0005	-0.003	-0.0292	0.0316	0.0738
350	-0.0833	-	-0.0105	0.0563	-0.0259	-0.0274
351	-0.0277	-0.0547	0.0183	-0.0079	-0.0457	-0.024
352	-0.0272	0.0018	0.0641	0.1234	0.1367	-0.0538
353	-	0.0933	-	-	-	0.0094
354	0.1559	0.1429	0.0389	0.0437	0.1568	0.0771
355	0.1309	-	0.0417	0.1803	0.1254	-0.0466
356	0.1906	0.1432	0.1953	0.1509	0.2163	-0.03
357	0.1769	0.1327	0.093	0.1115	0.1237	0.0828
358	0.1185	0.1205	0.0048	0.1498	0.1354	-0.2315
359	0.1434	0.1203	0.0133	0.1249	-	-0.2012
360	0.1005	0.0637	-	-	-	-0.0771
361	-	-	-	-	0.2397	-0.1263
362	0.1009	0.0886	0.0562	0.0984	0.1825	0.0639
363	0.1214	0.1291	0.07	0.041	0.1824	0.0587
364	0.1127	0.0707	0.0038	0.0694	-	-0.1202
365	0.0951	0.0893	-0.0221	0.0566	-	-0.136
366	0.0372	0.0684	-	0.0121	-0.7645	-0.1212
367	0.0839	0.0907	-	0.0259	-	-0.1591
368	-	0.0771	-	0.0267	-	-0.0687
369	0.0825	0.0478	-	0.0576	0.0455	-0.0849
370	-0.1321	-0.0799	-0.0846	-0.041	-0.1829	-0.145
371	-	0.0273	-	0.052	-	-0.4499
372	-	-	-	-0.0632	-	-0.0271
373	-	0.0795	-	0.0218	-0.0266	-0.352
374	-	-	-	-	-	0.021
375	-	0.0125	-	-	-	-0.3513
376	-0.0656	-0.0028	-0.0006	-0.0104	-0.0541	0.0073
377	-0.0404	0.0269	0.06	-	0.0372	-0.0769
378	-0.0567	0.0899	0.081	-	-	-0.0718
379	-0.0702	-0.0105	-0.0235	-	-	-0.0317
380	0.2908	-	-	-	-	0.0899
381	-	-0.3259	-0.1422	0.0993	-	-0.2335
382	0.0914	-	0.0425	-	-	-0.0085
383	-0.1812	-0.0682	0.0186	-	-	-0.0849
384	0.0268	0.0572	0.0456	0.0311	0.0546	0.0426
385	-	0.0984	0.0365	-	-	-0.032
386	-0.0363	0.1099	-0.0023	-	-	-0.0213
387	0.1194	0.0541	0.0814	0.1147	0.1381	0.0474
388	-	-	-	0.0523	-	-0.0998
389	0.1232	0.0422	0.061	0.0043	0.1444	0.0962
390	-	0.0253	0.0332	-	-	-0.0123
391	-0.0266	-	0.0129	-	-	-0.0142
392	0.0198	-	-	-	-	0.0243
393	0.1531	0.0524	0.066	0.0076	0.1578	0.1325
394	0.0581	-0.162	0.0391	-0.0016	0.0654	-0.2788
395	-	-	-	-	-	0.0231
396	0.0323	0.0051	0.034	-0.0115	0.0425	0.0629
397	0.0164	-0.0173	-	-0.0161	-	-0.0135
398	-	0.0155	-0.034	-	0.0376	0.1107
399	-	0.0473	-	-0.0302	0.1415	0.1638
400	0.1437	0.0183	0.0657	-0.0368	0.1399	0.0736
401	0.0357	0.0042	-0.0191	-0.0485	0.017	0.0705
402	0.1273	0.1036	0.1246	0.0645	0.1115	0.1149
403	0.1291	0.0275	0.0738	0.0239	0.099	0.0762
404	-0.0305	-0.0429	-0.0164	0.1232	-	-0.0614
405	-	-	-	-0.1909	-	-0.0761
406	0.0028	0.0083	0.0017	0.0337	0.0247	-0.0104
407	0.0172	-0.0126	0.0325	0.0345	0.0064	-0.0323
408	-0.293	-0.2776	-0.2584	-0.2252	-0.3047	-0.2909
409	-	-	-0.0269	0.0062	0.0169	-0.039
410	-	0.0683	0.1063	0.0229	0.1534	-0.0457
411	-	-	0.0178	-	0.1216	-0.6858
413	-	-	0.0325	-0.0025	0.0937	0.1528
414	0.1159	0.0164	0.1014	0.0127	0.1154	0.0521
415	0.0255	-	-	-	-	-0.002
416	-0.0247	-	-0.0369	-	-	0.0038
417	0.0202	0.035	-0.1115	-0.0491	-0.0609	0.018
418	-	-	-0.0332	-	-	-0.1007
419	-0.1752	-0.103	-0.1829	-0.1072	-0.1918	-0.1473
420	-	-	-0.0717	-	0.1343	-0.3336
421	-0.0334	0.1365	-	-	-	0.0871
422	-0.1444	-0.1399	-0.0762	-0.0108	-0.0406	-0.2006
423	0.0489	0.0185	0.0559	0.06	0.0495	-0.0655
424	0.0255	0.0269	-0.0514	0.0326	0.0472	-0.2821
425	-	-0.0416	-	-	0.0382	-0.0476
426	0.0738	0.0219	-0.0405	-0.019	-	-0.024
427	0.0404	-	-	-0.0366	-0.009	-0.083
428	0.0524	0.0232	-0.0104	-0.0139	0.0278	0.0271
429	0.0217	-0.0057	0.0312	0.018	-0.0155	0.0459
430	-0.2404	-0.1821	-0.1237	-0.0448	0.0139	0.0462
431	-0.0312	-0.0623	-0.0456	-0.0168	-0.0247	-0.061
432	-0.1568	-0.5107	-0.1141	-0.2729	-	0.0794
433	-	-0.0402	0.0171	0.0707	0.1112	-0.4084
434	0.0652	0.025	0.0304	-0.031	0.0219	0.0621
435	-0.0457	-0.0433	-0.0481	-0.0082	0.1073	0.033
436	0.0599	0.0639	0.0231	0.049	0.1481	0.041
437	0.0952	0.0606	0.0596	0.0283	0.1181	0.0547
438	-0.0173	-	-	-	-0.0082	-0.0219
439	-	-	-	-	-0.0563	0.0019
440	0.035	0.0428	0.0257	0.0297	0.0938	0.0332
441	-	-0.009	-	-	-	-0.1403
442	-0.1804	-0.1665	-0.122	-0.1646	-0.1856	-0.0409
443	-	-	-	-	-0.2281	-0.1785
444	-	-	-	-	-	-0.0359
445	0.0106	-0.016	0.0438	0.0196	-0.0306	0.0119
446	-0.1424	-0.1312	-0.1507	-0.0905	-0.1432	-0.2487
447	-	-	-	-	-0.1729	-0.1559
448	-	-0.125	0.0463	-	-	0.0803
449	-0.0166	0	0.0005	0.0548	0.0923	0.0202
450	-0.2506	-0.1569	-0.1291	-0.1344	-	-0.239
451	0.0086	-0.0915	-0.015	-0.0188	0.0875	-0.109
452	0.0004	-0.0167	-	-0.0305	-	0.0864
453	-0.2128	-0.2719	-0.081	-0.0334	-0.2652	-0.2656
454	0.1104	0.1177	0.1597	0.1581	0.1915	0.2136
455	-0.0207	0.0419	0.0147	0.0065	0.0348	0.0522
456	-0.1118	-0.1287	-0.1079	-0.0963	0.0382	-0.1431
457	-	-	-0.0522	-	-	0.0493
458	-	-	-	-	-	-0.0624
459	-	-	-	0.0716	-	0.1386
460	0.0838	0.0739	0.0162	-0.0034	0.0955	0.1048
461	-	-	-	-	-	-0.0045
462	0.0492	-0.0714	-0.0641	-0.0037	0.0791	0.0576
463	-	-	-	-	-	-0.0683
464	-	-	-	-	0.0302	0.0291
465	-	-	-0.0119	-	0.0386	-0.0432
466	0.0427	0.0035	-0.0271	-0.0457	0.0524	0.039
467	-0.0303	-0.0296	-0.0329	-0.1076	-0.0335	-0.0499
468	-	-	-0.3333	-	-0.0075	-0.1484
469	-	0.031	-0.1386	-	-	-0.2792
470	0.0818	-0.0153	-0.042	-0.0178	0.0722	0.1054
471	0.077	0.0103	0.0315	0.0112	0.0458	0.011
472	-	-	0.1017	-	-0.1515	0.0041
473	-0.043	-	-0.0473	-0.1009	0.0324	-0.2194
474	-	-0.0399	-0.0007	0.0429	0.0212	-0.0414
475	-0.4495	-0.5159	-0.3027	-0.2744	-0.2516	-0.3176
476	-0.212	-	-0.1706	-0.1473	-	-0.2499
477	0.0382	-0.0977	-0.0124	-0.1103	-0.1172	0.0152
478	-	0.0441	-0.2065	-	-	-0.1778
479	-	0.0955	0	0.0184	0.1263	0.1676
480	-0.1504	-0.1032	-0.1076	-0.0404	-0.1501	0.0237
481	-0.2147	-0.3457	-0.3222	-0.1507	-0.3866	-0.3041
482	-	-0.0474	0.0616	-0.0018	0.0253	0.0041
483	0.0503	-0.0201	-	-0.0128	-	-0.073
484	-0.2933	-0.003	-0.2697	-0.0792	-	-0.1904
485	0.0203	-0.0483	-	-0.0523	-	-0.0996
486	-0.0768	-0.031	-	-	-	0.1188
487	-0.0246	-0.0445	-	-0.0296	-	-0.0826
488	-0.0487	-	-	-0.0787	-	0.2564
489	-0.0483	-0.0026	0.0333	0.0347	-0.1294	-0.102
490	-	-0.0284	-0.0745	-0.0295	0.0432	-0.0304
491	0.0902	0.0314	-0.0164	-0.1253	0.0562	0.0899
492	-0.1589	-0.2249	-0.0698	-0.0119	-0.3072	-0.3603
493	-	-0.0578	-	-0.0255	-	-0.0333
494	-0.12	0.0261	-0.0079	0.0483	-	-0.0419
495	0.0734	0.0194	-0.0557	-0.057	0.0248	0.033
496	-0.2428	-0.1029	-0.0634	-0.0687	-0.2551	-0.0759
497	-	-0.1033	-	-	-	0.0503
498	0.0854	-0.0783	-0.1086	-0.0352	-0.1995	-0.052
499	-0.1204	0.0194	-0.1688	-0.1211	0.0061	0.0746
500	-0.0082	-0.0194	-	-0.0807	-	-0.4334
501	-0.0833	-	-0.0536	-0.0533	0.0298	-0.0176
502	-0.3879	-0.1086	-	-0.0231	-	0.026
503	0.0262	-0.029	0.0149	-	-	-0.0628
504	0.0234	-0.3696	-	-0.192	-0.2298	-0.0089
505	-0.0329	-0.122	-0.0918	-0.0866	-0.1097	-0.023
506	0.0217	0.0044	-	-0.1301	-	0.0418
507	-	-	0.0424	0.0346	-	-0.0304
508	-0.0195	-0.0055	-0.0202	-0.0077	-0.0545	0.0927
509	-0.1024	-	-0.1093	-0.2416	0.0942	0.0663
510	-0.1153	-0.1083	0.1401	0.0356	-0.1967	-0.0212
511	-0.0727	-0.1003	0.0959	0.1349	-0.0189	-0.0276
512	-0.3319	-	-	-0.191	-0.2751	0.0561
513	-	-0.0402	-	-0.0891	-	-0.0375
514	0.0184	0.0822	-0.0497	0.0314	0.0839	0.0225
515	0.0616	0.0637	-0.0046	-0.0098	0.051	0.0097
516	-	-	-	-	-	-0.1862
517	-0.4186	-0.6094	-0.2565	-0.3918	-0.4765	-0.3118
518	-	-	-	-0.1513	-	-0.1146
519	0.0905	-0.0215	0.0097	-0.0365	0.0981	-0.0128
520	0.3072	0.345	0.2391	0.0049	-	0.1248
522	-0.0102	-	-	-	-0.0151	-0.0227
523	0.0197	0.0031	0.037	0.0544	-0.0004	0.0434
524	-0.1127	0.0085	0.0294	0.0159	0.0121	0.1105
525	-0.0512	-0.0288	-	-	0.0186	-0.0751
526	-	-0.0648	-0.0522	-0.0356	0.0562	-0.0404
527	0.1865	0.2152	-	-0.3954	-	0.1511
528	0.0135	0.0213	0.0753	0.0009	0.1232	-0.0024
529	0.2768	0.2448	0.0736	0.045	0.2359	0.2009
530	0.2006	0.2222	0.0884	0.0895	0.2143	0.165
531	0.0383	0.0618	0.0235	0.0962	0.0417	0.0434
532	0.2358	0.2355	0.0186	-	0.0539	0.2095
533	0.0441	-0.0199	0.0422	-0.0349	-	0.0579
534	-	0.0952	0.0728	-0.0191	-	-0.0024
535	-	-0.0286	-0.0208	-	0.0363	-0.2133
536	0.0111	-0.0638	-0.0768	-0.0343	-0.1144	-0.048
537	-0.1577	-	-	0.0401	-0.1954	0.0613
538	-	-	-	-	-	0.0647
539	-0.1066	-0.0408	0.0486	0	-0.1317	-0.0862
540	-0.1364	-0.064	-	0.0469	-	-0.0881
541	-	-0.0319	0.0417	0.0562	-0.0132	-0.0367
542	-0.1419	-0.0585	-0.074	0.0159	-0.0812	-0.1016
543	-	-0.0055	-	-0.0134	-	-0.0117
544	0.0448	0.0269	-0.0212	-0.044	-0.0158	0.1005
545	-	-	0.0361	-	-	0.0904
546	-0.0541	-	-0.1385	-0.192	-0.1252	-0.1809
547	-	-	-	-	0.062	0.1412
548	0.1883	0.2833	0.0111	-0.0537	0.0031	0.3568
549	-	-0.0361	-	-	-	-0.0496
550	-	-0.0519	-	-	-	-0.0656
551	-	0.1389	0.0479	0.0114	-	0.0276
552	-	0.3063	-0.2044	-	-0.0337	-0.0084
553	-	-0.0513	-	-	-	-0.0687
554	-	0.0241	0.0297	0.0214	-	-0.0499
555	0.3101	0.2896	0.1919	0.0801	0.1469	0.1636
556	-0.0394	-	-	-0.0542	0.0409	-0.153
557	0.0695	0.0789	-0.0236	-	-	-0.2274
558	0.2874	0.2026	0.1372	0.0628	0.1442	0.0678
559	-0.2573	-0.1956	-0.1383	0.063	-0.2802	-0.2699
560	-	-	-0.0107	-	-	0.0502
561	0.1026	0.1143	-0.0018	0.0321	0.1114	0.128
562	0.0485	0.1113	-0.0531	0.1262	0.0652	-0.2908
563	-	0.0061	-	-	-	-0.0867
564	-	0.0998	-	-0.0157	-0.0454	0.0949
565	-	0.0079	-	-	-	-0.0183
566	0.1292	0.0377	0.1004	-	0.2161	0.1736
567	0.0495	0.0626	-0.037	-0.0659	0.0381	0.145
568	0.0016	-	-	-0.0069	-	-0.0542
569	0.0169	-0.003	-	0.0168	-	-0.0203
570	0.0418	-	-	0.0096	-	-0.0265
571	0.0422	-0.0014	-	0.011	-	-0.0189
572	0.0735	0.0647	0.0742	0.049	0.1248	0.2142
573	-	-0.1525	-	-	-	0.0565
574	0.0201	-	-	0.0137	-	-0.0323
575	0.0353	-	-	0.0163	-	-0.0415
576	-	0.0006	-0.0197	-0.0644	-0.0849	0.04
577	0.0462	0.0006	0.014	-0.0063	-	-0.0366
578	-	0.0025	-	-	-	-0.0337
579	-	-0.0684	-	-	-	-0.23
580	-	-	-	-	-	-0.031
581	0.0904	0.1387	0.025	0.046	0.1299	0.1149
582	-0.1962	0.0471	-0.1263	-	-0.0979	0.0272
583	0.054	0.0095	-0.1906	0.015	-	-0.0334
584	0.0811	-	-	-	-	-0.0092
585	-	0.013	-0.105	0.0045	-	-0.0326
586	-	0.0226	-	-	-	-0.0062
587	-	-	-	-	-	-0.1116
588	-	0.0212	-0.1094	-0.005	-	-0.015
589	-0.192	-0.2025	-0.1486	-0.1097	-0.2064	-0.1681
590	-	-	0.0835	0.1461	-	-0.14
591	-0.0457	-0.2368	-0.0361	-	0.025	-0.1722
592	-0.1279	-0.1157	-0.0787	-0.0498	-0.1781	-0.1697
593	-0.0704	-0.0643	0.062	-0.0432	-0.0454	-0.017
594	0.2681	0.1712	0.1043	0.0302	0.1406	0.1858
595	-0.0371	-0.1161	-0.0114	-	-0.1353	-0.1534
596	-0.0645	-0.0864	0.0594	0.1203	-0.0587	-0.2102
597	-0.0188	-0.0257	0.0587	0.085	-0.0079	-0.1442
598	-	-	0.0374	-	-0.0374	-0.0185
599	-0.0562	-0.0336	0.1243	0.1998	-0.0348	-0.1024
600	-0.0468	-0.0261	-0.0304	-0.0222	-0.0409	-0.0412
601	-0.0945	-	0.0856	0.0597	-	-0.1089
602	0.1456	-	0.0703	-	0.1712	-0.0466
603	-	0.1238	0.0776	0.0202	0.1069	0.2813
604	-0.0745	-0.1818	0.0816	0.1564	-0.0686	-0.2294
605	-0.1947	-0.1443	-0.0119	0.08	-0.1703	-0.1887
606	-0.065	0.0418	-	-	-0.0784	-0.0619
607	-0.1501	-0.1809	0.0307	0.0787	-0.0791	-0.2942
608	-0.2339	-0.2112	-0.0078	0.3333	0.0224	-0.4807
609	-	-	-	-0.1077	-	0.4516
610	0.0145	-0.0391	0.0188	-	-0.0661	-0.2501
611	0.0179	0.0391	-0.0499	-0.0642	0.0657	-0.023
612	-	0.3067	-	-	-	0.3799
613	-0.0038	-0.1823	0.0047	0.0866	-0.1191	0.0335
614	0.198	-0.0272	-	-	0.0498	-0.0299
615	-	-	-	-	-	-0.2258
616	-	-	-	-	0.0174	-0.0883
617	-	-	0.0117	-	0.1227	0.2048
618	-0.0291	-0.0186	0.0391	0.0392	-0.0919	-0.0337
619	-	0.0291	-	0.0134	-	-0.0165
620	-	-	-0.0416	-	-	-0.0201
621	-	-	-	0.0977	-	0.0223
622	-0.0355	-0.022	-	0.1453	-0.0579	-0.2014
623	-	-	-	-	-	0.3303
624	-	-	-	-	-	-0.0204
625	-0.1737	-0.1027	-0.0549	-0.0076	-0.2361	-0.1374
626	-0.1004	-0.0921	-0.0002	-0.0616	-0.1604	-0.0709
627	0.0968	0.0232	-	0.3193	0.0968	-0.3052
628	-	-0.0413	-	-	-	0.0642
629	-	-0.0151	0.0154	0.0242	-0.1238	-0.0613
630	-0.0172	-0.0915	-0.002	0.0048	-0.1073	-0.093
631	-	-0.0416	-	0.2021	-	-0.1368
632	-	-	-	0.1658	-0.1061	-0.3017
633	-	-	-	-	-	0.0987
634	-0.0084	0.0655	0.0726	0.0358	0.0279	0.0331
635	0.1652	0.0336	0.1047	0.1265	0.1344	0.0514
636	0.1498	0.1236	0.0295	0.083	0.0996	0.0324
637	0.1068	0.0635	0.0775	0.1374	-0.0577	-0.07
638	-	0.1249	0.065	0.1211	-0.2015	-0.0354
639	-	0.0682	0.0292	-	0.0135	-0.025
640	-	0.017	-	-	-	0.0117
641	0.1121	-0.0283	0.0635	0.089	0.0543	-0.0807
642	-	-	-	0.1173	0.11	0.0555
643	-	0.0198	-	-	-	-0.0657
644	0.1291	0.1284	-0.0046	0.0426	0.0833	0.0429
645	-	-	-	-	0.0503	-0.3486
646	0.0479	-	-	-	-	0.002
647	-	-	-	-	-	-0.016
648	0.2552	0.1842	0.1684	0.2099	0.175	0.1258
649	0.1895	0.0851	-	-	0.2006	0.0727
650	0.1184	0.0371	0.0547	0.1507	-	-0.0255
651	0.061	-0.0254	0.0079	0.0348	0.091	-0.0313
652	-	-	-	0.0569	-	0.0398
653	-0.0117	-	-0.0289	-	0.0805	-0.0496
654	-	-0.0507	-0.0033	0.0126	0.0601	-0.0459
655	0.1548	-0.0446	0.1197	0.1235	0.024	-0.1393
656	-	-	-0.001	0.0287	-	0.0157
657	-	-	-0.0254	-	-	0.0324
658	-	0.0345	-	-	-	-0.3861
659	0.1562	0.0775	-	0.183	-	0.0113
660	-	-0.0448	-	-	-	-0.0764
661	0.1979	-0.0973	-	-	-0.0706	-0.1486
662	-	-	-0.0513	0.0379	0.0862	-0.0677
663	0.0805	-	-	-	-	-0.0078
664	-	0.0594	0.1376	0.0675	-	-0.0504
665	0.0787	-0.0168	-0.0452	-	0.1369	-0.0537
666	-	-0.0331	-0.0429	-0.0095	-0.1332	0.0582
667	-	0.0157	-	-	-	0.0317
668	0.0153	0.0678	0.0087	0.0817	0.0566	0.0878
669	-	-	-	-	-0.0158	-0.0039
670	-	-0.0136	-	0.0501	0.1797	-0.0462
671	-	-	-	0.1215	-	0.0968
672	0.0276	-	-0.0151	0.0856	0.0836	-0.1214
673	0.0242	-0.1512	0.0291	-	-	-0.1068
674	-	-	-	-	-	0.0318
675	-	-	-	-	-	0.072
676	-	-	-	-	-	0.0542
677	0.1935	0.1137	0.1439	-	-	-0.0254
678	0.3096	0.1504	0.1797	0.0836	0.0967	0.1905
679	-	-0.0147	0.0258	0.0847	0.0612	-0.026
680	-	0.0567	0.0422	0.0264	-	0.1861
681	0.0663	-	0.1345	-	0.0562	-0.1612
682	-	0.0527	-	-0.0028	0.0866	-0.0078
683	0.1338	0.0543	0.0519	0.1842	0.0927	-0.2331
684	0.1267	0.0288	0.132	0.1305	0.0987	-0.0031
685	-	-	-0.0564	-	-	0.1061
686	0.0565	0.0527	0.043	0.0158	0.0558	0.0939
687	-	0.0677	0.0505	-	-	0.0682
688	0.1415	0.0814	0.055	0.0066	0.0496	0.11
689	0.0353	-	-0.0099	0.1429	0.1309	-0.2112
690	0.2185	0.2306	0.2169	0.1669	-	0.2925
691	0.1919	0.215	0.0996	0.1237	0.1341	0.0803
692	-	0.0153	0.1712	0.126	-	0.0715
693	0.2268	0.2742	0.1572	0.1237	0.1955	0.2018
694	-0.114	-0.164	-0.1491	-0.1042	-0.0982	-0.1524
695	-0.0647	0.0981	0.0488	0.0123	0.0802	-0.0086
696	-0.0665	-0.0253	0.0281	0.0227	-	0.0556
697	-	0.0808	-	-	-	-0.0192
698	-	-	-	-	-	0.0246
699	0.018	-	-0.0836	-	-	-0.0958
700	0.1603	0.0798	0.1691	0.0615	0.1657	0.1246
701	0.0922	-0.0083	-	-0.0411	0.0951	-0.0046
702	0.2015	0.0587	0.0878	-0.0586	0.2811	0.0281
703	-	-	0.0212	0.0854	-	0.0015
704	-	0.0158	0.1006	-	0.106	0.0042
705	-	-	-	-	-	0.2472
706	0.1779	0.1275	0.0943	0.0566	0.1239	0.0831
707	-	-	-	-	-	0.0518
708	0.0715	0.0192	0.0404	0.0465	-	0.0417
709	-0.014	0.0377	0.068	0.0554	0.0196	0.0816
710	0.1658	-	-	-	0.2399	0.0487
711	0.0658	0.0541	0.1107	0.1367	0.0489	0.0023
712	0.1346	-	0.0645	-0.0523	0.0944	0.0522
713	-0.0811	-	-	-	-	0.0787
714	-	0.141	0.108	-	-	-0.2018
715	-	0.1865	-	0.2136	0.2074	0.137
716	0.1954	0.0349	-0.0263	0.0129	0.1535	0.1591
717	0.0951	-	0.0361	-	0.1728	0.0465
718	-	-0.0164	-	-0.0293	-0.14	0.1858
719	0.021	0.0557	0.001	0.0379	-0.004	-0.0352
720	0.1171	-	-	-	-	0.0331
721	-	-	0.2507	0.0844	0.0913	0.2467
722	0.0568	0.032	0.0091	-0.0069	-0.0123	0.0688
723	-	-	-	0.0799	0.0512	-0.0088
724	-	0.0619	0.0009	-	-0.0332	-0.008
725	0.0265	-	-0.0733	-	-	-0.06
726	0.0958	0.0653	0.0084	0.0135	0.0591	-0.0021
727	-	0.0259	0.0327	0.0552	0.1961	0.0265
728	0.2549	-	-	-0.0211	0.0376	0.0643
729	0.0455	0.0366	0.0331	0.0829	0.1	0.0433
730	0.1819	0.0752	-	0.0089	0.2093	0.0245
731	-0.0927	-0.085	-	-0.0044	-	-0.0131
732	-	-	0.1444	-	-	0.0415
733	-0.0166	-0.0561	-0.031	0.0156	-	-0.0646
734	0.0164	-0.051	-	-	-	0.1512
735	-0.1344	-0.048	-0.0377	-	-0.0834	-0.0916
736	-	-	-	-	-0.1337	0.2058
737	-0.0349	-0.017	-0.0094	-0.0298	-0.048	0.0232
738	-	-	-	-	-	0.1468
739	-	-	-0.2022	-	-	0.0308
740	0.0437	-	-	0.0195	-0.0127	0.0286
741	0.0298	0.0509	-0.0384	-0.0064	-	0.0469
742	-0.0038	0.122	0.0581	0.0767	0.0691	0.0339
743	0.0659	-	-	-	-0.0121	0.1595
744	-	-	-	-	-	-0.0154
745	0.1514	0.0428	-0.0322	-0.1218	-	0.0438
746	-0.222	-0.1508	-0.1025	-0.0307	-0.3073	-0.2
747	-	-0.0041	-0.0164	-	-	-0.0525
748	-	0.0212	-	-0.504	-	-0.509
749	-0.5926	-0.1201	-	-0.2069	-0.0498	-0.3587
750	-0.011	-0.046	-0.0687	-0.0753	0.0085	0.0029
751	0.0486	-	-	-	-	0.0648
752	0.0245	0.0249	-	0.0067	-	0.0338
753	-	0.0076	-0.0028	-0.0328	0.0567	-0.023
754	-	-	-0.014	-0.0255	-0.075	-0.0764
755	0.1009	0.0471	0.0385	-0.0152	0.1129	0.0803
756	0.0067	0.0095	-0.0894	-	0.0287	0.0751
757	-0.0332	-0.0016	0.0027	0.0332	-0.0138	-0.0029
758	0.0798	0.0288	-0.0455	-0.0664	0.033	0.0154
759	-0.1779	-0.1137	-0.1201	0.0175	-0.0906	-0.0725
760	-	-	0.2689	-	-0.3394	-0.1136
761	-	-	-	-	-	-0.0178
762	-	-	-	-	-	0.0553
763	-0.1606	-0.3165	0.0244	-0.1818	-	-0.2299
764	-0.1041	-0.0593	0.0423	0.0767	-0.0497	-0.0341
765	-	0.0533	0.0651	0.0185	-	0.0786
766	0.1089	-	-	-	0.0359	0.0888
767	-0.1188	-0.2525	-0.0506	-	-	-0.1077
768	-	0.0547	0.0093	-0.1725	0.0703	0.0497
769	-0.0142	-0.013	0.0191	-0.0293	0.0799	0.0717
770	-0.1414	-0.2291	0.0337	0.2088	-0.1563	-0.4943
771	-0.1605	-0.1956	-0.0675	-0.0601	-0.082	-0.1257
772	-0.1709	-	-	-	-0.157	0.0393
773	0.2096	0.0197	0.0095	-0.0767	0.1359	0.3586
774	-	0.0491	-	-0.0168	-0.0045	-0.0088
775	-0.0374	-0.0221	-	-0.0901	-0.1429	0.0155
776	-0.1735	-0.242	-0.0173	-0.0463	-0.2106	-0.2276
777	0.0328	-0.029	0.0387	-0.0306	0.0812	-0.0099
778	-0.0662	-0.0403	-0.0176	-0.0151	0.0241	-0.0559
779	-0.1642	0.0039	0.0104	0.0596	0.0757	-0.0867
780	0.0618	0.0467	0.0414	0.0408	0.0719	-0.0036
781	-	-	-	-	-	-0.1311
782	-	-	-0.154	-0.2075	0.0118	-0.0421
783	-	-0.0399	-0.0046	0.1289	-	-0.0409
784	-0.0256	0.0645	-	-	-	0.04
785	-0.0444	-	-	-	-0.1456	-0.0376
786	0.0386	-	-	-0.0476	0.0803	-0.0102
787	-	0.038	-0.0016	0.0141	0.0639	-0.0503
789	0.0037	-0.0876	-0.0265	-0.0612	0.0224	-0.0062
790	-0.0733	-0.0076	-	-	-	0.0253
791	0.0273	-0.0988	-0.0006	-0.101	-0.1121	-0.0358
792	-0.094	-0.0991	-0.0533	-0.0441	-0.1187	-0.02
793	0.0533	0.0292	-0.0088	-	0.0542	-0.0118
794	0.1317	-	-	-0.1638	-	0.1365
795	-	-	-	-	-	0.0664
796	0.1103	-	-	-	-	0.0997
797	-	-	-0.1916	-	-	0.0927
798	0.2454	0.2184	0.1775	0.0479	0.1323	0.308
799	0.0483	-0.0919	-	-0.0371	-0.0739	-0.0563
800	0.0736	0.0618	0.0574	0.0696	0.1193	0.0737
801	0.0301	0.0415	0.0288	0.0104	0.0243	-0.0297
802	-	-	-	-	-	0.3384
803	0.0732	0.0511	0.0633	0.0632	0.0806	0.0789
804	-	-	-	-	0.0594	0.0472
805	-	-	-	-	-	-0.064
806	0.218	-	0.1257	-	-	0.2438
807	0.127	0.0841	0.1093	0.0734	-	0.1418
809	-0.0991	-0.0396	0.0839	0.013	-0.1162	0.0187
810	0.1624	0.0675	0.1218	0.1284	-	0.0991
811	-	0.0687	-	0.0898	-	0.1534
812	0.1154	-	0.1033	-	0.0831	0.1029
813	0.0597	0.0677	-	0.0336	-	-0.0098
814	-0.0044	-0.0248	0.0239	0.02	0.0538	0.0663
815	-	-	0.1606	0.1421	0.0491	0.1777
816	0.229	0.2279	0.1763	0.1656	0.1784	0.2404
817	0.2385	0.1187	0.2005	0.2	0.2283	0.1434
818	0.1445	0.1059	0.1131	0.0665	0.1042	0.0676
819	0.022	0.009	-0.0309	-	-	0.0227
820	-	0.0192	-	-	-	0.0679
821	-	-	-	-0.0084	-	0.0494
822	-	-	-	-	-	0.0505
823	-	-	-0.3254	-	-	0.0446
824	-	-0.0191	-0.0784	-0.0391	0.0535	0.0187
825	-	-0.1431	-	-	-	0.0143
826	0.0041	-0.0455	0.0368	0.0463	-0.0519	-0.0406
827	0.0087	0.0143	0.0137	0.0094	0.0133	0.0151
828	-0.0252	-0.06	-0.0234	-0.0778	0.0351	-0.008
829	0.1225	0.0366	0.1764	-	0.101	-0.0267
830	-	0.0128	-0.1196	-	-	0.0867
831	-0.2398	-0.0253	-	-0.0383	-0.0184	-0.0138
832	-	-0.0557	-0.5187	-	-0.5462	0.0319
833	-0.0639	-	-	-	-	0.0403
834	-	0.0277	0.0737	0.0461	-	-0.0372
835	-	-	-	-	-	-0.1207
836	-	-	-	-0.0063	-	0.0245
837	0.0454	0.0316	-0.0008	0.0286	0.0481	0.0192
838	-	-0.0103	-0.536	0.0185	-	0.0445
839	-	-	-0.0021	-	-	0.0338
840	0.1602	0.0376	0.0186	-0.0511	-	0.0409
841	-	-0.0069	-	-	-0.0195	0.1845
842	-0.0164	-0.0889	-0.0227	0.0115	-0.0847	-0.0792
843	-0.1672	-0.08	-0.0574	-0.0598	-0.0694	-0.0435
844	0.0738	-	-0.0275	-0.096	-	-0.0532
845	-	-	-	-	-	0.0028
846	0.0179	0.0321	0.0568	0.036	-0.0686	0.0328
847	-0.0571	-0.0893	0.1263	0.0279	-0.0554	-0.0524
848	0.1568	0.0109	0.1356	0.0799	0.0749	0.1375
849	0.1515	0.1062	0.0101	0.0654	0.115	0.1836
850	-	-0.0356	-	-	-	-0.0654
851	0.1617	0.0501	0.0319	-	0.1738	-0.2862
852	0.0142	0.0555	-	-0.0155	0.0396	-0.0156
853	0.0094	0.0126	-0.0624	-	0.076	-0.0055
854	-	0.0341	-0.0473	0.0094	-	-0.1709
855	0.1779	0.119	0.0848	0.0566	0.0783	0.1288
856	0.0429	-0.0166	-0.1514	-	-	-0.2595
857	-	-	-	0.1051	-	-0.1959
858	0.0807	0.1112	-0.0104	0.0016	-0.0095	0.0622
859	-0.1958	-0.1753	0.0776	0.1076	-0.1482	-0.2252
860	-	0.0092	-0.0149	-	-	-0.0413
861	-0.0242	-0.0955	0.0422	-0.0274	-0.0841	-0.038
862	0.0567	-0.0042	-0.0096	-0.0744	0.0519	0.0965
863	-0.3689	-0.0162	0.3053	0.1037	-0.1819	-0.1225
864	0.0259	0.0418	-0.1372	-0.1131	-0.0056	0.03
865	-	-	-	-	-	0.0285
866	-	-0.006	-	-	-	0.188
867	-	0.0704	0.0174	-	-	-0.1082
868	-	0.1391	-	0.2297	-	-0.0238
869	-0.013	-0.0656	-0.0318	-0.0219	-0.0633	-0.026
870	-	-	-	-	-0.011	-0.0217
871	-	0.009	-	0.0132	-	-0.0399
872	-0.0142	-0.004	-	0.0418	0.0111	-0.1296
873	-0.015	-	0.0777	-	-	-0.0157
874	-	0.0556	-	-	-	-0.1875
875	0.0581	0.0501	0.0092	-0.0039	0.0829	0.0709
876	0.1202	0.078	0.0705	0.0716	0.0481	0.0001
877	0.0962	0.0572	0.0266	0.1441	0.0976	0.0784
878	0.0493	0.105	0.0036	0.0208	0.128	0.1717
879	0.0063	0.0218	-0.003	-0.0083	0.0229	0.0301
880	-0.1205	-0.0325	0.0192	0.103	0.0174	-0.111
881	-0.0018	0.0309	0.1882	-0.0342	0.0974	0.1184
882	0.0086	0.0175	0.0253	0.0433	0.0541	-0.0758
883	0.0861	0.0536	0.0319	0.0769	0.0387	0.019
884	0.0123	-0.0004	-0.0221	0.1809	-0.0066	-0.2573
885	-	-	-	-	0.0101	0.0026
886	0.005	-0.024	-0.0266	-	-0.0445	-0.1108
887	-	-	-	-	-	-0.0705
888	-	-	-	-	-	-0.0519
889	0.0085	0.0279	-0.0515	0.0075	-0.0542	-0.102
890	-0.0347	-0.1341	0.2127	0.1554	-0.0642	-0.3849
891	0.1522	0.351	-	0.1057	0.1666	0.2398
892	-0.0087	-0.0391	0.0636	0.0755	-0.0022	-0.0164
894	0.0409	0.0825	0.0048	-	-0.0699	-0.0138
895	-0.0596	0.0099	-	-0.0091	-0.0504	-0.0558
896	-	-	0.0211	-	0.1248	0.0775
897	-	-	-0.1582	-	-	0.0127
898	-	0.0436	0.0222	-	-	0.0388
899	-	0.1636	-	0.1257	-	0.0091
900	0.0316	0.1791	-	0.1306	-	0.0441
901	0.0228	-0.0001	-0.0246	-0.0125	0.0539	0.0562
902	0.0647	0.0059	-0.0132	-0.0201	0.0764	0.0918
903	0.0748	0.0794	0.0808	-0.0126	0.1172	0.1078
904	0.0076	0.024	0.0112	-0.064	0.0896	0.1037
905	-	0.1643	-	0.1256	-	0.0174
906	-	-	-	0.0514	0.0059	0.052
907	-0.0842	-0.1518	-0.1166	-0.0831	-0.0658	-0.0794
908	0.1135	0.1125	-0.0531	-0.0876	0.1179	0.1438
909	-0.1575	-0.014	-	0.0118	-0.0148	-0.0561
910	-0.0152	-	-0.0822	-	-0.0923	-0.1076
911	-	0.0564	-	-	0.0319	0.0404
912	-	0.0433	-	-	-	0.163
913	0.0118	-0.0325	0.0489	0.0917	0.0045	-0.0208
914	-	-0.1809	-0.0313	0.0127	-0.1264	-0.1855
915	-	0.0236	-0.0393	0.0431	0.0168	0.0395
916	0.0308	-	-	-	-0.3126	-0.0472
917	0.0251	-	-	-	-0.0089	-0.0141
918	-	0.0995	-	0.1057	0.21	0.0181
919	-	0.0124	-	0.0349	-	-0.0066
920	-0.0978	-0.1928	0.4385	-	-0.1079	-0.1414
921	-0.0121	-0.0582	-	0.0193	-0.0356	-0.0068
922	-	-	-	-	-	-0.4293
923	-	-0.0092	-	-0.1111	-0.0159	-0.0285
924	0.0793	0.0466	0.1063	0.153	0.0125	-0.0429
925	-	-	-0.0258	-	-	-0.0012
926	-	-	-	-	-	0.1076
927	-	-	0.1344	0.0835	-	-0.2925
928	0.0087	-0.0101	0.0839	0.0511	-	-0.0287
929	-0.0009	-0.0114	-	0.0033	-0.0173	-0.0402
930	-0.4031	-0.0969	-0.0041	0.0442	-0.0441	-0.066
931	-0.0144	0.0318	0.103	0.1283	-0.0628	-0.0437
932	-	-0.1047	0.0809	-0.0486	-0.1029	-0.0007
933	-0.0046	-0.0118	-0.0509	-0.0336	-0.0909	-0.0684
934	-0.0997	0.084	0.0359	0.0661	-0.0417	0.0625
935	-	-	0.0733	-0.1328	-0.001	0.1605
936	-	-	-	-	-	-0.1518
937	-0.0131	-0.0257	-0.021	-0.0189	0.0097	-0.027
938	-0.0506	-0.0606	-0.0245	-0.1047	-0.0778	0.0365
939	-	-0.242	-	0.164	-0.1293	-0.3925
940	-0.0788	-0.0385	-	-	-0.0371	-0.0705
941	-0.0199	-0.0053	-	-	-	-0.0513
942	-	-	-	-	-	0.0349
943	-	-0.0526	-	0.0874	0.0294	-0.0627
944	-0.0151	-	-0.0103	0.0723	-0.0349	-0.101
945	-	-	0.1011	-	-	0.0788
946	-	-	0.0889	-	-	0.0271
947	-	0.1085	-	-	0.0336	0.182
948	0.1551	-	0.0343	-	-	-0.0008
949	0.1708	-	0.0928	-	0.2627	0.0951
950	0.1703	-	0.0764	-	0.2321	0.1177
951	0.1557	-	-	0.0302	0.3057	0.0892
952	0.0092	-	0.0272	0.033	0.1467	0.0449
953	-	0.0112	-	-	-	0.0311
954	0.0322	-0.0034	0.0175	0.0111	-0.0545	0.0016
955	0.1769	-0.0933	-	-	-	0.0282
956	-	-	-	-	-	0.2229
957	-0.0088	0.0199	-	0.3045	0.008	-0.0753
958	-	-0.0273	-	0.1388	-	-0.4744
959	-	-	0.0147	-	-	0.0505
960	-0.1064	0.0176	0.0228	0.0117	-	-0.0815
961	-	-	-	0.0418	-	0.1744
962	-0.029	-0.0028	-0.1014	-0.1441	0.075	0.0723
963	0.1468	0.0181	-0.027	-0.0902	0.0309	0.0606
964	-	-0.0197	-	-	-0.0386	-0.0047
965	-	-	-	-0.0984	-	0.2665
966	-	-	-0.0187	-0.0141	-0.0317	-0.2591
967	0.0959	0.0613	0.0333	0.0077	0.1171	0.0166
968	-	0.1224	-	-	-	0.2611
969	0.0343	-	0	-	-	0.144
970	-0.0474	0.0218	-0.0725	-0.0852	-0.257	-0.2936
971	-	-	0.0733	-	-	0.1388
972	0.0137	-0.0479	-0.0453	-0.0978	0.011	-0.0042
973	-	0.1301	-	-	-	0.0245
974	-0.0709	-0.1193	-0.0148	-0.0282	-0.1043	-0.062
975	-0.1313	-0.1354	-0.0599	0.1001	-0.1844	-0.2324
976	0.2322	-0.0655	-0.0062	-	0.0164	0.0284
977	-0.1653	-0.1067	-0.0389	-0.0205	-0.0955	-0.1033
978	-	-	0.0154	-	-	0.0853
979	-	-	-0.0122	-	0.0113	0.1157
980	0.0795	0.038	-	-	-	0.0597
981	-	-	-	-	-	-0.1228
982	0.1248	-	-	-	-	0.1803
983	-0.0126	-0.1086	0.0611	0.0223	-0.0446	-0.0533
984	0.0692	-	0.0638	0.09	0.0716	0.0807
985	0.1268	-	-	-	-	0.02
986	-0.0051	0.0043	-0.0178	-0.0057	-0.023	-0.0877
987	0.1157	-0.0006	-0.2075	-0.1815	0.1094	0.0409
988	-	-	-	-0.1382	-	-0.1437
990	-0.0128	0.0468	0.0137	0.0401	-0.0586	-0.0405
991	-0.0874	-0.0222	-0.0221	0.1024	-0.0753	-0.1661
992	0.0694	0.0911	0.0079	-	-	-0.0192
993	-	-0.0986	-0.0797	-0.0019	-	0.0405
994	-0.085	0.0099	-0.0255	-0.0156	-0.0671	-0.0095
995	-	-	0.0537	0.0752	-	-0.0994
996	0.1306	0.0784	0.1683	0.1817	0.1174	0.052
997	-	-	0.0241	-	0.1889	0.1592
998	0.0028	0.0113	-0.0525	-	-	-0.1302
999	-0.0339	0.0494	0.0487	0.0635	-0.0106	-0.0558
1000	0.1451	-	0.0105	-0.03	0.0387	0.1648
1001	-	0.0686	0.0251	-0.0031	0.0456	0.1089
1002	-	-	-	-	0.0451	0.2276
1003	0.0425	-	-	0.0303	-	-0.0485
1004	0.0632	0.0594	-	0.0337	-0.0256	0.0126
1005	-0.0707	0.0537	0.01	0.0076	0.0082	0.0735
1006	-	0.0836	-	-	-	0.1082
1007	-0.0524	-	-	-0.0506	-0.007	0.0928
1009	0.0374	0.0261	-	0.1358	0.0159	0.1264
1010	-0.1117	-	0.0052	-0.05	-0.0193	0.0805
1011	-0.1125	0.031	-	-0.0139	0.0214	0.0944
1012	-0.0744	-	-	-0.0568	-	0.1205
1013	-0.0396	-0.0004	-0.0432	-	-0.0287	0.1059
1014	-0.0535	0.0171	-0.0023	-0.0635	-	0.1021
1016	0.0267	0.0319	-0.0456	-0.1265	0.0837	-0.1841
1017	0.145	0.0812	0.0644	-	0.1903	0.1953
1018	0.2098	0.17	0.1101	0.0421	0.1926	0.2601
1019	-	0.131	-	-	-	0.0233
1020	0.2485	0.0578	-	-	0.0912	0.1322
1021	0.0062	0.0551	-	-	0.0685	0.071
1022	-0.2467	0.0825	0.0352	-0.0233	-0.0171	0.0206
1023	0.036	-	0.0251	-0.0228	-	0.1617
1024	0.2821	-0.0918	0.0665	0.084	-	0.1745
1025	0.127	0.0951	-	0.0592	0.0696	-0.0808
1026	-	0.0103	-	-	-0.0589	0.0249
1027	0.1127	0.1432	0.0442	0.0169	0.1389	0.1969
1028	-	0.0363	-0.0113	-0.0922	-0.1035	-0.0374
1029	-	-	-	0.0887	-	0.0902
1030	0.0929	0.1692	0.0193	0.0198	0.133	0.1843
1031	-	-	-	-	0.0621	0.1284
1032	0.0262	0.0163	0.0622	-0.0263	-	-0.0818
1033	-	-	-	-	-	-0.1055
1034	0.2197	0.1119	0.2247	-	0.1019	0.2022
1035	-	-0.0647	0.0144	0.0209	-0.1494	-0.0537
1036	0.07	0.0012	-	0.0637	-0.2809	0.0771
1037	-0.0961	-0.059	-	-0.0419	-0.0767	-0.1468
1038	0.0427	-0.0273	-0.0309	0.1769	-0.1249	-0.2267
1039	0.1169	0.0318	0.1179	-	-	-0.0389
1040	0.0673	0.0191	-0.1008	-0.1527	0.012	0.0356
1041	-	-	-	-	-	0.0692
1042	0.0642	0.0735	0.0502	-0.0191	0.0961	0.1659
1043	-	-0.0036	0.0638	0.0213	0.0166	-0.0231
1044	0.0321	0.0053	0.0553	-	-	0.1131
1045	-0.0502	-0.0463	-	-0.0734	-	-0.026
1046	-	-0.0164	-	-	-	-0.2637
1047	0.0159	0.0423	0.2238	0.1766	0.0314	0.0189
1048	-	0.0202	-	-	-	0.0324
1049	-	-	-	-	-	-0.3103
1050	-	-0.021	-	0.0022	-0.0409	0.0078
1051	0.0545	-0.1042	0.1606	0.1675	-0.0026	0.0354
1052	-	0.062	-	-	-	0.1476
1053	0.0443	0.0217	-0.0256	0.094	0.0643	-0.3262
1054	0.0932	0.024	-	0.0789	0.0963	-0.1044
1055	0.1003	-0.0808	0.1511	0.1305	0.0876	0.0898
1056	-	-0.0591	-	-	-	0.0845
1057	0.1024	-0.0643	0.0899	0.0103	0.0607	0.1182
1058	0.0136	-0.0238	0.1922	0.1245	-0.015	0.0388
1059	-	-	-	-	-	0.1021
1060	-	0.0079	-	-0.0407	0.0114	-0.1524
1061	-0.0126	0.041	0.0014	0.0698	-0.0479	-0.0169
1062	-0.371	-0.3179	-	-	0.0066	-0.0241
1063	-	-0.2215	-0.0006	-0.195	-0.089	-0.0154
1064	-	-0.1167	0.1611	-0.0852	0.0566	-0.1294
1065	0.0928	0.0188	0.036	0.0011	0.0845	0.0342
1066	-	-	-	-	-	0.0117
1067	-0.0128	-	-	-	-	-0.0491
1068	-	-0.0502	-	-	-	0.0216
1069	-	-	-	-	-	0.0762
1070	0.0976	0.0033	0.0615	-	0.116	0.1036
1071	0.069	0.0591	-0.0472	-0.0649	0.062	0.0727
1072	0.0785	0.0639	-0.0161	0.05	0.0549	0.0553
1073	0.0791	0.0493	-0.0212	0.0587	0.0703	0.0098
1074	0.0345	0.0606	-	0.0383	0.0862	0.0802
1075	0.0798	0.0677	-0.0151	-0.0328	0.0421	0.0198
1076	0.0925	0.0138	0.0331	-	0.0901	0.0581
1077	-	-	-0.0427	0.0258	0.0548	0.0138
1078	-	0.0506	-	0.0341	0.0473	0.0033
1079	-	0.046	-	-	-	0.112
1080	-	-	-0.0149	0.0365	0.0238	0.0373
1081	0.0804	0.0984	0.0769	-0.0207	0.0435	0.1884
1082	-	-	0.0955	0.0725	0.078	0.0971
1083	-	0.1205	-	-	0.0696	-0.0088
1084	-	-	-	0.0256	0.052	-0.0345
1085	-	0.0396	-	0.0068	-	-0.0535
1086	0.0055	0.1231	0.0458	0.0438	0.0741	0.1292
1087	-	0.157	-	-0.0478	-	0.3447
1088	-	-	-	0.0057	-0.0152	-0.0112
1089	0.0197	-	-0.0063	0.0428	0.045	0.0757
1090	-	-0.0269	0.0188	-	-	-0.0181
1091	-0.0918	-0.0453	0.0054	0.0152	-0.0184	-0.0313
1092	-0.0386	-0.0258	-0.0964	-	-	-0.0703
1093	-0.1333	-0.0336	-0.0136	-	-0.0644	-0.0939
1094	-0.1188	-0.0386	-0.0592	-0.0133	-0.1712	-0.087
1095	-0.124	-	-	-	-	0.0256
1096	0.0356	0.0415	-0.0535	-0.0561	0.0405	0.0276
1097	-	0.0706	-0.017	0.0633	-0.0412	-0.0158
1098	-	-	-	-	-	0.32
1099	-0.0904	0.0322	-0.0139	-	0.0529	-0.082
1100	-0.0237	-0.0398	0.0711	0.006	-0.0526	0.1248
1101	-	-	-0.0518	-	-	-0.2272
1102	-0.0731	-	-	-	-0.0515	0.0502
1103	-0.0966	-0.0096	0.0446	0.0202	-0.0821	-0.0184
1104	-0.0017	-0.1229	0.1733	0.1678	-0.0584	-0.1886
1105	-	-0.0566	-	-	0.0683	-0.2244
1106	-	-	0.0154	-0.1439	-	0.3478
1107	-	-	-	0.0255	-	-0.0395
1108	0.0607	-0.0207	0.0274	0.1346	0.0035	0.1365
1109	-0.0851	-0.0728	-0.1065	-0.1245	-0.0174	-0.0186
1110	-0.0657	-	0.0183	-	0.0047	0.1738
1111	-	-	0.1352	-	-	0.1733
1112	-	-	-	-	-	0.2093
1113	-	-	-	0.1274	-	-0.1117
1114	0.0305	-	-	-	-	-0.1439
1115	-0.0127	-	-0.0353	0.0784	-	-0.0703
1116	-	0.0526	-	-	-	-0.3622
1117	-0.2893	-0.2395	-0.0104	-0.0173	-0.2049	-0.12
1118	0.0251	-	0.0735	-	-0.1302	-0.1074
1119	-0.1074	-	-	-	-	-0.0934
1120	0.0763	0.0853	0.0146	0.0043	0.1077	0.1401
1121	-0.0013	-0.0301	0.0569	0.2183	-0.0492	0.0142
1122	-	-0.1965	-	0.0804	-	-0.1709
1123	0.0244	-0.0079	-0.0227	0.023	-0.0655	-0.121
1124	-	0.0498	-	-0.0213	-0.0485	0.1225
1125	-	-	-0.0745	-	-	-0.032
1126	-	-	-	-	-	-0.0798
1127	-0.084	-	0.012	-	-0.0606	0.1316
1128	0.0885	0.0307	-0.0465	0.0277	-0.0055	0.0197
1129	-0.208	-0.0635	-0.0566	-0.0439	-0.1821	-0.1844
1130	-	-	-0.0438	-	-	-0.2208
1131	-0.0428	0.0412	-0.0367	-0.034	-0.0114	0.0154
1132	-	-	-	-	-	-0.2293
1133	-	-	-	-	-0.0347	-0.0608
1135	0.1102	0.0407	0.1255	0.2172	-	-0.1884
1136	-	-0.0681	-	0.0824	-	-0.126
1137	-	-	-0.0331	-	-	-0.0096
1138	-	-	-	-	-	0.0829
1139	-	-	-	-	-	0.0609
1140	-0.0322	-0.0051	0.0444	-0.0164	-0.0892	-0.018
1141	-	-	-	-	-	-0.1536
1142	0.1161	-0.0413	0.0482	0.0873	0.0281	-0.0225
1143	-0.0203	-0.0246	-	-	-	-0.181
1144	-0.0385	-0.0074	0.0211	0.0077	-0.058	0.0448
1145	-	-	-	-	-	-0.1918
1146	0.0013	0.0006	-0.0927	-0.0589	0.0008	0.0389
1147	0.0932	0.1259	0.0828	0.1092	0.1078	0.0725
1148	0.0939	0.0136	0.0904	-	-0.0028	-0.0369
1149	-0.0123	0.0197	-0.023	-0.0715	0.0132	0.0839
1150	-	0.0892	-	0.0844	-	0.0912
1152	-	-	-	-	-	0.2184
1153	0.0247	0.0391	-0.0219	-0.0766	0.0126	0.0414
1154	-	-	-	-	-	0.0475
1155	0.1139	-0.0123	0.2128	0.1179	0.1215	0.119
1157	-0.0179	-0.0177	-0.038	-0.0646	-0.1077	-0.0189
1158	0.0099	-0.0117	0.2227	0.1679	-0.0056	-0.0944
1159	-	-	0.1874	-	-	0.089
1160	-	-	-	-	-	-0.0947
1161	0.0244	-0.0879	-0.0023	-0.0246	0.0079	-0.0308
1162	0.0167	-0.0261	-	-0.053	-0.0433	-0.119
1163	-	-	0.1117	-	-	-0.0641
1164	-0.1116	-0.157	-0.1482	-0.1153	-0.1789	-0.1871
1165	-0.0206	-0.0157	0.0617	-0.01	-0.0435	-0.0841
1166	-0.0881	-0.0589	0.0697	-0.011	-0.119	-0.0766
1167	-0.0154	-0.0858	-0.0662	-0.082	-0.0596	-0.0778
1168	-0.2075	-	0.086	0.0696	-	-0.2961
1169	-	-0.0872	-	-0.0037	0.0723	-0.0904
1170	0.0769	0.1399	0.0792	0.1521	0.1239	0.0171
1171	-	-	0.1648	-	-	-0.053
1172	-0.0759	-0.1093	-0.0094	-0.0567	-0.1511	-0.0338
1173	-0.0009	0.033	0.0661	0.001	-	0.1467
1174	0.1055	0.0327	0.0247	0.0333	0.0231	-0.0366
1175	-	-0.0725	-	-0.0986	0.002	-0.1961
1176	-0.0272	-0.0583	-0.092	0.0238	-0.2211	-0.3433
1177	-0.017	-0.0273	-0.0276	-	-0.0304	0.0236
1178	-0.0725	-0.0392	-0.0353	-0.1061	-0.0742	-0.0129
1180	-0.2815	-0.0715	-	-	-	-0.1198
1181	-	-0.0182	0.223	0.0654	0.1086	-0.1899
1182	-0.0665	-0.0393	-0.063	-0.1082	-0.1039	-0.0487
1183	-	-	-	-	-	0.057
1184	0.0241	-0.0064	-0.0196	-0.0333	0.0867	0.1075
1185	-	-	-	-	-	-0.1527
1186	-	-	-	-	-	-0.0677
1187	-0.0346	-0.041	-0.0828	-0.0878	-0.008	-0.0312
1188	-0.0018	-0.0015	-0.0112	-0.0613	-	0.0737
1189	-	-0.0445	-0.079	-	-0.0073	0.0053
1190	-	-	-	-	-	-0.3494
1191	-0.0257	-	-0.0031	-	-	-0.0285
1192	0.018	-0.0625	-	-	-	-0.2466
1193	0.0322	-0.0226	-0.0222	-	-	-0.0758
1194	-0.0625	-0.1038	0.0255	0.0127	-0.035	-0.0691
1195	0.0079	-0.057	0.0075	0.0059	0.0049	-0.0422
1196	0.0303	-0.0666	0.1752	0.0062	0.0173	-0.3435
1197	-	-	-	-	-	-0.1166
1198	-	-	-	-0.0036	-0.2494	-0.2087
1199	-0.1527	-0.1436	0.1339	-	-0.1013	-0.3111
1200	-	-0.1103	-	-	-	0.044
1201	0.1033	0.0887	0.0304	-0.0393	0.0914	0.1727
1202	-0.0995	-0.1044	-0.0757	-0.072	-0.103	-0.1379
1203	0.0928	-0.0181	-	0.089	-	-0.3196
1204	-0.0084	-0.0243	0.0273	0.0455	-0.0053	-0.0232
1205	-	-	-	-	-	-0.4903
1206	-0.1633	-0.0713	-0.0651	-0.0387	-0.0999	-0.0028
1207	-0.0867	-	-	-0.0312	-0.0905	-0.0962
1208	-0.0403	-0.0088	-0.0075	-0.0593	-0.0089	-0.0535
1209	0.2314	0.179	0.0579	-	0.1898	0.2997
1210	-0.0983	-0.0438	-	-0.075	-0.0959	-0.0969
1211	-	-0.0824	-0.1482	-	-0.0664	-0.2481
1212	-	-0.0899	-	-	-0.0288	-0.0713
1213	-	0.0579	-	-	-0.1253	-0.1401
1214	-	0.0396	0.0097	-0.1543	-	-0.1722
1215	-0.0414	0.0677	-0.1129	-0.0718	-0.1422	0.0479
1216	-	-0.0432	-	-0.0362	-0.0584	-0.0473
1217	0.0359	0.0512	-0.0152	-0.078	0.0215	-0.035
1218	-	-	-	-	-	-0.1433
1220	-	-	-	0.0451	-	0.0773
1221	-	-0.0129	-	-0.117	-	-0.0064
1222	-0.0595	-0.0036	-0.0409	-0.005	0.032	0.0023
1223	-0.0303	-0.047	0.0518	-0.022	-0.0813	-0.007
1224	-	-	-	-	-	-0.0189
1225	-	-0.0324	-0.025	-0.0695	-	-0.0579
1226	0.0691	-0.0404	0.0686	-0.0299	-0.0228	0.057
1227	-	0.0291	-	-	-0.1681	-0.3188
1228	-0.0746	-0.0647	-0.0533	-0.0742	-0.2265	-0.1176
1229	0.048	0.0842	0.0573	0.0311	-0.0491	0.145
1230	0.2715	-	0.1931	-0.0679	-	0.2909
1231	-0.0912	-0.0658	-0.0288	-0.0172	-0.0779	-0.0627
1232	0.0658	0.078	-0.0488	-0.0459	-	0.0546
1233	-	-0.0785	-	-	-	0.0904
1234	-	0.064	-	-0.0279	-	0.156
1235	-	-	-	-	-	0.0239
1236	-0.1387	-0.0162	-0.1059	-	-	-0.1263
1237	-0.0047	-0.0022	-0.1071	-0.019	-0.0557	-0.0658
1238	-0.0475	-0.0815	0.0012	-0.0476	-0.07	-0.0535
1240	-	-0.1263	-0.0236	-0.0532	-0.1186	-0.1892
1241	-	0.1798	0.0435	-	-	0.0338
1242	0.1528	-	-	0.0495	0.1086	-0.004
1243	-	-	-	-	-	-0.077
1244	0.0559	0.0472	0.0858	0.0462	-	0.0449
1245	0.2505	0.0959	0.1341	0.1198	0.2741	0.1062
1246	0.2074	0.1924	0.0587	0.0227	0.1748	0.1484
1247	-	-0.0694	-0.0881	-0.1522	-0.0354	0.1017
1248	0.0487	0.0573	0.0248	0.0077	0.0712	0.0437
1249	0.0137	-0.0478	-0.0064	-0.1135	0.043	-0.0156
1250	-0.0019	-0.0459	0.0035	-0.0468	-	-0.1473
1251	-0.02	0.0405	-0.0391	0.177	-	-0.2856
1252	0.0346	-0.0134	-0.0181	-0.0192	0.052	0.0287
1253	-	-	0.1243	-	-0.168	-0.0398
1254	-0.0026	-0.215	-	-	-	-0.191
1255	-	0.0052	-0.0662	-	0.0576	-0.0106
1256	-0.1154	-0.128	-0.0521	-0.0368	-0.1425	-0.0717
1257	0.0591	0.0702	-0.0138	-	-	0.1034
1258	-	-	-	-	-	-0.1102
1259	-0.1765	-0.0596	-0.1649	-0.0725	-0.1505	-0.1458
1260	-	-	-0.0041	-0.0551	-	0.024
1261	-0.2661	-0.1894	-0.094	-0.0696	-0.2646	-0.1476
1262	-0.1197	-0.0521	-0.1091	-0.1277	-0.1443	-0.0905
1263	-	-0.0924	-	0.0026	-	-0.1386
1265	-0.0146	-0.044	-0.0302	0.09	-0.0354	-0.3332
1266	-0.0268	-0.0009	-0.0527	0.0133	-0.1154	-0.0539
1267	-	-	-	-	0.1017	-0.0114
1268	-	-0.1553	-	-0.2127	-	-0.2376
1269	0.1525	-	-	-	0.1896	0.265
1270	0.0353	-0.0222	0.0547	-0.052	0.0159	0.0191
1271	0.0951	0.0922	-0.0055	0.0162	0.1154	0.1044
1272	-	-	-	-	-	-0.2431
1273	0.004	-0.0297	-	0.0066	-0.0956	-0.1182
1274	-0.0116	-0.0327	-0.0597	-0.0478	0.0165	-0.0516
1275	-	-0.0574	-	-	-	-0.3026
1276	-	0.0998	0.0445	-0.0487	-0.027	0.0383
1277	0.1501	0.1598	0.0403	0.0021	0.1432	0.186
1278	-0.0329	-0.0435	-	0.0868	-	-0.0788
1279	-0.0888	-	-	-	-	-0.1931
1280	-0.1674	-0.0631	-0.0381	-0.0989	-0.1129	-0.1853
1281	-0.0252	-0.043	-0.1314	-0.0352	-	-0.2015
1282	0.044	0.0107	-0.0157	-0.0232	0.0656	0.0404
1283	-0.1329	-	-0.1031	-	-0.1312	-0.0859
1284	-0.0564	-0.1248	-0.0579	-0.0706	-0.1428	-0.1764
1285	-	-	-	-	-0.108	-0.0237
1286	-0.1732	-0.0179	-	-0.0094	-	-0.2501
1287	-	-	-	-	-	-0.3766
1288	0.041	0.0194	-	-	0.0202	-0.0093
1289	-0.0004	-0.0297	-	-0.0301	-0.0336	-0.0465
1290	0.1148	0.0852	0.0187	-0.0438	0.1028	0.1157
1291	-0.1389	-0.1845	-0.122	-0.2748	-0.0312	-0.2236
1292	-	-	-0.0899	-	-0.098	-0.046
1293	-	0.0132	-	-	0.1254	0.1019
1294	-	-	-	-	-	-0.0105
1295	-0.094	-0.1552	-0.1128	-	-	-0.1149
1296	-	-	-	-0.0061	-	0.158
1297	0.0659	0.0344	0.0102	-0.0471	-0.0046	0.1386
1298	0.0147	-0.0267	-0.0091	-0.0405	-0.0107	-0.0784
1299	-0.0541	-0.1039	-0.0646	-0.0001	-0.0121	-0.1119
1300	-0.0879	-0.1754	0.1104	-0.004	-0.1731	0.0012
1301	-	-	-0.0381	-	0.0552	-0.0402
1302	-0.0812	-0.1549	-0.088	0.1302	-0.0007	-0.4067
1303	0.0549	-	-	-0.0399	-	-0.0283
1304	-0.1072	-0.0801	-0.0044	0.0168	-0.1373	-0.1046
1305	-	0.1119	-	-0.0796	-	-0.0228
1306	-0.091	-0.1068	-0.0802	-0.0633	-0.1267	-0.1307
1307	-0.0623	-0.06	-0.0067	-0.0318	-0.0965	-0.0352
1308	-	-	-	-	-	0.3067
1309	-0.0949	-0.0671	0.0394	0.0188	-0.18	-0.1184
1310	-	-	-0.07	-	-	-0.0127
1311	-	-	-	-	-	-0.0725
1312	-0.0918	-0.0606	0.0439	0.0524	-0.0718	-0.0175
1313	-	-	-	-	-	0.0259
1314	-	-0.1531	-	-0.0946	-	-0.0766
1315	-0.0508	0.0261	-0.0189	0.1245	-0.035	-0.0684
1316	-	-	-	-	-	0.1995
1317	0.0917	0.1518	0.007	-0.0466	0.1198	0.1972
1318	-0.2906	-0.3169	0.1174	0.1302	-0.2415	-0.2381
1319	-	-	0.0843	-	-	0.0748
1320	-	-0.1795	-0.1404	-	-	-0.2184
1321	-0.0584	-0.0454	-0.0171	-0.0454	-0.1195	0.016
1322	0.0097	-0.1405	-0.0388	-0.1407	-0.0683	0.0801
1324	-0.2243	-0.2303	-0.0873	-0.0647	-0.2458	-0.1615
1325	-0.09	-	-	-	-	0.0242
1326	-	-	-	0.1794	-	-0.4267
1327	-0.1278	-0.0446	-0.1305	0.0265	0.0114	-0.1049
1328	-0.305	-0.39	0.1369	0.0869	-0.2371	-0.3162
1329	-	-0.0655	-	-0.1651	-	0.0204
1330	-	-0.0066	-0.0117	-0.0285	-0.0293	0.0466
1331	-0.079	-	-	-0.0103	-0.1829	-0.0904
1332	-	0.1541	-	-	-	0.1653
1333	-	-0.0552	-	-0.0199	-	-0.1779
1335	-0.2121	0.0717	0.1007	0.0047	0.1561	0.143
1336	-0.095	-0.0036	-0.0996	-0.1042	-0.1412	-0.0367
1337	-	-	-0.0057	0.0324	-	-0.0376
1338	-	-0.129	-	-0.0197	-	-0.2323
1339	-	-0.1036	-	-0.0332	-	-0.1511
1340	-0.1857	-0.0455	-0.0442	0.0462	-0.1735	-0.0194
1341	-	-0.2537	-	-	-0.1126	-0.0866
1342	-	-	-	-	-0.0318	-0.0711
1343	-0.1286	-0.1138	-0.1219	-0.1534	-0.1881	-0.0801
1344	-0.4051	-0.4099	-0.2925	-0.2021	-0.2846	-0.3341
1345	0.2434	0.0757	-	0.0742	0.2558	0.0848
1346	-0.0663	-0.0559	-0.0154	0.0058	-0.0994	-0.0673
1347	-0.0879	-0.1208	-	0.079	-0.2584	-0.1506
1348	-	-	-	-	-	-0.0424
1349	-	-	-	-	-0.3178	0.0315
1350	0.0791	-0.1224	-0.0148	0.0387	0.0479	0.046
1351	-0.0673	-0.0576	0.0063	-0.0619	-	-0.0135
1352	-	0.0501	-0.0096	0.0923	-	0.1626
1353	-0.0794	-	0.0073	0.0832	0.0072	-0.2604
1354	-	-	-	0.0501	-	-0.4395
1355	-0.0041	0.0299	0.0135	0.0292	-0.0324	-0.0721
1356	-0.1205	-0.0627	-0.0349	-0.0138	-0.0787	-0.0449
1357	0.068	0.1025	0.0434	0.021	0.1241	-0.0046
1358	-0.0623	-0.0806	-0.1005	-0.1315	-0.1007	-0.0689
1359	-0.0362	0.0412	-0.0185	-0.0662	0.0372	0.1057
1360	-	-0.0006	-0.019	0.007	-0.0934	-0.0951
1361	-0.0232	-0.1596	-0.1344	-	-	-0.0313
1363	-0.1511	-0.2077	-0.0803	-0.1526	-0.1977	-0.1613
1364	-0.0277	0.0136	0.0709	-	-0.0423	0.1659
1365	-0.0051	-0.1119	-	-	-0.0304	-0.0643
1366	-	-	-	-	-	0.113
1367	-0.0542	-0.0836	-	0.0177	-0.0167	-0.0387
1368	-	0.0346	-0.0297	0	-	-0.0413
1369	-0.0173	0.0098	-0.0783	-0.0437	-0.0103	-0.013
1370	-	-0.0524	-0.0348	0.0668	-	0.0102
1371	-	-	-	-	-	0.1455
1372	-	-	-	-	0.0198	-0.2204
1373	-	-	-	-	-	-0.0849
1374	-	0.225	-	-0.1108	-	0.3548
1375	-0.0155	-0.0188	-0.0726	0.0454	-0.0259	-0.0363
1376	-	-0.2037	-0.107	-	-	0.0127
1377	-	-	-	-	-	-0.1347
1378	0.059	-0.011	-0.0073	0.0086	-0.0413	0.0502
1379	-0.1002	-0.1059	-	-	-	-0.2408
1380	-	-	-	-	-	0.0304
1381	-0.0986	-0.078	0.0435	0.0678	-	-0.1536
1382	-	0.0219	0.0738	0.034	-	0.069
1383	0.0305	-0.1983	-0.0424	-0.1769	-0.1416	-0.145
1384	-0.138	-0.0534	-0.0738	-0.0459	-0.0662	-0.026
1385	0.0062	0.0987	0.0059	-0.0279	0.0408	0.0324
1386	-	-0.1983	-	-	-	-0.1947
1387	0.0094	0.0052	-	0.0309	0.0439	0.0176
1388	-0.0264	-	-0.0268	0.0642	-	-0.4646
1389	-	-	0.0514	-	0.0541	0.0521
1390	0.0232	-0.0364	-0.0133	-0.1429	0.0326	0.1156
1391	-0.122	-	-	-0.0329	0.0349	-0.1042
1392	-0.0453	-0.0162	-0.2919	-0.0414	0.0194	0.0211
1393	-	-	-	-	-0.2559	-0.0326
1394	-	-0.0688	-0.0153	0.0116	-0.0374	-0.2187
1395	-	0.1047	-0.0044	0.0412	-	0.1208
1396	-	-	0.0038	-	-0.0828	0.0242
1397	-0.121	-0.0692	0.0311	-0.0044	-0.0894	-0.1091
1398	0.1354	0.2404	0.0475	-0.1164	0.0963	0.0872
1399	-0.0072	0.0147	0.0339	-0.0255	-0.0063	-0.0455
1400	-	-0.1794	-0.0435	-0.044	-0.0807	-0.2153
1401	-	-	0.0221	-0.0203	-	0.0462
1402	0.104	-0.0022	0.124	-0.0065	0.1271	-0.1801
1403	-	-0.3723	-	-	-0.5454	-0.3833
1404	-0.4961	-0.4905	-0.0969	-0.0739	-0.4056	-0.3224
1405	-	-	-	-	-	0.1604
1406	-0.0982	-0.0123	-0.036	-0.0897	-0.1136	0.0314
1407	0.0362	-0.0051	0.0194	-0.031	-0.0733	0.0577
1408	0.1111	0.1202	0.0242	-0.0346	0.0997	0.1558
1409	-	-	-	-	-0.2198	-0.0955
1410	-0.0763	-0.0683	-0.0592	-0.0148	-0.0501	-0.0368
1411	-	-	-	-	-0.0725	-0.1322
1412	-0.003	0.1253	0.1072	0.0761	0.0552	0.1748
1413	-0.1231	-0.0075	0.0209	-	-0.1459	-0.0577
1414	-0.0183	-0.1726	-	0.1125	-	-0.3515
1415	-0.028	0.0188	-0.1458	-0.1425	-0.035	-0.0739
1416	-0.1618	-	-0.0127	-	-0.1017	-0.0501
1417	-0.0991	-0.106	0.0614	0.0036	-0.1166	0.0012
1418	-	0.058	-	-	-	0.0248
1419	0.0058	0.0379	0.0185	-0.0228	0.0212	0.0141
1420	-0.2815	-0.3077	-0.0927	-0.0894	-0.2884	-0.1992
1421	-	-0.0787	-	-0.0914	-	-0.1992
1422	-0.0469	0.0139	0.0723	-0.0142	-	-0.1384
1423	-0.1885	-0.0877	-0.0689	0.0075	-0.1739	-0.121
1424	-0.1995	-0.2652	-0.074	-0.0687	-0.3242	-0.1493
1425	-0.1506	-0.1952	-0.0273	-0.0399	-0.1831	-0.17
1426	0.0337	-0.0023	0.0484	0.0122	0.0291	-0.0068
1427	-	0.0405	-0.0348	-0.0082	0.0372	0.0434
1428	-	-0.0488	-	-	-0.0509	0.0245
1429	-	-	-	-0.0314	-0.2538	-0.1862
1430	-	0.0059	-0.0166	0.079	-0.0921	-0.2164
1431	0.0111	0.0098	-	-0.03	-0.0518	0.0523
1432	-	-	-	0.1072	-	0.0747
1433	-	-	-0.083	-	-0.0842	0.0334
1435	-0.1661	-	-0.0319	-	-0.2253	-0.0579
1436	-	-	-	-	-	0.0781
1437	0.0666	0.0481	-0.0256	0.0104	0.0326	0.0448
1438	-0.0063	-0.0385	-0.0676	-0.0332	-	-0.1997
1439	-0.1584	-0.1424	-0.0016	-0.0417	-0.1721	-0.298
1440	-	0.0412	-	-0.0218	-	-0.0491
1441	-0.176	-0.1472	-0.1102	-0.0243	-	-0.1605
1442	-	0.1307	-	-	-	0.3246
1443	0.0193	-0.0024	-0.0068	0.0082	-0.0863	0.0325
1444	-0.0401	0.0556	-0.0846	0.0354	0.1571	0.0976
1445	-	-	-0.0791	-	-	-0.1312
1446	-	0.0477	-	0.0738	-0.0597	0.0112
1447	-0.1133	-	-0.0593	0.0154	-0.279	-0.2131
1448	-0.0743	-0.09	-0.0919	-0.0227	-	-0.0434
1449	-0.046	-0.0114	-0.0283	-0.0315	-0.0454	0.042
1450	-	-	-	-	-	-0.0713
1451	-0.0175	0.041	-	0.0392	-0.1166	-0.1303
1452	-	-	-0.0591	-	0.0925	-0.1518
1453	-	-	-	-	-	-0.076
1454	0.0709	0.0762	0.0965	-0.039	0.1513	0.1859
1455	-0.0538	-0.0785	-0.0382	-0.0578	-0.0185	0.0207
1456	0.064	-0.0392	-0.0682	-0.0188	-0.0458	-0.0789
1457	-	0.0331	0.0274	0.0032	0.0402	0.1112
1458	-0.1115	-0.0717	0.0068	-0.0392	-0.15	-0.0066
1459	-	-	-	-	-0.0623	0.0898
1460	-0.0048	-0.0266	0.0134	-0.0196	-0.0195	0.0428
1461	-0.1041	-0.0852	-	-0.0174	-0.1369	-0.1282
1462	-	0.0679	0.0488	-0.0342	-	0.2102
1463	-0.06	-0.0337	0.0023	-0.0217	-0.1074	-0.0193
1464	-0.0614	-0.0837	-0.0765	-0.0382	-0.073	-0.0363
1465	-	0.0746	-	-0.0559	-	0.1263
1466	-0.0291	-0.0668	0.0052	0.0843	-0.0545	-0.0592
1467	0.0072	-	0.0452	-	-	0.0836
1468	-0.1109	-0.2173	0.0568	0.3155	-	-0.5117
1469	0.1431	0.0314	0.0207	0.2098	0.1889	-0.1948
1470	-0.0038	0.0088	-0.0081	-	0.105	0.0785
1471	-	-0.1185	-0.313	-	-0.0733	-0.0181
1472	-	-	-0.0394	-	-	-0.1339
1473	-0.1254	-	-	-0.0486	-0.0823	-0.1389
1474	0.0989	0.0761	-0.0818	-	0.0759	0.0995
1476	0.1039	0.0998	0.0047	-0.0304	0.0088	0.0819
1477	-	-0.118	-	-	-0.1435	-0.1519
1478	-	-	-	-	-	0.0892
1479	-	-0.0072	-	-	0.0028	0.0604
1480	0.065	-	-0.0326	-0.1056	-	0.0439
1481	-	-0.0251	-	0.0245	-	0.0044
1482	0.0106	-0.0143	-0.0346	-0.0228	-0.0487	0.0599
1483	0.0061	0.0088	-0.0605	-0.087	-0.2065	-0.0643
1484	0.0582	0.0651	-0.028	-0.0164	-0.0087	0.0214
1485	-0.0584	-0.0207	-0.0454	-0.0138	-0.0454	-0.096
1486	-	0.0191	-	-	-	0.0225
1487	-0.0231	-0.0311	0.0447	0.0234	0.012	0.0139
1488	0.0176	0.0073	-0.0393	-0.0178	-0.0428	-0.027
1489	-	-	0.007	0.0137	0.0076	0.0435
1490	-	-	-0.0609	-	-	-0.0133
1491	0.052	-0.0234	0.0695	-0.0233	0.0108	-0.0075
1492	0.0203	-	-0.0979	-0.1278	-0.0882	-0.0243
1493	0.0974	0.0099	0.1159	0.1244	0.1339	0.0866
1494	0.0577	0.0714	0.025	0.0179	-0.0003	0.0093
1495	0.0186	0.0177	0.0094	0.0257	0.2132	0.1525
1496	0.0472	0.0593	-0.0379	-0.0421	0.0449	0.068
1497	-0.1449	-0.1358	-0.119	-0.1143	-0.1026	-0.0328
1498	0.0335	0.0212	-0.0195	-0.0522	-0.0448	-0.1381
1499	-	0.0367	-	-	-0.0095	0.0237
1500	0.0934	0.0103	0.0736	0.188	-	-0.2095
1501	-	-	-	0.2475	-0.3817	-0.7211
1502	0.1548	0.1731	0.1138	0.0919	0.0501	0.2102
1503	0.2016	0.1439	0.1236	0.1482	0.123	0.1793
1504	-0.0551	-0.0274	0.0181	-0.0168	-0.1094	0.0178
1505	0.0793	0.0712	0.0522	0.0035	0.0175	0.0622
1506	-0.1028	-0.1007	-0.0493	0.0194	-0.169	-0.225
1507	0.0147	0.0167	-0.0448	-0.1338	-	0.1511
1508	0.0818	0.0583	0.0316	0.1108	0.0361	-0.0335
1509	-0.0981	-0.0829	-0.0723	-0.0732	-0.1575	-0.0371
1510	0.0689	0.1229	-0.0189	-0.0994	-0.0527	0.2492
1511	-0.0279	-	-0.0446	-0.0122	0.0746	-0.0115
1512	0.0021	-0.0118	-0.0727	0.0214	0.016	-0.0052
1513	-	-	-	-	-	0.081
1514	-	0.0911	-0.0041	-	-	0.1197
1515	-0.1519	-	-	0.0207	-	-0.2506
1516	-	0.066	0.0428	0.0391	-	0.0892
1517	-0.1056	-0.1191	0.0129	-0.0309	-0.0991	-0.0489
1518	0.2585	-0.3642	0.2755	0.0436	0.2167	0.1577
1519	-0.0971	-0.1103	-0.1672	-0.1436	-0.0478	-0.171
1520	0.04	-0.049	-0.0138	0.0039	-0.0135	0.027
1521	-0.0469	-0.0832	0.0092	-0.0119	-0.0151	0.0482
1522	-0.1843	-0.0996	0.0323	-0.0675	-0.1071	-0.0196
1523	-	0.0014	-	-0.052	-	0.1362
1524	-0.0914	-	-	-	-	-0.1947
1525	-0.1153	-0.0524	0.1473	0.0628	-0.1213	-0.0837
1526	-	-0.0007	-0.0216	-	-0.2334	-0.1252
1527	-0.0201	-0.0219	-0.008	-0.077	-0.0091	-0.0179
1528	-0.0641	-0.0053	-0.0129	-0.009	-0.1306	0.0103
1529	-	-0.1061	-	-	-0.0203	-0.4641
1530	-	-	-	-	0.0069	0.1331
1531	-0.0969	-0.0812	0.0452	-0.0174	-0.0921	-0.0864
1532	-0.065	-	-0.1019	-0.2538	-	-0.0334
1533	-0.2614	-0.0943	-0.176	-	-0.171	-0.0256
1534	0.1977	0.0626	0.2887	0.0882	0.2044	-0.0009
1535	-	-	-	-	-	-0.1787
1536	-	0.0342	-	-	-	-0.002
1537	-	-0.0351	-0.0878	-0.1571	-0.0158	-0.0837
1538	0.0392	0.0341	-0.0108	-0.0852	-	0.1461
1539	-	-	-	-	-	-0.0907
1540	-0.227	-0.0957	-0.175	-0.0392	-	-0.1911
1541	-0.0826	-0.0575	0.0208	0.0365	0.0068	-0.0588
1542	-0.0505	-	-0.0058	0.0228	-0.0614	-0.0383
1543	0.04	-0.1164	0.073	0.0211	-	0.0223
1544	-0.094	-0.0249	-0.1241	-0.0988	-0.1028	-0.0085
1545	-	-	-	-	-	-0.0816
1546	-0.0308	0.0241	0.0762	0.0318	0.1439	0.1086
1547	-	-	-	0.0271	-0.3007	-0.0201
1548	-0.0148	0.0676	-0.0337	0.0112	0.0991	0.0685
1549	0.0195	-	-	-0.0475	0.0817	-0.0037
1550	-	-	-	0.0102	-0.1318	-0.1839
1551	0.0131	-0.0284	0.019	0.03	-0.1405	-0.3571
1552	0.0201	0.0016	-0.0828	-0.0968	0.0278	0.0934
1553	-	-0.0914	-	-	-	-0.3103
1554	-0.1264	-0.0701	-0.0356	-0.0509	0.0006	-0.1697
1555	-0.1065	-0.0985	-0.0389	-0.0576	-0.1413	-0.0272
1556	0.0333	0.096	0.0216	0.0076	0.0536	0.1232
1557	0.0309	0.0096	-0.0069	-0.0035	-	-0.0526
1558	0.0969	-0.0348	0.0965	0.0593	0.058	-0.3681
1559	0.0414	-0.0776	0.0153	0.0478	0.0094	-0.7202
1560	-	-	-	-	-	-0.3759
1561	-	0.0041	-0.0969	-0.0528	-	-0.1463
1562	-0.1317	-	-	-0.0759	-	-0.0712
1563	-	-0.1823	-	0.0318	-	-0.6597
1565	-0.4775	-0.44	-0.0562	-0.0006	-0.4618	-0.2983
1566	-0.0045	-	0.0354	-0.0172	-0.1644	-0.0151
1567	-0.129	-0.2435	0.1383	0.0338	-0.1884	-0.2067
1568	0.0482	0.0329	0.0416	0.0132	0.1002	0.0713
1569	-	-	-	0.038	-	-0.2615
1570	-	-	-	-	-	-0.0305
1571	-0.0412	-0.0426	-0.0257	-0.0758	-0.0423	0.0528
1572	-0.4298	-0.3512	0.0994	0.1708	-0.2873	-0.4789
1573	0.0237	-	-	-	-	-0.1463
1574	0.0148	-0.0045	0.0102	-0.0361	0.0383	-0.0499
1575	0.0404	0.0276	0.0288	-0.0191	0.0582	0.0197
1576	-0.074	-0.0824	-0.0001	-0.0263	-0.1732	-0.1086
1577	-	-0.2934	-	-	-	-0.3422
1578	-0.0659	0.0331	0.022	0.0354	-0.0697	-0.0917
1579	0.2901	0.1571	0.2906	0.1022	0.2321	0.0836
1580	0.2699	0.154	0.2242	0.0531	0.2229	0.0579
1581	0.0216	0.035	0.0463	0.0193	-0.0145	-0.0092
1582	-	-	-	-	-	-0.1031
1583	-	-0.4331	-	-0.1001	-0.2921	-0.1491
1584	-0.023	-	0.0378	0.0256	-0.1021	-0.0006
1585	-	-	-	-0.0114	-	-0.3138
1586	0.1018	0.0933	0.0238	0.0182	0.076	0.1184
1587	-	-	-	-	-	0.0602
1588	0.0302	-0.0385	-0.0167	0.0054	-0.1252	0.0069
1589	-	-	-0.0481	0.0719	-	-0.1923
1590	-	0.0852	0.2217	0.0432	0.2227	0.0936
1591	-0.1013	-0.0489	0.0113	0.0173	-0.1329	0.0017
1592	-	-	-	-	-	0.1428
1593	-	-0.1057	-0.0167	-	-	-0.1435
1594	0.1199	-	0.0111	-	0.1074	0.0216
1595	-0.0333	0.0034	-0.0694	-0.0317	0.0382	0.0906
1596	-0.1589	-0.0955	-0.0058	-0.0572	-0.1341	-0.1066
1597	0.047	0.0257	0.0893	0.0581	-0.0368	-0.12
1598	-0.0931	-0.0875	-	-	-0.1644	-0.0588
1599	-0.0808	0.0526	-0.0169	0.0243	-0.1027	0.006
1600	-0.169	-0.1552	-0.061	0.0063	-0.1438	-0.0864
1601	-0.0558	-0.0468	0.0258	0.0151	0.0554	-0.0282
1602	-0.0456	-0.0307	0.0325	0.0268	-0.081	-0.0656
1603	-0.0599	-0.043	0.0341	-0.0217	-0.0488	0.052
1604	-	-0.028	-0.0059	0.0622	-0.0146	-0.1148
1605	0.023	-0.0044	0.0082	0.0257	0.0061	0.1312
1606	-	-0.07	0.009	-0.0156	-	-0.1828
1607	0.1462	0.1341	0.0329	-0.0168	0.2109	0.1944
1608	0.0841	0.0651	-	-0.0459	0.1387	0.1386
1609	-0.0659	-0.0497	-0.1525	-0.1038	-0.1101	0.0033
1610	-0.2386	-0.3179	-0.0391	-0.0976	-0.2205	-0.2777
1611	-0.098	-0.0817	0.0096	-0.0629	-0.1977	-0.068
1612	-	-0.0872	0.0116	0.0407	0.0463	0.0248
1613	0.106	0.247	0.085	0.0677	0.2333	0.3205
1614	0.0585	-0.0613	0.0147	0.0731	0.0087	0.0042
1615	-	-0.0229	0.0755	-0.0076	-	0.0069
1616	0.0532	0.0751	0.1326	0.0951	0.0164	0.0226
1617	0.0788	-0.0804	-0.0202	0.0145	-0.0196	-0.0917
1618	0.1929	0.0826	0.0996	-	0.0765	-0.067
1619	-0.0505	-0.0374	-0.0174	0.0102	-0.0029	-0.0701
1620	0.0399	0.0926	0.0268	-	-	0.1866
1621	-0.1165	-0.061	-0.0507	0.0717	-0.1099	-0.1432
1622	-0.0531	-	-	-0.0406	-0.009	-0.0706
1623	-	-0.0522	-	-0.0017	0.0332	-0.2023
1624	-0.2491	-	-	-0.103	-	-0.2111
1625	0.0173	0.0738	0.0073	0.0464	0.0021	-0.0015
1626	-0.2185	-0.2507	-0.1853	-0.2457	-0.1854	-0.217
1627	-	0.0404	-	-0.0561	-0.0963	0.0895
1628	-0.0842	-	-	-0.0699	-	0.0062
1629	-	0.1306	-	0.0288	-	0.2064
1630	-0.0753	-0.0764	0.0137	-0.0212	-0.095	0.0013
1631	-	-0.1168	-	-0.1294	-0.1268	-0.1251
1632	-0.3924	-0.2939	-0.2137	-0.1338	-	-0.1753
1633	0.0386	0.0209	0.1307	0.0317	0.0553	0.0642
1634	-0.085	-0.0469	-0.0429	-0.0581	-0.1483	-0.0664
1635	-	-	-	-	-	0.1246
1636	-0.274	-	0.0383	-	-0.0983	-0.1076
1637	-0.0077	-0.0433	0.0124	0.01	-0.0262	-0.0222
1638	-0.0003	-0.0229	0.0918	0.0557	-0.1059	-0.0902
1639	-	-	-	-0.0689	-	-0.0055
1640	-0.2193	-0.1955	0.1837	0.1104	-0.2533	-0.1656
1641	-	-	-	-	-	-0.0065
1642	-	-	-	-	-	-0.1061
1643	-0.0776	-0.0644	0.0019	-0.0394	-0.0496	-0.0368
1644	-	0.0002	0.0805	-	-	-0.0056
1645	-0.0648	-0.0234	-0.0486	-0.0877	-0.124	-0.0291
1646	-0.1279	-0.0861	0.3188	0.3068	-0.1746	-0.0388
1647	-0.1282	0.094	0.0614	0.0043	-	-0.0427
1648	-0.1875	-0.0849	-0.0963	-0.1053	-0.1121	-0.0654
1649	0.0136	0.0062	0.0439	-0.0646	-	-0.0425
1650	-0.1057	-0.0538	0.0641	0.0262	-0.1659	-0.0787
1651	-	-0.1954	0.0184	-	-	-0.0353
1652	0.0125	0.0495	-0.0111	-	0.0023	-0.0736
1653	-0.0347	0.0781	0.1732	-0.0206	-0.1288	0.0499
1654	0.031	0.0339	0.1092	0.0996	-0.1615	-0.0606
1655	-0.0569	0.0003	0.2114	0.1569	-0.0868	0.1094
1656	-0.04	-0.0345	-0.0732	-0.0156	0.0271	-0.1415
1657	-	-	-	-	-	-0.0187
1658	-	-	-	-	-	-0.1954
1659	-0.2532	-0.2214	-0.161	-0.1217	-	-0.2427
1660	-	0.0337	-	-	-0.1683	-0.0505
1661	-0.027	-	-0.0087	0.0146	-	-0.0838
1662	-0.1306	0.2241	0.1093	0.1445	-	0.0251
1663	-	0.0075	-	-	-	0.057
1664	-	-0.0259	0.101	0.048	-	0.0931
1665	-	0.0034	-0.079	0.1015	0.035	0.0478
1666	0.1104	0.1094	-	0.1081	-	0.1112
1667	0.0015	-0.0159	0.0017	-0.0825	0.1007	0.1044
1668	-0.2077	-0.0609	0.0025	0.1113	-	0.0564
1669	0.0347	0.0549	0.1157	0.0558	-0.039	0.0027
1670	-0.1585	-0.0588	-	-0.0597	-0.1879	-0.0276
1671	-0.0811	-	-0.0123	-0.0871	0.0977	0.1857
1672	-0.2236	-0.1152	-0.0369	-	-0.182	-0.1032
1673	-	-	-	-	-	0.048
1674	-	-	0.033	-	-0.0213	-0.2025
1675	-	-	-	-	-	0.0652
1676	-0.0787	-0.0657	-0.0268	-0.0286	-0.0838	-0.1457
1677	0.0158	-0.0451	0.1989	0.1106	-0.0554	-0.0088
1678	-0.1125	-	0.0362	-	-	-0.0532
1679	-0.0107	-0.0168	0.006	0.0013	-0.0149	0.0683
1680	-	-	-	-	-	-0.1422
1681	-	-	-	-	-	0.0844
1682	-	-0.0404	-0.0101	0.0829	-	-0.0795
1683	-	-	0.1188	0.1023	-	-0.1366
1684	-0.1289	-0.023	-0.003	0.042	0.0064	-0.0558
1685	-0.0821	-0.0256	0.0388	-0.0249	-	0.0161
1686	-0.0482	0.0532	0.0123	-0.0127	-0.0936	-0.0654
1687	-0.2082	-0.2186	-0.0274	-0.0037	-0.2221	-0.1931
1688	-0.1337	-0.0381	0.0143	-0.0354	-0.053	-0.0014
1689	0.0376	-0.1151	0.0542	0.0669	-0.5832	-0.1544
1690	0.0404	-0.0122	0.0682	-0.0532	-	0.0378
1691	-	-0.1294	-0.0638	-0.1428	-	-0.0301
1692	-0.0381	-	0.1851	0.22	-	-0.0907
1693	-0.1366	-0.1027	0.083	0.0843	-0.1165	-0.1141
1694	-0.041	-0.1482	0.3731	0.2897	-0.0831	-0.0644
1695	-0.1253	-0.0873	0.193	0.1604	-0.1244	-0.0723
1696	-0.1002	-0.1479	0.0102	-0.0684	-0.2359	-0.2029
1697	-0.1582	-0.1511	-0.0308	0.0522	-0.1367	0.0289
1698	-	0.016	0.2216	0.1456	-	0.0351
1699	-0.0755	-0.0197	0.0673	0.0225	-0.0424	0.0253
1700	-0.1077	0.0285	0.0792	0.1359	-0.0241	0.0368
1701	-0.0057	0.026	0.0209	0.0371	0.0527	0.0746
1702	-0.3424	-0.3815	0.3644	0.2156	-0.4075	-0.4595
1703	-0.0637	-0.0843	0.3293	0.2464	-	0.0213
1704	-0.1377	0.1433	0.0863	0.0415	0.1056	0.1476
1706	-0.0155	0.0272	-0.1174	0.0329	-0.132	0.0576
1707	-0.9197	-0.8158	0.5409	0.4443	-0.8154	-0.7078
1708	-	-	-	0.2881	-	-0.4245
1709	-	0.0218	0.3486	0.1395	-0.1661	0.0114
1710	-0.2263	-0.0977	-0.0242	-0.0024	-	-0.266
1711	-0.0442	-	-	0.1718	-0.0556	-0.0352
1712	-0.0233	-	-	0.1542	-0.0948	-0.0918
1713	-0.2244	-	-0.105	-0.1167	-0.2297	-0.2731
1714	-	-0.0519	-	-	-	0.0103
1715	-	-	-	-	-	-0.0736
1716	0.0269	-0.13	0.0439	0.0687	-0.1826	-0.1244
1717	0.0045	-0.2862	0.1109	0.0343	-0.1727	-0.2608
1718	-	-	-	-	-	0.3533
1719	-	-0.0175	-	-0.0081	-	-0.1001
1720	-	-0.0613	0.0804	0.0524	-0.2186	-0.1697
1721	-	-	-	-	-	-0.1316
1722	-0.2839	-0.3076	-0.1549	-0.2199	-0.2307	-0.267
1723	-	-0.0591	-	0.307	-0.0575	-0.2517
1724	-0.0996	0.0285	0.0066	0.027	-0.0994	0.0229
1725	-0.1542	-0.1241	-0.0463	-	-0.2053	-0.0498
1726	-0.2512	-0.1937	0.0711	0.0254	-0.2341	-0.171
1727	-0.0525	0.0749	0.1195	-	-0.0797	-0.0261
1728	-	-0.327	-	-	-	-0.4709
1729	-	-0.4188	-	-	-0.4399	-0.5355
1730	-0.1748	-0.056	0.0422	-0.1188	-0.1245	-0.0533
1731	-0.172	-0.0186	-0.2372	-0.0993	-0.0373	-0.0107
1732	0.0932	-	-0.0285	-0.0746	-	-0.1132
1733	-0.1322	-0.0795	-0.0688	-0.0061	-0.1522	0.0511
1734	-0.4658	-	-0.0654	-	-	-0.1424
1735	-	-0.0991	-0.0429	-0.0267	-0.1049	-0.1889
1736	0.0266	0.002	-0.0322	-0.0736	0.0637	0.1166
1737	-	0.1768	-	-	-	0.139
1738	-0.1044	-	0.2705	0.1703	-0.1226	-0.0197
1739	-	-	0.014	-0.42	-	0.0001
1740	0.0003	-0.0907	0.0034	-0.0155	-	-0.0354
1741	-	-	-	0.0875	0.0466	0.6157
1742	0.0357	0.0798	-	-0.1578	-	0.0281
1743	-	-	-	-	-	0.044
1744	-0.335	-0.2822	-0.081	-0.0701	-0.3656	-0.22
1745	-0.2147	-0.1614	-0.1913	-0.1059	-0.2927	-0.1976
1746	-0.2264	-0.2342	-0.1502	-0.1674	-0.1704	-0.0867
1747	-	-0.0943	-	-	-0.1694	-0.1647
1748	-	0.0032	-	-	-	0.0246
1749	-0.0822	0.0048	-0.0476	-	-0.0186	0.0257
1750	-	-	-	-0.0561	-0.1182	-0.2372
1751	-	-0.0456	0.0281	-	-0.0703	-0.0219
1752	-0.2555	-0.0522	-0.0562	-	-	-0.0806
1753	-	-	-0.0499	-0.3091	-	-0.121
1754	0.2274	0.1144	0.3733	0.0614	0.0381	0.2218
1755	-0.2548	-0.2424	-	-	-	-0.3023
1756	0.0723	0.0932	0.205	-	-	0.376
1757	-0.0267	-0.2702	0.0201	-	-	-0.3439
1758	-	0.0636	0.0013	-	-	0.1855
1759	0.0885	-	-	-	0.004	-0.0298
1760	-	0.0029	-0.0523	-	-	0.176
1761	0.0706	0.009	0.0729	-	-	-0.074
1762	-0.0187	0.0005	0.0311	0.0122	0.0019	0.0311
1763	-	-	-	0.2023	-	-0.6336
1764	-0.0843	0.016	0.0767	0.1648	-	-0.0386
1765	-	-	-	-0.2394	-	-0.1045
1766	-0.4178	-	-	-	-	-0.6497
1767	-	0.006	0.2085	-0.0098	-0.0572	0.2282
1768	-0.3293	-0.1227	-0.0272	-0.1935	-0.1511	-0.0218
1769	-0.143	0.213	0.151	0.1201	-	0.1095
1772	-0.0059	0.0683	0.2652	0.2164	-0.0191	0.2231
1773	-0.1697	-0.0518	-0.02	0.0969	-0.1163	-0.0095
1774	-0.3493	-0.1958	-0.2898	-	-0.1457	-0.5515
1775	-	-	-	-	-	-0.3775
1776	-	-	-	-	-	0.2421
1777	-0.0573	0.0502	-	0.0225	-0.0835	-0.1116
1778	-0.2117	-0.2767	0.3715	0.3651	-	-0.2209
1779	-0.1078	-0.1631	-0.1243	0.0473	-	-0.1846
1780	0.3371	0.223	0.3027	0.2616	-	0.3638
1781	0.1263	0.1787	0.3125	0.2333	0.1197	0.1173
1782	-0.2165	-0.0484	-0.0374	-	-0.1457	0.0312
1783	-0.1191	0.0472	0.0651	0.0059	-	0.1465
1784	-0.2186	-0.3065	0.2723	0.336	-	-0.3683
1785	-	-	-	-	-0.0329	0.0487
1786	-	-	-	-	-	-0.3149
1787	-0.0832	-0.0337	-0.0319	-0.0037	-	-0.0189
1788	-	-	-	0.1055	-0.066	0.38
1789	-	-	-	-0.1325	-	-0.1647
1790	-0.2041	0.0198	0.0217	-0.0645	-0.076	0.0606
1791	-	-	-	-	-	-0.1516
1792	-0.0973	-0.0135	-0.0275	-0.0027	-0.0463	-0.1062
1793	-0.0536	-	-0.0214	-	-0.1738	0.0257
1794	-	-	0.3031	-	0.0136	0.1505
1795	-	-	-	-	-	-0.8648
1796	-	0.1907	0.1536	-	-	0.195
1797	-0.1675	-0.2554	-0.1907	-0.1121	-	-0.1242
1798	-0.0832	-0.1496	-0.0544	-0.0569	-0.1617	-0.1444
1799	-0.2804	-0.1688	-0.0766	-0.0946	-0.1412	-0.0713
1800	0.0518	-0.0801	0.3069	0.1563	0.0359	0.0818
1801	0.1675	-0.0873	0.0558	-0.1076	-	-0.0135
1802	-0.1239	-0.0897	0.1228	0.0448	-0.1128	-0.1066
1803	-0.1505	-	0.0599	0.1489	-	-0.0679
1804	-	-	0.0809	-	-	0.1885
1805	-	-	-	0.0608	-0.1259	0.046
1806	-0.0555	-0.0376	0.2082	0.1919	-0.0809	-0.2377
1808	-0.0905	-0.0556	-	-	-	0.008
1809	-	-0.1743	-0.0418	-0.1417	-0.271	-0.21
1810	-	-	-	-	-	-0.0847
1811	-0.2347	-	-	-	-	-0.1777
1812	-	-	-	-	-	-0.1727
1813	-	-0.1794	-0.1415	-0.1346	-0.2957	-0.1336
1814	-	-	0.0687	-	-0.0731	0.0592
1815	0.0636	-0.1024	0.0122	-0.0834	0.0261	0.0542
1816	-	-	-	-	-	-0.4942
1817	-	-	0.214	0.254	-	-0.3207
1818	-	0.0931	-	-	0.0925	0.1239
1819	-	-0.0312	-	-	-	-0.0181
1820	-0.0317	-	-	-0.109	0.045	0.1767
1821	-0.0075	-	-	-	0.0155	0.1163
1822	-	0.1487	-	-0.0269	0.1085	0.2424
1823	0.0784	-0.0671	0.0732	-0.138	0.059	0.0403
1824	-	0.0435	-0.0467	-	-	-0.1537
1825	-0.1524	0.1311	0.1069	0.041	0.038	-0.0563
1826	-	-	0.0102	-	-	-0.0905
1827	-	-0.1649	-0.2903	-	-	-0.1341
1828	-	0.017	0.0481	0.0384	0.0803	-0.0679
1829	-	-0.2863	-	-	-	-0.4046
1830	-	-	-	-	-	0.0703
1831	-	-0.0921	-	-0.119	-	-0.2092
1832	-0.0616	0.0459	-	-0.1299	-	0.0657
1833	-	-	-0.0361	-0.051	-	0.1284
1834	-0.2928	-0.1183	-0.0672	-0.1126	-0.4926	-0.1435
1835	-	0.0666	0.0039	-	-	0.031
1836	0.1225	-	0.0705	-	-	0.0022
1837	-	-0.0136	-	-	0.0034	0.0607
1838	-0.1332	0.0211	0.0621	-0.1214	0.158	0.1077
1839	-	-	-	-	-	-0.201
1840	-	-	-	-	-	0.1365
1841	-	0.0232	-0.1551	0.0664	-0.0158	-0.1193
1842	-	-	-0.1684	-	-	-0.221
1843	-0.2001	-	-	-0.3404	-0.2276	-0.086
1844	-	-	-	-	-	-0.1284
1845	-0.0402	-0.1814	0.0426	-0.1452	-0.1748	-0.1031
1846	-	-0.1359	-0.2129	-0.1526	-0.1896	0.029
1847	-	-	-	-	-	-0.4668
1848	-	-0.0071	-	-	-	-0.0378
1849	-0.1199	0.0411	-0.024	-0.104	-0.0643	0.0733
1850	-0.1254	-0.0431	-0.0155	-0.1036	-0.1173	-0.0244
1851	0.0149	0.0884	0.1032	-0.0263	0.081	0.1111
1852	-	-	-	-0.1953	-0.111	-0.0772
1853	-0.0074	-0.0139	0.0129	-0.1615	-0.0656	0.1224
1854	-0.047	-0.0068	0.1886	-	-	0.1862
1855	-	-	-0.1794	-	-	-0.0409
1856	-0.2676	-0.0478	-0.2063	-0.0377	-0.1049	0.0258
1857	-	-0.0647	-	-0.1602	-0.0267	-0.1294
1858	-	-	-0.039	-	-	0.0363
1859	-0.0115	0.0045	0.0115	-	0.0483	0.0207
1860	-0.118	0.1193	-0.003	0.0322	-	0.1143
1861	-0.0827	-0.0245	-	-0.1405	-0.0424	0.0712
1862	-	-	-	-	-	0.4439
1863	0.0123	-	-0.0647	-	-	0.099
1864	-	-0.1388	-	-	-	0.0752
1865	-	-0.0384	0.0504	-0.0519	-	0.0249
1866	-0.1444	-	-	-	-	-0.2371
1867	-	0.0271	0.0284	-0.0647	-	0.1315
1868	-	-0.1732	0.0101	-0.1	-0.1488	-0.0847
1869	-	-0.0652	-0.0223	-0.1487	-0.0078	-0.0013
1870	-	-0.0355	-0.033	-	-0.0719	-0.0653
1871	-0.0202	-0.09	-0.0594	-0.146	-0.0483	0.0368
1872	-	-0.0972	0.0212	-0.1276	-	0.0098
1873	-	-0.0443	-	-	-	-0.0311
1874	-0.1326	-	-0.0445	-0.1144	-0.0256	-0.0343
1875	0.1498	-0.0234	-0.0346	-0.1258	-0.0475	-0.0624
1876	-0.0071	-	-	-	0.0417	-0.0715
1877	0.1026	-0.0629	-	-0.1235	-0.1717	0.0291
1878	-0.0014	0.0439	-0.034	-0.0505	-0.1034	0.1842
1879	-	-	-	-	-	0.2394
1881	0.0553	0.0948	0.0154	-0.0019	0.0903	0.3575
1882	-0.085	-0.0091	-0.0203	-	0.0981	-0.0491
1883	-	-	-	0.0295	-	0.0524
1884	-0.2905	-0.1373	0.1046	0.0194	-0.1676	-0.0995
1885	-0.0998	-0.1213	0.1873	0.0516	-0.0722	-0.0482
1886	-	-	-0.0844	-	0.1216	0.1489
1887	-0.0885	-0.1032	0.1546	0.0588	-0.0706	-0.0373
1888	0.0506	0.0544	-0.0306	-0.0254	0.0283	0.0505
1889	-	-	-	-0.1458	-	0.0437
1890	-	-	-	-	-	-0.16
1891	-	-	-0.0418	-	-	0.0947
1892	-0.1666	-0.1658	0.0648	-0.0383	-0.1773	-0.156
1893	0.2413	0.2813	0.3852	0.3517	0.2657	0.1374
1894	0.046	0.0772	0.0385	0.0726	0.0438	0.0242
1895	-0.0203	0.0887	0.0564	0.0369	0.0808	0.0717
1896	-	0.0528	-	-0.0534	0.0085	0.0239
1897	-0.4564	-0.394	-0.1249	0.0213	-	-0.5409
1898	-0.0719	-0.0405	0.0058	-0.1066	-0.1029	-0.0638
1899	0.173	0.062	0.09	0.033	-	0.1579
1900	-0.1504	-0.1347	0.1229	-	-	-0.0171
1901	-	-	-	-0.022	-	-0.0175
1902	-	0.0126	-	-0.1196	-	0.0629
1903	-0.0869	-0.0416	-0.017	-0.0403	-	0.0124
1904	0.0407	0.067	-	-0.0006	0.1143	0.0438
1905	-	0.0815	-	0.0449	-	-0.0342
1906	-	0.0242	-0.0237	-	-	-0.0843
1907	-	-	-0.0618	-	-	-0.1162
1908	-	-	-	-	-	0.0217
1909	0.1332	0.0145	-	-0.0141	-0.0229	0.0603
1910	-0.1883	-	-	-0.0151	0.0854	0.1247
1911	0.022	-0.0018	-0.0523	-0.0717	-0.0234	0.0826
1912	-0.0531	-0.0137	-0.1037	-0.0582	0	-0.0012
1913	-	-0.0833	0.0153	-	0.1355	0.0138
1914	-	-0.022	-0.2596	-	-0.1023	0.146
1915	0.0718	-	0.0919	-	-	0.037
1916	0.1407	0.1164	0.0529	-	0.1407	-0.012
1917	-0.1778	-0.0467	0.0577	0.0407	0.0398	0.045
1918	-	-	-	-	-	0.1166
1919	0.1174	0.083	0.0112	-0.0819	0.1556	0.1954
1920	0.139	-	0.0305	-	0.2072	0.0112
1921	-0.0531	-0.0872	-0.1109	-0.11	-0.1241	0.0082
1922	-	-	-	-	-	-0.0748
1923	-0.1483	-0.005	-0.0011	-	-0.0326	0.1087
1924	-0.1871	-0.0616	-0.2484	-0.1646	-	-0.0645
1925	-0.2106	-0.067	-0.201	0.0137	-0.1259	-0.1165
1926	-0.1378	-0.1425	-0.0095	-	-0.1012	-0.103
1927	-	0.0234	-	-0.0619	-	-0.1152
1928	0.0247	0.0243	-0.1062	-0.0631	-0.0014	-0.0551
1929	-0.0822	0.0255	0.0141	-0.0892	-0.1004	0.0372
1930	-0.0696	-0.0216	-0.0938	-0.0312	0.0666	-0.0725
1931	-	-	-	-0.0409	-	0.0087
1932	-0.1009	-	-	-	-	0.4003
1933	-0.0852	-0.0451	-0.0336	-0.1077	-0.1186	-0.0728
1934	-0.1263	-	-	-	-	-0.1568
1935	-	-	-	-	-	0.0867
1936	0.0638	-0.0402	-	-0.1292	0.0414	0.0564
1937	-0.1515	0.0165	-	-	-	0.1119
1938	-0.1334	-	-0.0783	-	-0.0516	-0.0647
1939	-	-	-	-	-	-0.0055
1940	-	-	-	-	0.0647	0.3503
1941	-	-	-	-	-	-0.7341
1942	-0.2386	-0.219	-0.1616	-0.1132	-0.2371	-0.2355
1943	-	-0.1634	-0.0177	-	-	-0.3313
1944	-0.1322	-0.1141	-0.4623	-0.1559	-0.1033	-0.016
1945	-	-	-	-	-	-0.2787
1946	-	-	-0.1975	-	-	-0.2385
1947	-0.2435	-0.2945	-0.1681	-0.2282	-	-0.0856
1948	-0.1444	-0.0339	-0.1749	-0.108	-0.0829	-0.0628
1949	-0.158	-0.0538	-0.1879	-0.1161	-	-0.0052
1950	-	-	-	-	-	-0.0055
1951	-0.0435	0.03	-0.1388	-0.1491	-0.0342	0.3391
1952	-0.1637	-	-0.248	-0.0634	-0.0758	0.1519
1953	-0.1068	-0.0563	-0.1469	-0.104	-	0.1028
1954	-	-0.046	-0.1081	-0.1177	-	0.0862
1955	-	-	-0.0612	-	-	-0.1848
1957	-0.2084	-0.1338	-0.103	-0.1737	-0.207	0.0157
1958	-0.1627	-0.0953	-0.0739	-0.1313	-	-0.039
1959	0.1659	0.0819	-0.0108	-0.0608	0.0844	0.0913
1960	-0.1809	-0.0684	0.0665	-	-0.1696	-0.1547
1962	-	-0.0184	-0.0993	-0.1415	-	-0.371
1963	-	-	-	-	-	0.1751
1964	-	-	-	-	-	-0.2502
1965	-	-	-	-	-	-0.1276
1966	-	0.1066	-	-0.0075	-	0.1048
1967	-0.2863	-	-0.1913	-0.1013	-0.1071	-0.0599
1968	-0.1905	-0.0762	-0.0525	0.0245	-	-0.4826
1969	-	0.0346	-	-0.0491	0.1314	0.0286
1970	-	-	-	-	-	0.3943
1971	-0.2683	0.0053	-0.1418	-0.1345	-0.1128	-0.0465
1972	-	-0.0203	-0.12	-	-	0.142
1973	-	-0.0718	-0.1295	-	-	-0.0413
1974	0.0023	-0.0117	-	-	-	-0.0157
1975	-	-	-	0.0978	-0.133	0.0267
1976	0.0324	-	-0.0995	0.0284	-	-0.0622
1977	-	-	0.0084	-	-	-0.0784
1978	-0.0267	-0.0409	-0.0546	-0.1497	-0.0226	-0.2599
1979	-0.1178	-	-0.196	-0.1545	-	-0.1499
1980	-0.1532	-0.0982	-	-0.0404	-	-0.0391
1981	-	0.0361	-	-	-0.0116	0.0509
1982	0.1063	0.0513	0.0916	-0.0471	0.118	0.2081
1983	-0.001	-0.039	-0.1598	-0.1628	-0.0442	0.0318
1984	0.0253	-	-	-	-	0.0735
1985	-0.1464	-0.0976	-0.0465	-0.1362	-0.1418	-0.043
1986	-0.1442	0.0956	-	0.1968	0.0516	0.0925
1987	-0.2506	-0.0744	-0.1318	-0.1129	-	0.0159
1988	-0.0652	-0.0259	-0.0476	-	-	-0.0142
1989	-	-	-	-	-	0.0187
1990	-0.1035	-0.0565	-0.1387	-0.1261	-0.0219	0.0631
1991	-	-	-0.1485	-0.133	-0.0682	0.0571
1992	-	0.0384	-	-	-	0.0439
1993	-0.0307	-0.0743	-	0.0026	-	-0.3867
1994	0.0577	-	-	-	-	0.2353
1995	-0.0077	-0.0904	-0.0369	-	-0.013	-0.0319
1996	-0.1005	-	-	-0.0428	-0.344	-0.0173
1997	-0.0642	-0.0687	-0.1134	-	-0.0359	-0.1786
1998	-	-0.0138	-	-0.041	-	-0.0593
1999	-0.0961	-0.0194	-0.0298	-0.0218	-0.0449	-0.0685
2000	-	-0.115	-	-	-0.1407	-0.1224
2001	-0.0974	0.0071	-0.098	-0.0274	0.0265	-0.0662
2002	-0.1203	-0.047	-0.0447	-	-0.0505	-0.0579
2003	-	-0.0408	-	-	-	-0.1109
2004	-0.032	-0.0074	-0.052	-	-0.1286	-0.0403
2005	-0.0567	-0.1251	-	-0.1183	-	-0.0778
2006	-	-0.1146	0.0092	-	-	-0.1204
2007	-0.0355	-0.0367	-0.0252	-0.0366	-0.0343	-0.0861
2008	-	-0.1185	-0.0036	0.0634	-0.03	-0.0536
2009	-	-	0.0285	-	0.0215	0.0378
2010	0.0033	-0.1	-0.0183	-	-0.0581	-0.0473
2011	-0.0105	-0.0997	-0.0086	0.036	-0.0785	-0.0506
2012	-	-	-	0.0524	-	-0.3686
2013	-	0.0132	-	-	0.0865	0.0294
2014	-0.0128	-	-0.0299	-	0.0291	-0.0178
2015	-0.1852	-0.0252	0.0651	-0.0494	-0.0701	0.049
2016	-0.2415	-0.213	-0.1576	-0.3273	-0.1969	-0.1205
2017	-	-	-	-	0.0333	0.0625
2018	-	-0.0056	-0.0938	-	-0.0182	0.0671
2019	-	-	-	-	-	-0.0625
2020	-0.4283	-0.0961	-	0.0656	-0.3863	-0.0098
2022	-	-	-	0.1362	0.0507	-0.0413
2023	-	0.036	-	-	-	0.1162
2024	-	-	-0.0076	-	-0.092	0.0249
2025	0.1884	0.1896	0.0475	0.008	0.1455	0.1995
2026	-0.0998	-0.079	-0.0384	-0.0204	-0.0424	-0.0574
2027	-0.0033	-	0.0461	-0.1196	-	0.0797
2028	0.0041	-0.0679	-0.0625	-0.0834	-0.0197	-0.0178
2029	-0.4924	0.0676	0.0481	-	-0.1112	0.1144
2030	-0.1447	-0.0935	-0.0082	-0.0826	-0.1999	-0.1509
2031	0.0895	0.0764	-0.0088	-0.0132	-	-0.0294
2032	-	-0.17	-	-	-	-0.2121
2033	-0.0893	-0.0151	-0.0025	-	0.033	-0.0887
2034	-0.2731	-0.2852	-	-0.2595	-0.2058	-0.1807
2035	-0.043	0.052	-	-0.0457	-	0.1346
2036	-0.1125	-0.1448	-0.1136	-	-	-0.0435
2037	-	-0.234	-0.1704	-0.0426	-	-0.2813
2038	-	-	-0.0361	-	-	0.0116
2039	-0.019	0.1047	0.1049	-0.1918	-	0.0822
[truncated: 139 more rows]

## Sheet: Results
Statistical analysis between RPL10 hemizygous deletion and oxidative stress in yeast model system
Spot info			Differential expression				MS/MS results
Master spot no.	N gels	Spot ID assigned during experiment	Foldchange [BY2n_norm] vs [L10_norm]	T-test [BY2n_norm] vs [L10_norm]	Foldchange [BY2n_norm] vs [BY2n H2O2]	T-test [BY2n_norm] vs [BY2n H2O2]	MS/MS result	MS/MS coverage	MS/MS protein score	Comment
1	2	-	-1.92599	-	-	-	-	-	-	-
3	2	-	-1.06047	-	-	-	-	-	-	-
6	3	-	1.03247	-	-	-	-	-	-	-
7	3	-	-1.86995	-	-1.12568	-	-	-	-	-
10	2	-	-	-	-	-	-	-	-	-
12	2	-	-	-	-	-	-	-	-	-
13	3	-	-1.07617	-	-	-	-	-	-	-
14	3	-	-1.04117	-	-	-	-	-	-	-
15	5	-	-1.04712	-	-1.07542	-	-	-	-	-
16	1	-	-	-	-	-	-	-	-	-
17	1	-	-	-	-	-	-	-	-	-
18	1	-	-	-	-	-	-	-	-	-
19	2	-	-	-	-	-	-	-	-	-
20	5	-	-1.01675	0.686505	-	-	-	-	-	-
21	2	-	-	-	-	-	-	-	-	-
22	2	-	-	-	-	-	-	-	-	-
23	4	-	1.12288	-	-1.07858	-	-	-	-	-
24	5	-	-1.05149	-	-1.06363	-	-	-	-	-
25	4	-	-1.06489	-	-1.07214	-	-	-	-	-
26	5	-	1.16677	-	1.09558	-	-	-	-	-
27	3	-	-	-	-	-	-	-	-	-
28	5	-	-1.00787	-	-	-	-	-	-	-
29	4	-	-1.04022	-	-1.01501	-	-	-	-	-
30	8	-	1.02399	0.703086	-1.00238	0.961633	-	-	-	-
31	8	-	-1.02929	0.635412	-1.03777	0.097034	-	-	-	-
32	2	-	-1.14568	-	-	-	-	-	-	-
33	2	-	-	-	-	-	-	-	-	-
34	2	-	-	-	-	-	-	-	-	-
35	2	-	-	-	-	-	-	-	-	-
36	2	-	-	-	-	-	-	-	-	-
37	6	-	1.02376	-	1.03526	-	-	-	-	-
38	5	-	-1.04144	-	-1.02983	-	-	-	-	-
39	5	-	1.13108	-	1.00977	-	-	-	-	-
40	8	-	1.03026	0.290352	1.10528	0.0428607	-	-	-	-
41	3	-	-	-	-	-	-	-	-	-
42	8	-	-1.00968	0.868533	-1.03925	0.0948584	-	-	-	-
43	6	-	-1.0999	-	-1.02085	0.422206	-	-	-	-
44	8	-	-1.00879	0.809334	1.16969	0.00807099	-	-	-	-
45	6	-	-1.08523	0.488097	1.03122	-	-	-	-	-
46	8	-	-1.00358	0.934522	-1.00611	0.531077	-	-	-	-
47	8	-	-1.01346	0.850384	-1.01621	0.511506	-	-	-	-
48	4	-	-1.12607	-	-1.01593	-	-	-	-	-
49	4	-	-1.18662	-	-	-	-	-	-	-
50	4	-	-	-	-	-	-	-	-	-
51	4	-	-	-	-	-	-	-	-	-
52	6	-	-1.36415	-	-1.11449	0.0608382	-	-	-	-
53	3	-	-1.34267	-	-	-	-	-	-	-
54	4	-	-	-	-	-	-	-	-	-
55	8	-	-1.01767	0.758785	-1.00787	0.715968	-	-	-	-
56	7	-	-1.10605	-	-1.01033	-	-	-	-	-
58	6	-	-1.06439	-	-1.04261	-	-	-	-	-
59	6	-	-1.04355	-	-1.01517	-	-	-	-	-
60	7	-	-1.03491	-	-1.02793	-	-	-	-	-
61	8	-	1.03754	0.659241	1.03558	0.618929	-	-	-	-
62	6	-	-1.05272	-	1.01861	-	-	-	-	-
64	7	-	-1.03569	-	-1.10849	-	-	-	-	-
65	7	-	-1.02526	0.351324	-1.15049	-	-	-	-	-
66	5	-	1.03409	-	-1.02399	-	-	-	-	-
67	5	-	-	-	-	-	-	-	-	-
68	5	-	1.05654	-	-1.01988	-	-	-	-	-
69	3	-	-	-	-	-	-	-	-	-
70	6	-	-1.12504	0.303613	-1.0517	-	-	-	-	-
71	5	-	-1.04653	-	-1.06852	-	-	-	-	-
72	5	-	-1.068	-	-	-	-	-	-	-
73	6	-	-1.06502	-	-1.01685	-	-	-	-	-
74	2	-	-1.15685	-	-	-	-	-	-	-
75	3	-	-1.01943	-	-	-	-	-	-	-
76	8	-	1.00405	0.920409	-1.07797	0.238973	-	-	-	-
77	3	-	-	-	-	-	-	-	-	-
78	5	-	-1.11046	0.393637	-	-	-	-	-	-
79	6	-	1.00212	-	-1.00675	-	-	-	-	-
80	5	-	1.04736	-	-	-	-	-	-	-
81	3	-	-1.01473	-	-1.04522	-	-	-	-	-
82	4	-	-1.06698	-	1.03584	-	-	-	-	-
83	4	-	1.15461	-	1.03872	-	-	-	-	-
84	7	-	1.02313	0.60633	-1.02877	0.102631	-	-	-	-
85	6	-	-1.00896	0.78277	-1.02537	-	-	-	-	-
86	4	-	-1.04514	-	-1.10297	-	-	-	-	-
87	5	-	-1.09833	-	-1.064	-	-	-	-	-
88	6	-	-1.07065	0.221172	-1.03937	-	-	-	-	-
89	7	-	-1.06567	-	-1.11679	-	-	-	-	-
90	6	-	-1.00318	-	-1.01405	-	-	-	-	-
91	2	-	-1.00905	-	-	-	-	-	-	-
92	6	-	1.09944	0.147572	-	-	-	-	-	-
93	6	-	-1.0015	-	-1.0465	-	-	-	-	-
94	2	-	-1.04543	-	-	-	-	-	-	-
95	3	-	-1.04379	-	-	-	-	-	-	-
96	2	-	-	-	-	-	-	-	-	-
97	7	-	-1.04353	0.393115	-1.08687	-	-	-	-	-
99	5	-	-	-	-	-	-	-	-	-
100	3	-	-	-	-	-	-	-	-	-
101	8	-	-1.00153	0.960663	-1.06025	0.0597093	-	-	-	-
102	8	-	-1.00167	0.962919	-1.07516	0.107263	-	-	-	-
103	3	-	-1.17007	-	-	-	-	-	-	-
104	5	-	-1.06684	-	-1.1276	-	-	-	-	-
105	3	-	-1.04884	-	-1.08643	-	-	-	-	-
106	4	-	-1.01952	-	-1.11566	-	-	-	-	-
108	8	-	1.00874	0.931174	-1.07048	0.712588	-	-	-	-
109	8	-	1.00229	0.971535	-1.10567	0.439111	-	-	-	-
110	7	-	-1.03469	0.633727	-1.21604	0.174142	-	-	-	-
111	8	-	-1.05903	0.040835	-1.16664	0.00182596	-	-	-	-
113	6	-	-1.00099	-	-1.16861	0.0581232	-	-	-	-
114	6	-	-1.05168	-	-1.089	-	-	-	-	-
115	5	-	1.13989	-	-1.00097	-	-	-	-	-
116	2	-	-1.06385	-	-	-	-	-	-	-
117	3	-	-1.07274	-	-1.20497	-	-	-	-	-
118	4	-	-1.06556	-	-1.12585	-	-	-	-	-
119	6	-	-1.21616	-	-1.24381	-	-	-	-	-
120	3	-	1.05103	-	-	-	-	-	-	-
121	4	-	-	-	-	-	-	-	-	-
122	2	-	-1.053	-	-	-	-	-	-	-
123	8	-	1.04292	0.141128	-1.04238	0.24869	-	-	-	-
124	7	-	-1.02292	0.42389	-1.08641	-	-	-	-	-
125	7	-	-1.01896	0.070423	-1.08867	-	-	-	-	-
126	6	-	-1.01368	-	-1.06533	-	-	-	-	-
127	8	-	-1.05455	0.437741	-1.08923	0.06588	-	-	-	-
128	2	-	-	-	-	-	-	-	-	-
129	3	-	1.00654	-	-	-	-	-	-	-
130	7	-	-1.01849	-	-1.04792	0.437055	-	-	-	-
131	3	-	1.08328	-	-	-	-	-	-	-
132	8	-	-1.002	0.950985	1.01716	0.361614	-	-	-	-
133	4	-	-1.0908	-	-	-	-	-	-	-
134	4	-	-1.11481	-	-1.27412	-	-	-	-	-
136	5	-	1.02599	-	-1.05512	-	-	-	-	-
138	6	-	1.08605	-	1.04719	-	-	-	-	-
139	8	-	1.00925	0.743257	-1.04536	0.350439	-	-	-	-
140	5	-	-	-	-	-	-	-	-	-
141	4	-	-	-	-	-	-	-	-	-
142	6	-	1.03875	-	1.01389	-	-	-	-	-
143	8	-	1.0076	0.53416	-1.0225	0.133894	-	-	-	-
145	5	-	1.0537	-	-1.10859	-	-	-	-	-
146	2	-	-	-	-	-	-	-	-	-
147	7	-	1.04229	0.269349	-1.02615	-	-	-	-	-
148	8	-	-1.0099	0.689676	-1.05843	0.095303	-	-	-	-
149	5	-	1.10338	-	-1.01106	-	-	-	-	-
150	7	-	-1.18063	-	-1.17879	-	-	-	-	-
151	8	-	-1.00251	0.934139	-1.00817	0.74972	-	-	-	-
152	2	-	-	-	-	-	-	-	-	-
153	2	-	-	-	-	-	-	-	-	-
154	2	-	-	-	-	-	-	-	-	-
155	3	-	-	-	-	-	-	-	-	-
156	3	-	1.13045	-	-	-	-	-	-	-
157	5	-	1.00952	0.646627	-1.0273	-	-	-	-	-
158	3	-	-	-	-	-	-	-	-	-
159	2	-	-	-	-	-	-	-	-	-
160	3	-	-1.31631	-	-	-	-	-	-	-
161	8	-	-1.10601	0.147089	1.05593	0.315514	-	-	-	-
162	8	-	-1.00552	0.69153	-1.02588	0.384228	-	-	-	-
163	6	-	1.01035	-	-1.00175	0.935061	-	-	-	-
164	5	-	1.02598	-	1.07706	-	-	-	-	-
165	7	-	1.09098	-	1.00037	0.979678	-	-	-	-
166	3	-	1.02038	-	1.01797	-	-	-	-	-
167	8	-	1.00487	0.812244	-1.027	0.182458	-	-	-	-
168	8	-	1.0037	0.757953	-1.02279	0.188893	-	-	-	-
169	8	-	-1.03027	0.69942	-1.06738	0.437424	-	-	-	-
170	1	-	-	-	-	-	-	-	-	-
171	8	-	-1.0126	0.650528	-1.03399	0.308701	-	-	-	-
172	7	-	-1.06271	0.361428	-1.04592	-	-	-	-	-
173	5	-	1.00966	-	1.008	-	-	-	-	-
174	1	-	-	-	-	-	-	-	-	-
176	6	-	1.07207	0.333007	-1.02477	-	-	-	-	-
178	3	-	-	-	-	-	-	-	-	-
180	3	-	-	-	-	-	-	-	-	-
181	7	-	1.07232	0.316138	-1.03785	0.576443	-	-	-	-
182	4	-	-	-	-	-	-	-	-	-
183	7	-	-1.02618	0.732716	-1.00231	0.994796	-	-	-	-
184	4	-	-1.09399	-	-1.20865	-	-	-	-	-
185	8	-	1.00096	0.96714	1.02612	0.431363	-	-	-	-
186	7	-	-1.08874	0.258318	-1.01985	0.775027	-	-	-	-
187	8	-	-1.00292	0.931163	-1.0078	0.836354	-	-	-	-
188	7	-	1.03485	0.778162	-1.00601	0.978474	-	-	-	-
189	7	-	1.00824	0.686609	-1.03202	0.407357	-	-	-	-
190	8	-	1.01595	0.516298	1.01246	0.5612	-	-	-	-
191	6	-	1.00769	-	-1.03035	0.435513	-	-	-	-
192	7	-	-1.0238	0.409073	1.02451	0.650333	-	-	-	-
193	8	-	-1.00787	0.773164	1.00736	0.537196	-	-	-	-
194	8	-	1.00136	0.911099	1.00385	0.426301	-	-	-	-
195	6	-	1.02498	-	1.07526	-	-	-	-	-
196	4	-	-	-	-	-	-	-	-	-
197	2	-	-	-	-	-	-	-	-	-
198	1	-	-	-	-	-	-	-	-	-
199	1	-	-	-	-	-	-	-	-	-
201	6	-	-1.0161	-	-1.00337	-	-	-	-	-
202	3	-	-1.08546	-	-	-	-	-	-	-
203	2	-	-1.04023	-	-	-	-	-	-	-
204	3	-	-1.02193	-	-	-	-	-	-	-
205	3	-	1.00542	-	-	-	-	-	-	-
206	4	-	1.0129	-	-	-	-	-	-	-
207	7	-	1.02428	0.164113	1.01982	0.516526	-	-	-	-
209	8	-	1.00024	0.995763	-1.05098	0.156599	-	-	-	-
210	6	-	-1.14667	0.00433881	-1.02316	-	-	-	-	-
211	6	-	-1.30018	-	-1.05959	-	-	-	-	-
212	8	-	-1.00007	0.998459	-1.01264	0.429342	-	-	-	-
213	7	-	1.04497	-	-1.02907	-	-	-	-	-
214	3	-	-	-	-	-	-	-	-	-
215	7	-	-1.01872	0.571566	-1.04688	0.281337	-	-	-	-
216	7	-	-1.0124	0.790845	-1.04305	0.380172	-	-	-	-
217	8	-	1.00487	0.850136	-1.05868	0.196104	-	-	-	-
218	7	-	1.004	0.971678	-1.07542	-	-	-	-	-
219	6	-	1.0849	0.0941034	1.0263	0.408383	-	-	-	-
220	2	-	-1.18444	-	-	-	-	-	-	-
221	8	-	-1.06551	0.164974	-1.053	0.311739	-	-	-	-
223	5	-	1.06449	-	1.07878	-	-	-	-	-
224	4	-	-1.04037	-	-1.07845	-	-	-	-	-
225	6	-	-1.04375	0.114111	-	-	-	-	-	-
226	6	-	1.02321	-	1.02158	-	-	-	-	-
227	8	-	-1.03995	0.480656	1.12574	0.111277	-	-	-	-
228	8	-	1.05211	0.174527	1.04855	0.124214	-	-	-	-
229	8	-	-1.01895	0.595788	-1.01268	0.610625	-	-	-	-
230	3	-	-	-	-	-	-	-	-	-
231	6	-	1.01352	0.756953	-1.01403	-	-	-	-	-
232	8	-	1.0292	0.45954	1.03428	0.449942	-	-	-	-
234	8	-	-1.01583	0.452458	-1.02812	0.151097	-	-	-	-
235	4	-	1.23619	-	-	-	-	-	-	-
236	2	-	1.06481	-	-	-	-	-	-	-
237	6	-	1.03897	-	1.00732	-	-	-	-	-
238	7	-	-1.03431	0.187231	-1.06759	0.0354493	-	-	-	-
239	8	-	1.04383	0.386685	-1.04545	0.407497	-	-	-	-
240	8	-	1.04113	0.295737	-1.06184	0.263727	-	-	-	-
241	8	-	-1.00147	0.948372	-1.04988	0.0649532	-	-	-	-
242	5	-	1.02297	-	-1.0528	-	-	-	-	-
243	7	-	1.01792	0.642911	-1.04851	0.28349	-	-	-	-
244	6	-	1.03434	-	1.03548	-	-	-	-	-
245	8	-	1.03886	0.175023	1.02593	0.315473	-	-	-	-
246	1	-	-	-	-	-	-	-	-	-
249	8	-	1.00153	0.978713	1.01287	0.623146	-	-	-	-
250	8	-	1.00929	0.882407	-1.02354	0.68022	-	-	-	-
251	6	-	1.03695	0.405194	-1.02985	-	-	-	-	-
252	3	-	-	-	-	-	-	-	-	-
253	7	-	1.07285	0.223195	-1.00059	0.974649	-	-	-	-
254	7	-	1.01821	0.665057	-1.06826	0.327241	-	-	-	-
255	8	-	1.04855	0.00583496	-1.04178	0.00634943	-	-	-	-
256	1	-	-	-	-	-	-	-	-	-
257	4	-	-1.0068	-	1.04456	-	-	-	-	-
258	6	-	-1.00054	0.979325	-1.00603	-	-	-	-	-
259	3	-	-	-	-	-	-	-	-	-
260	4	-	-	-	-	-	-	-	-	-
261	1	-	-	-	-	-	-	-	-	-
262	4	-	-1.16781	-	-	-	-	-	-	-
263	4	-	-1.01399	-	-	-	-	-	-	-
264	6	-	-1.11707	-	1.03766	0.220477	-	-	-	-
267	1	-	-	-	-	-	-	-	-	-
268	3	-	1.16673	-	-	-	-	-	-	-
269	4	-	-	-	-	-	-	-	-	-
270	7	-	-1.09905	-	1.19341	-	-	-	-	-
271	8	-	1.02256	0.393685	-1.00292	0.847975	-	-	-	-
272	8	-	-1.00346	0.744561	-1.00065	0.847344	-	-	-	-
273	8	-	-1.12272	0.273173	1.06741	0.767851	-	-	-	-
274	8	-	1.01567	0.615552	1.11562	0.083998	-	-	-	-
275	4	-	-1.02947	-	-1.0587	-	-	-	-	-
276	8	-	-1.0212	0.570325	-1.05014	0.375579	-	-	-	-
278	8	-	-1.00187	0.906288	-1.0169	0.467696	-	-	-	-
279	2	-	-	-	-	-	-	-	-	-
280	8	-	1.01759	0.870253	1.05845	0.559763	-	-	-	-
281	6	-	1.26142	-	1.17883	-	-	-	-	-
282	3	-	-1.05724	-	-1.07007	-	-	-	-	-
283	8	-	1.00029	0.977957	-1.01264	0.676733	-	-	-	-
284	8	-	1.03494	0.559743	1.04291	0.58792	-	-	-	-
285	7	-	1.14932	0.0514039	1.25391	0.0740051	-	-	-	-
286	8	-	-1.05475	0.585213	1.02534	0.839483	-	-	-	-
287	8	-	-1.00842	0.717958	-1.00477	0.753028	-	-	-	-
288	7	-	1.02167	0.676974	1.0065	0.843813	-	-	-	-
289	7	-	1.06174	0.267906	1.0232	0.632857	-	-	-	-
290	8	-	1.0122	0.778342	1.03286	0.335419	-	-	-	-
291	5	-	-1.05843	-	-	-	-	-	-	-
292	8	-	-1.02442	0.462627	1.05387	0.182716	-	-	-	-
294	2	-	-	-	-	-	-	-	-	-
295	1	-	-	-	-	-	-	-	-	-
296	8	-	-1.00996	0.854847	1.01239	0.776751	-	-	-	-
297	3	-	-1.06888	-	-	-	-	-	-	-
298	6	-	1.05315	-	-1.02704	-	-	-	-	-
299	1	-	-	-	-	-	-	-	-	-
300	8	-	-1.23268	0.465297	1.13497	0.557288	-	-	-	-
301	8	-	-1.02365	0.773364	-1.16801	0.18489	-	-	-	-
302	2	-	-	-	-	-	-	-	-	-
303	2	-	-	-	-	-	-	-	-	-
304	8	-	1.00678	0.84347	1.03259	0.0682973	-	-	-	-
306	1	-	-	-	-	-	-	-	-	-
307	5	-	1.05037	-	1.02655	-	-	-	-	-
308	5	-	-1.02399	-	-	-	-	-	-	-
309	1	-	-	-	-	-	-	-	-	-
310	4	-	1.18822	-	-	-	-	-	-	-
311	7	-	1.08001	-	1.09965	-	-	-	-	-
312	8	-	1.02566	0.432122	1.00493	0.743583	-	-	-	-
314	6	-	-1.11272	-	-1.1228	-	-	-	-	-
315	8	-	-1.05193	0.535677	-1.09622	0.105987	-	-	-	-
316	6	-	-1.06382	-	-1.05409	-	-	-	-	-
317	6	-	-1.04294	-	-1.07365	0.0246651	-	-	-	-
318	1	-	-	-	-	-	-	-	-	-
319	7	-	-1.00416	0.832772	-1.01212	0.221783	-	-	-	-
321	5	-	-1.21453	-	-1.15493	-	-	-	-	-
322	6	-	-1.01886	0.563335	-1.03457	-	-	-	-	-
325	6	-	-1.08346	-	-1.12798	0.161133	-	-	-	-
326	7	-	-1.14901	-	1.01137	0.931187	-	-	-	-
327	8	-	-1.10128	0.00269593	1.07244	0.108113	-	-	-	-
329	3	-	1.1242	-	-	-	-	-	-	-
330	1	-	-	-	-	-	-	-	-	-
331	5	-	1.05457	-	-1.06039	-	-	-	-	-
332	4	-	-	-	-	-	-	-	-	-
333	3	-	-	-	-	-	-	-	-	-
334	6	-	1.02756	-	-1.12109	0.155622	-	-	-	-
335	6	-	-1.05338	0.467662	-1.05948	-	-	-	-	-
336	6	-	-1.03275	0.470035	-1.07812	-	-	-	-	-
337	3	-	1.12117	-	-	-	-	-	-	-
338	7	-	1.0431	0.71457	1.10536	0.460974	-	-	-	-
339	2	-	-	-	-	-	-	-	-	-
340	8	-	-1.00846	0.859969	-1.05403	0.372168	-	-	-	-
341	8	-	-1.01854	0.567839	-1.02477	0.398245	-	-	-	-
342	8	-	-1.01399	0.695407	1.06151	0.310222	-	-	-	-
343	2	-	-1.059	-	-	-	-	-	-	-
344	5	-	-1.0047	-	-1.00926	-	-	-	-	-
345	4	-	-	-	-	-	-	-	-	-
346	3	-	-1.02385	-	-1.04052	-	-	-	-	-
347	8	-	1.01517	0.726291	1.02727	0.561105	-	-	-	-
348	8	-	-1.04794	0.309148	-1.08418	0.000382259	-	-	-	-
349	8	-	1.02905	0.225512	-1.0193	0.247982	-	-	-	-
350	6	-	1.04005	-	1.07668	-	-	-	-	-
352	7	-	1.04046	0.630682	1.07675	0.0841752	-	-	-	-
353	3	-	-1.05988	-	-	-	-	-	-	-
354	8	-	-1.02237	0.50592	-1.07782	0.00408332	-	-	-	-
355	6	-	-1.06359	-	-1.01272	-	-	-	-	-
356	8	-	-1.04877	0.616043	1.00429	0.86621	-	-	-	-
357	8	-	-1.0364	0.229018	-1.0372	0.159544	-	-	-	-
358	8	-	-1.11413	0.457488	-1.02838	0.619423	-	-	-	-
359	7	-	-1.25971	-	-1.04371	0.38562	-	-	-	-
360	3	-	-1.11676	-	-	-	-	-	-	-
361	3	-	-	-	-	-	-	-	-	-
362	8	-	1.02077	0.680277	-1.01207	0.510451	-	-	-	-
363	8	-	-1.00235	0.946448	-1.04949	0.0432817	-	-	-	-
364	6	-	-1.15834	-	-1.03877	0.292758	-	-	-	-
365	5	-	-1.17137	-	-1.05293	0.197887	-	-	-	-
366	5	-	-1.37571	0.263639	-1.02867	-	-	-	-	-
367	4	-	-1.18625	-	-1.04348	-	-	-	-	-
368	4	-	-1.10634	-	-1.03555	-	-	-	-	-
369	5	-	-1.05957	0.335478	-1.00532	-	-	-	-	-
370	8	-	-1.04107	0.21422	1.03035	0.331748	-	-	-	-
371	3	-	-1.39204	-	1.01727	-	-	-	-	-
372	2	-	-	-	-	-	-	-	-	-
373	4	-	-1.19718	-	-1.04081	-	-	-	-	-
374	2	-	-	-	-	-	-	-	-	-
375	2	-	-1.28681	-	-	-	-	-	-	-
376	8	-	1.0075	0.828669	1.01986	0.461798	-	-	-	-
377	6	-	-1.00861	0.861495	1.04707	-	-	-	-	-
378	5	-	-1.06456	-	1.0443	-	-	-	-	-
379	5	-	1.0058	-	1.01153	-	-	-	-	-
380	2	-	-1.14942	-	-	-	-	-	-	-
381	6	-	1.06614	-	1.23928	-	-	-	-	-
382	3	-	-1.0717	-	-1.03448	-	-	-	-	-
383	5	-	1.02718	-	1.10358	-	-	-	-	-
384	7	-	1.00454	0.725391	-1.00258	0.848511	-	-	-	-
385	4	-	-1.0946	-	-1.04384	-	-	-	-	-
386	5	-	-1.04243	-	-1.02879	-	-	-	-	-
387	8	-	1.00441	0.924295	1.00767	0.786989	-	-	-	-
388	3	-	-	-	-	-	-	-	-	-
390	3	-	-1.0264	-	1.00549	-	-	-	-	-
391	4	-	1.00863	-	1.02776	-	-	-	-	-
392	2	-	1.00312	-	-	-	-	-	-	-
393	8	-	1.02924	0.499896	-1.0472	0.374732	-	-	-	-
394	8	-	-1.03433	0.813797	1.04728	0.592145	-	-	-	-
395	1	-	-	-	-	-	-	-	-	-
396	7	-	1.02383	0.183503	-1.0051	0.805061	-	-	-	-
397	6	-	-1.00916	-	-1.01098	-	-	-	-	-
398	5	-	1.04182	-	-1.03491	-	-	-	-	-
399	5	-	1.07579	-	-1.05519	-	-	-	-	-
400	8	-	1.01732	0.751338	-1.04754	0.497569	-	-	-	-
402	8	-	-1.00159	0.868258	-1.01441	0.583964	-	-	-	-
403	7	-	1.00587	0.874686	-1.0211	0.654689	-	-	-	-
404	6	-	-1.01728	-	1.06568	0.327293	-	-	-	-
405	3	-	-	-	-	-	-	-	-	-
406	8	-	1.00118	0.93644	1.00852	0.532259	-	-	-	-
408	8	-	-1.0087	0.3502	1.03066	0.140583	-	-	-	-
409	4	-	-	-	-	-	-	-	-	-
410	7	-	-1.00767	-	-1.00215	-	-	-	-	-
411	3	-	-	-	-	-	-	-	-	-
413	4	-	-	-	-	-	-	-	-	-
414	7	-	1.01192	0.793488	-1.00645	0.9039	-	-	-	-
415	3	-	-1.01924	-	-	-	-	-	-	-
416	3	-	1.01995	-	-1.00849	-	-	-	-	-
417	8	-	-1.03421	0.346176	-1.07742	0.078108	-	-	-	-
418	4	-	-	-	-	-	-	-	-	-
419	8	-	-1.02153	0.547271	-1.0041	0.919822	-	-	-	-
420	3	-	-	-	-	-	-	-	-	-
421	3	-	1.02317	-	-	-	-	-	-	-
422	8	-	1.01661	0.812959	1.07104	0.0949361	-	-	-	-
423	8	-	-1.02857	0.555816	1.0169	0.254656	-	-	-	-
424	7	-	-1.09754	0.474958	-1.02455	0.485962	-	-	-	-
425	5	-	1.02636	-	-	-	-	-	-	-
426	5	-	-1.05123	-	-1.0554	0.109849	-	-	-	-
427	4	-	-1.06137	-	-1.05482	-	-	-	-	-
429	8	-	1.00519	0.850266	1.01154	0.38897	-	-	-	-
430	8	-	1.18189	0.0185442	1.09221	0.122384	-	-	-	-
431	8	-	1.00273	0.885376	1.01083	0.539474	-	-	-	-
432	6	-	1.32164	-	1.09552	0.544733	-	-	-	-
433	6	-	-1.06079	-	1.06021	-	-	-	-	-
434	8	-	-1.00215	0.923114	-1.03184	0.341556	-	-	-	-
437	8	-	1.00608	0.835827	-1.02382	0.28284	-	-	-	-
438	3	-	1.00157	-	-	-	-	-	-	-
439	2	-	-	-	-	-	-	-	-	-
440	8	-	1.01742	0.505197	-1.0078	0.125053	-	-	-	-
441	2	-	-1.09528	-	-	-	-	-	-	-
442	8	-	1.04391	0.494629	1.02122	0.310667	-	-	-	-
443	4	-	-	-	-	-	-	-	-	-
444	1	-	-	-	-	-	-	-	-	-
445	8	-	-1.00455	0.815642	1.02412	0.195849	-	-	-	-
446	8	-	-1.04116	0.380843	1.0115	0.649575	-	-	-	-
447	2	-	-	-	-	-	-	-	-	-
448	4	-	1.15293	-	1.12607	-	-	-	-	-
449	7	-	1.04607	0.223117	1.0254	0.332934	-	-	-	-
450	7	-	-1.02527	-	1.05062	0.264689	-	-	-	-
451	8	-	1.02326	0.806833	1.01655	0.672519	-	-	-	-
452	5	-	1.06771	-	-1.01563	-	-	-	-	-
456	7	-	1.05017	0.534067	1.01265	0.218592	-	-	-	-
457	3	-	-	-	-	-	-	-	-	-
458	1	-	-	-	-	-	-	-	-	-
459	4	-	-	-	-	-	-	-	-	-
461	2	-	-	-	-	-	-	-	-	-
462	7	-	1.05572	0.324059	-1.01659	0.767493	-	-	-	-
463	2	-	-	-	-	-	-	-	-	-
464	2	-	-	-	-	-	-	-	-	-
465	3	-	-	-	-	-	-	-	-	-
466	7	-	1.01571	0.389158	-1.04218	0.111202	-	-	-	-
467	8	-	-1.00816	0.288581	-1.02798	0.393445	-	-	-	-
468	4	-	-	-	-	-	-	-	-	-
469	4	-	-1.23988	-	-1.12475	-	-	-	-	-
470	8	-	1.03874	0.392129	-1.0453	0.334154	-	-	-	-
471	8	-	-1.01082	0.724431	-1.01582	0.587869	-	-	-	-
472	4	-	-	-	-	-	-	-	-	-
473	6	-	-1.03169	-	-1.02161	-	-	-	-	-
474	5	-	1.02111	-	1.04331	-	-	-	-	-
476	6	-	-1.02662	-	1.03749	-	-	-	-	-
477	8	-	-1.0149	0.843559	-1.02269	0.742203	-	-	-	-
478	4	-	-1.16627	-	-1.1897	-	-	-	-	-
479	7	-	1.03641	-	-1.06162	-	-	-	-	-
480	7	-	1.04683	0.553198	1.03742	0.327248	-	-	-	-
482	6	-	1.04401	-	1.0553	-	-	-	-	-
483	6	-	-1.06329	-	-1.01983	-	-	-	-	-
484	7	-	-1.03493	-	-1.02133	0.893492	-	-	-	-
485	5	-	-1.06143	-	-1.02719	-	-	-	-	-
486	3	-	1.12702	-	-	-	-	-	-	-
487	6	-	-1.03389	-	1.00341	-	-	-	-	-
488	3	-	1.2355	-	-1.02101	-	-	-	-	-
489	8	-	-1.06464	0.077191	1.04194	0.1215	-	-	-	-
490	7	-	1.02475	-	-1.01637	-	-	-	-	-
492	7	-	-1.10342	0.0787646	1.11031	0.0750746	-	-	-	-
493	5	-	1.01713	-	1.02264	-	-	-	-	-
494	6	-	1.00222	-	1.0465	0.481323	-	-	-	-
495	7	-	-1.01238	0.587277	-1.07401	0.0626657	-	-	-	-
496	8	-	1.00586	0.954326	1.07557	0.266603	-	-	-	-
497	3	-	1.11234	-	-	-	-	-	-	-
498	8	-	-1.09409	0.361397	-1.05504	0.488816	-	-	-	-
499	8	-	1.06405	0.363484	-1.06877	0.329289	-	-	-	-
500	5	-	-1.33757	-	-1.04747	-	-	-	-	-
501	7	-	1.06407	-	1.02091	-	-	-	-	-
502	6	-	1.20372	-	1.16344	-	-	-	-	-
503	5	-	-1.04367	-	1.01118	-	-	-	-	-
504	7	-	1.03142	0.833737	-1.0226	-	-	-	-	-
505	8	-	1.0077	0.874727	-1.00866	0.816964	-	-	-	-
506	5	-	1.02011	-	-1.10433	-	-	-	-	-
507	3	-	-	-	-	-	-	-	-	-
508	8	-	1.02346	0.710694	-1.00101	0.891387	-	-	-	-
509	7	-	1.13502	-	-1.05083	-	-	-	-	-
510	8	-	1.00383	0.977058	1.14917	0.0624254	-	-	-	-
512	6	-	1.17437	-	1.10259	-	-	-	-	-
513	4	-	1.00187	-	-1.03448	-	-	-	-	-
514	8	-	1.00199	0.953732	-1.04191	0.368344	-	-	-	-
516	2	-	-	-	-	-	-	-	-	-
518	3	-	-	-	-	-	-	-	-	-
519	8	-	1.00565	0.927069	-1.03441	0.511977	-	-	-	-
520	6	-	-1.14983	-	-1.14828	0.227448	-	-	-	-
522	3	-	-1.00605	-	-	-	-	-	-	-
523	8	-	1.00712	0.708318	1.02406	0.10406	-	-	-	-
524	8	-	1.08145	0.283448	1.05226	0.344989	-	-	-	-
525	5	-	1.00868	0.830027	-	-	-	-	-	-
526	7	-	1.05227	-	1.01461	-	-	-	-	-
527	4	-	-1.03514	-	-1.51186	-	-	-	-	-
528	8	-	1.03123	0.564903	1.01479	0.635583	-	-	-	-
529	8	-	-1.02981	0.215656	-1.14991	0.0111521	-	-	-	-
531	7	-	-1.00525	0.589508	1.0071	0.821517	-	-	-	-
532	6	-	-1.07315	0.313249	-1.16235	-	-	-	-	-
533	6	-	1.032	-	-1.00576	0.881579	-	-	-	-
534	6	-	-1.06999	-	-1.04799	-	-	-	-	-
535	4	-	-1.03851	-	1.00542	-	-	-	-	-
536	7	-	-1.03883	0.387447	-1.02068	0.567622	-	-	-	-
537	5	-	1.06907	-	1.14695	-	-	-	-	-
538	1	-	-	-	-	-	-	-	-	-
539	8	-	-1.02487	0.471135	1.07016	0.138819	-	-	-	-
540	6	-	1.0081	-	1.10699	-	-	-	-	-
541	7	-	1.00486	-	1.05765	-	-	-	-	-
542	8	-	1.00572	0.856551	1.05062	0.36567	-	-	-	-
543	3	-	-1.00431	-	-1.00549	-	-	-	-	-
544	8	-	1.00531	0.922117	-1.04858	0.0420273	-	-	-	-
545	2	-	-	-	-	-	-	-	-	-
546	7	-	-1.07079	-	-1.0799	-	-	-	-	-
547	2	-	-	-	-	-	-	-	-	-
548	8	-	-1.03227	0.789183	-1.19542	0.0465504	-	-	-	-
549	3	-	-1.0094	-	-	-	-	-	-	-
550	2	-	-1.00954	-	-	-	-	-	-	-
551	5	-	-1.0802	-	-1.07858	-	-	-	-	-
552	5	-	-1.25466	-	-1.42474	-	-	-	-	-
553	2	-	-1.01213	-	-	-	-	-	-	-
554	4	-	-1.05263	-	1.00101	-	-	-	-	-
555	8	-	-1.10543	0.00825588	-1.11946	0.102196	-	-	-	-
556	6	-	-1.00933	-	-1.01031	-	-	-	-	-
557	6	-	-1.23252	-	-1.07015	-	-	-	-	-
558	8	-	-1.10123	0.13521	-1.10584	0.123834	-	-	-	-
560	3	-	-	-	-	-	-	-	-	-
562	8	-	-1.13453	0.398028	-1.02876	0.692896	-	-	-	-
563	2	-	-1.06644	-	-	-	-	-	-	-
564	5	-	-1.05215	-	-1.08335	-	-	-	-	-
565	2	-	-1.01833	-	-	-	-	-	-	-
566	6	-	1.07985	0.157876	1.01131	-	-	-	-	-
567	8	-	1.0256	0.577497	-1.07732	0.0210941	-	-	-	-
568	4	-	-1.03944	-	-1.00591	-	-	-	-	-
569	5	-	-1.01909	-	1.00683	-	-	-	-	-
570	4	-	-1.04848	-	-1.02257	-	-	-	-	-
571	5	-	-1.02773	-	-1.00665	-	-	-	-	-
572	8	-	1.07258	0.154931	-1.00518	0.630721	-	-	-	-
573	3	-	1.15589	-	-	-	-	-	-	-
574	5	-	-1.03699	-	-1.00445	-	-	-	-	-
575	5	-	-1.05468	-	-1.01326	-	-	-	-	-
576	7	-	-1.01515	-	-1.02988	-	-	-	-	-
577	7	-	-1.0426	-	-1.01374	0.51546	-	-	-	-
578	3	-	-1.02541	-	-	-	-	-	-	-
579	2	-	-1.11853	-	-	-	-	-	-	-
580	2	-	-	-	-	-	-	-	-	-
582	7	-	1.02486	0.801399	-1.04021	-	-	-	-	-
583	6	-	-1.04632	-	-1.08377	0.373543	-	-	-	-
584	2	-	-1.06459	-	-	-	-	-	-	-
585	6	-	-1.03211	-	-1.04406	-	-	-	-	-
586	3	-	-1.02016	-	-	-	-	-	-	-
587	3	-	-	-	-	-	-	-	-	-
588	5	-	-1.02541	-	-1.05516	-	-	-	-	-
589	8	-	1.00704	0.66453	1.04842	0.0774813	-	-	-	-
590	5	-	-	-	-	-	-	-	-	-
591	7	-	1.04816	0.670997	1.07325	-	-	-	-	-
592	8	-	-1.03678	0.0196144	1.04074	0.0669101	-	-	-	-
593	8	-	1.02542	0.130544	1.05534	0.282512	-	-	-	-
594	8	-	-1.04036	0.40173	-1.11168	0.129725	-	-	-	-
595	6	-	-1.04845	0.236513	1.04584	-	-	-	-	-
597	7	-	-1.03684	0.513059	1.06744	0.0202413	-	-	-	-
598	4	-	-	-	-	-	-	-	-	-
599	8	-	-1.01632	0.574469	1.15461	0.0343957	-	-	-	-
600	8	-	-1.00322	0.700216	1.00704	0.458146	-	-	-	-
601	6	-	-1.01003	-	1.12288	-	-	-	-	-
602	4	-	-1.05643	-	-1.05358	-	-	-	-	-
603	7	-	1.05185	-	-1.05308	-	-	-	-	-
604	8	-	-1.01368	0.849212	1.18644	0.0634312	-	-	-	-
606	6	-	-1.04211	0.391796	-	-	-	-	-	-
608	8	-	1.01057	0.981469	1.31523	0.152907	-	-	-	-
609	4	-	-	-	-	-	-	-	-	-
610	6	-	-1.10429	0.267532	1.02161	-	-	-	-	-
612	3	-	1.05205	-	-	-	-	-	-	-
613	8	-	1.03491	0.710362	1.09925	0.293327	-	-	-	-
614	5	-	-1.0565	0.59217	-	-	-	-	-	-
615	2	-	-	-	-	-	-	-	-	-
616	3	-	-	-	-	-	-	-	-	-
617	4	-	-	-	-	-	-	-	-	-
618	7	-	-1.02716	0.318431	1.04463	0.00687355	-	-	-	-
619	4	-	-1.03211	-	-1.01094	-	-	-	-	-
620	3	-	-	-	-	-	-	-	-	-
621	2	-	-	-	-	-	-	-	-	-
622	7	-	-1.07113	0.296451	1.12821	-	-	-	-	-
623	2	-	-	-	-	-	-	-	-	-
624	2	-	-	-	-	-	-	-	-	-
625	8	-	-1.03393	0.508276	1.07677	0.129003	-	-	-	-
626	7	-	-1.01305	0.708062	1.04657	0.169387	-	-	-	-
627	7	-	-1.11012	0.505977	1.19651	-	-	-	-	-
628	4	-	1.07587	-	-	-	-	-	-	-
629	7	-	-1.0549	-	1.02449	-	-	-	-	-
630	8	-	-1.03258	0.349692	1.03906	0.273669	-	-	-	-
631	4	-	-1.06821	-	1.18403	-	-	-	-	-
632	5	-	-	-	-	-	-	-	-	-
633	1	-	-	-	-	-	-	-	-	-
634	8	-	1.00103	0.962801	1.01769	0.597725	-	-	-	-
635	8	-	-1.00514	0.941021	1.01027	0.830729	-	-	-	-
636	8	-	-1.04998	0.188996	-1.05721	0.114089	-	-	-	-
637	8	-	-1.10892	0.022064	1.01568	0.607546	-	-	-	-
638	7	-	-1.18178	-	-1.02213	-	-	-	-	-
639	5	-	-1.0525	-	-1.0274	-	-	-	-	-
640	3	-	-1.00368	-	-	-	-	-	-	-
641	8	-	-1.03902	0.628555	1.02292	0.677733	-	-	-	-
642	4	-	-	-	-	-	-	-	-	-
643	3	-	-1.06106	-	-	-	-	-	-	-
645	3	-	-	-	-	-	-	-	-	-
646	2	-	-1.03233	-	-	-	-	-	-	-
647	2	-	-	-	-	-	-	-	-	-
649	5	-	-1.00012	0.994432	-	-	-	-	-	-
650	7	-	-1.07462	-	1.0176	0.72994	-	-	-	-
651	8	-	1.00884	0.886925	1.00206	0.944605	-	-	-	-
652	2	-	-	-	-	-	-	-	-	-
653	5	-	1.02003	-	-1.01199	-	-	-	-	-
654	7	-	1.04158	-	1.03913	-	-	-	-	-
655	7	-	-1.08214	0.473878	1.04468	0.573487	-	-	-	-
656	5	-	-	-	-	-	-	-	-	-
657	3	-	-	-	-	-	-	-	-	-
658	2	-	-1.33848	-	-	-	-	-	-	-
659	6	-	-1.0763	-	1.04653	-	-	-	-	-
660	4	-	-1.02215	-	-	-	-	-	-	-
661	6	-	-1.12265	0.404838	-	-	-	-	-	-
662	6	-	-	-	-	-	-	-	-	-
663	4	-	-1.06312	-	-	-	-	-	-	-
664	5	-	-1.07908	-	1.03067	-	-	-	-	-
665	6	-	1.00906	0.929527	-1.05478	-	-	-	-	-
666	6	-	-1.00085	-	1.00486	-	-	-	-	-
667	4	-	1.01115	-	-	-	-	-	-	-
668	8	-	1.02136	0.42121	1.00269	0.942688	-	-	-	-
669	3	-	-	-	-	-	-	-	-	-
670	6	-	1.06052	-	1.04514	-	-	-	-	-
671	4	-	-	-	-	-	-	-	-	-
672	7	-	-1.03016	-	1.00593	-	-	-	-	-
673	4	-	-1.03237	-	1.06432	-	-	-	-	-
674	2	-	-	-	-	-	-	-	-	-
675	2	-	-	-	-	-	-	-	-	-
676	1	-	-	-	-	-	-	-	-	-
677	5	-	-1.13253	-	-1.00713	-	-	-	-	-
679	6	-	1.02311	-	1.0499	-	-	-	-	-
680	5	-	1.09384	-	-1.01563	-	-	-	-	-
681	6	-	-1.08276	-	1.04841	-	-	-	-	-
682	5	-	-1.00872	-	-1.03922	-	-	-	-	-
685	3	-	-	-	-	-	-	-	-	-
687	3	-	1.00035	-	-1.01199	-	-	-	-	-
688	8	-	-1.02218	0.534951	-1.05757	0.171751	-	-	-	-
689	7	-	-1.04633	-	1.02329	-	-	-	-	-
690	6	-	1.04822	-	-1.02274	0.332034	-	-	-	-
692	4	-	1.03972	-	1.09693	-	-	-	-	-
694	8	-	1.00957	0.745882	1.00857	0.748458	-	-	-	-
695	7	-	1.0122	0.855862	1.00812	0.883403	-	-	-	-
696	6	-	1.07278	-	1.05056	0.0754276	-	-	-	-
697	4	-	-1.07177	-	-	-	-	-	-	-
698	2	-	-	-	-	-	-	-	-	-
699	3	-	-1.08207	-	-1.07296	-	-	-	-	-
700	8	-	1.01726	0.634452	-1.00299	0.950073	-	-	-	-
701	7	-	1.00228	0.967051	-1.0599	-	-	-	-	-
702	8	-	1.01979	0.881576	-1.08328	0.375928	-	-	-	-
703	4	-	-	-	-	-	-	-	-	-
704	5	-	1.02825	-	1.06054	-	-	-	-	-
705	2	-	-	-	-	-	-	-	-	-
706	8	-	-1.03475	0.26844	-1.05508	0.133514	-	-	-	-
707	3	-	-	-	-	-	-	-	-	-
708	7	-	-1.0027	-	-1.00148	0.949035	-	-	-	-
709	8	-	1.0273	0.438347	1.035	0.201848	-	-	-	-
710	4	-	-1.01279	-	-	-	-	-	-	-
712	7	-	-1.04329	-	-1.09226	-	-	-	-	-
713	4	-	1.11713	-	-	-	-	-	-	-
714	4	-	-1.26822	-	-1.02314	-	-	-	-	-
715	5	-	-1.00966	-	1.01896	-	-	-	-	-
717	6	-	1.0111	-	-1.04174	-	-	-	-	-
718	5	-	1.03417	-	-1.00898	-	-	-	-	-
720	4	-	-1.05995	-	-	-	-	-	-	-
721	6	-	-	-	-	-	-	-	-	-
722	8	-	-1.0109	0.739954	-1.03049	0.0991689	-	-	-	-
723	5	-	-	-	-	-	-	-	-	-
724	6	-	-1.05881	-	-1.04319	-	-	-	-	-
725	4	-	-1.06179	-	-1.07162	-	-	-	-	-
727	7	-	1.06282	-	1.01262	-	-	-	-	-
728	5	-	-1.1518	-	-1.21083	-	-	-	-	-
729	8	-	1.02163	0.397961	1.01196	0.571801	-	-	-	-
730	6	-	-1.00673	0.923021	-1.08721	-	-	-	-	-
731	5	-	1.05391	-	1.06028	-	-	-	-	-
732	2	-	-	-	-	-	-	-	-	-
733	7	-	-1.01987	-	1.02009	0.44727	-	-	-	-
734	3	-	1.12358	-	-	-	-	-	-	-
735	6	-	1.00212	0.939818	1.03731	-	-	-	-	-
736	4	-	-	-	-	-	-	-	-	-
737	8	-	1.00972	0.747446	1.00442	0.685862	-	-	-	-
738	1	-	-	-	-	-	-	-	-	-
739	3	-	-	-	-	-	-	-	-	-
740	4	-	-1.02498	-	-1.01692	-	-	-	-	-
741	6	-	1.00452	-	-1.04442	0.081975	-	-	-	-
742	6	-	-1.00616	0.918	1.00484	0.908088	-	-	-	-
743	4	-	1.0072	-	-	-	-	-	-	-
744	2	-	-	-	-	-	-	-	-	-
745	6	-	-1.03837	-	-1.12852	0.131904	-	-	-	-
747	5	-	-1.03412	-	-1.00856	-	-	-	-	-
748	4	-	-1.44413	-	-1.43913	-	-	-	-	-
749	5	-	1.10274	0.643934	1.09444	-	-	-	-	-
750	8	-	1.02392	0.19341	-1.03068	0.13458	-	-	-	-
751	4	-	1.01129	-	-	-	-	-	-	-
752	4	-	1.00633	-	-1.01255	-	-	-	-	-
753	6	-	1.00682	-	-1.01771	-	-	-	-	-
754	6	-	-	-	-	-	-	-	-	-
755	8	-	1.01568	0.547035	-1.04417	0.24259	-	-	-	-
756	6	-	1.03096	0.20017	-1.06992	-	-	-	-	-
757	8	-	1.00624	0.642431	1.0248	0.248727	-	-	-	-
758	8	-	-1.02122	0.380584	-1.07956	0.0571745	-	-	-	-
759	8	-	1.0453	0.19389	1.06865	0.339305	-	-	-	-
760	3	-	-	-	-	-	-	-	-	-
761	2	-	-	-	-	-	-	-	-	-
762	2	-	-	-	-	-	-	-	-	-
763	7	-	1.00455	-	1.11839	0.341705	-	-	-	-
765	5	-	1.01769	-	-1.00787	-	-	-	-	-
766	4	-	-1.03262	-	-	-	-	-	-	-
767	5	-	1.05438	-	1.09695	-	-	-	-	-
768	6	-	1.00371	-	-1.0969	-	-	-	-	-
769	7	-	1.06393	0.0021414	1.00605	0.759029	-	-	-	-
770	8	-	-1.09493	0.506639	1.23841	0.0886928	-	-	-	-
771	7	-	1.05282	0.117946	1.08234	0.0237698	-	-	-	-
772	3	-	1.08326	-	-	-	-	-	-	-
773	8	-	1.09716	0.460509	-1.11013	0.291021	-	-	-	-
774	6	-	-1.0394	-	-1.04674	-	-	-	-	-
775	5	-	-1.02228	0.711155	-1.04273	-	-	-	-	-
777	8	-	1.02394	0.602205	1.00155	0.967272	-	-	-	-
778	8	-	1.02658	0.468078	1.02587	0.10508	-	-	-	-
779	8	-	1.05299	0.588368	1.08141	0.319088	-	-	-	-
780	8	-	-1.0137	0.653661	-1.00917	0.223925	-	-	-	-
781	2	-	-	-	-	-	-	-	-	-
782	5	-	-	-	-	-	-	-	-	-
783	5	-	-1.00069	-	1.07445	-	-	-	-	-
784	4	-	1.01385	-	-	-	-	-	-	-
785	4	-	-1.03253	-	-	-	-	-	-	-
786	6	-	-1.00197	-	-1.06157	-	-	-	-	-
787	5	-	-1.02106	-	-1.02224	-	-	-	-	-
789	8	-	1.03483	0.405254	-1.00175	0.9725	-	-	-	-
790	3	-	1.04636	-	-	-	-	-	-	-
791	8	-	-1.02745	0.655852	-1.01084	0.869092	-	-	-	-
793	7	-	-1.01376	0.625767	-1.03534	-	-	-	-	-
794	4	-	1.00333	-	-1.22731	-	-	-	-	-
795	2	-	-	-	-	-	-	-	-	-
796	3	-	-1.00737	-	-	-	-	-	-	-
797	2	-	-	-	-	-	-	-	-	-
798	8	-	-1.00636	0.906927	-1.08509	0.213526	-	-	-	-
799	7	-	-1.03167	0.602364	-1.01185	-	-	-	-	-
800	8	-	1.02028	0.345917	-1.00291	0.66969	-	-	-	-
802	2	-	-	-	-	-	-	-	-	-
803	8	-	1.01224	0.253197	1.00073	0.929784	-	-	-	-
804	3	-	-	-	-	-	-	-	-	-
805	2	-	-	-	-	-	-	-	-	-
806	4	-	1.01804	-	-1.06607	-	-	-	-	-
807	6	-	1.02533	-	-1.00992	0.66212	-	-	-	-
809	8	-	1.01527	0.806156	1.08518	0.125856	-	-	-	-
811	4	-	1.06047	-	1.01473	-	-	-	-	-
812	5	-	-1.01562	-	-1.00842	-	-	-	-	-
813	5	-	-1.05227	-	-1.02109	-	-	-	-	-
814	8	-	1.05309	0.0247309	1.02563	0.0721041	-	-	-	-
815	6	-	-	-	-	-	-	-	-	-
817	8	-	1.00461	0.930342	1.01425	0.752387	-	-	-	-
819	5	-	1.00499	-	-1.0327	-	-	-	-	-
820	3	-	1.03433	-	-	-	-	-	-	-
821	2	-	-	-	-	-	-	-	-	-
822	1	-	-	-	-	-	-	-	-	-
823	4	-	-	-	-	-	-	-	-	-
824	7	-	1.03908	-	-1.02777	-	-	-	-	-
825	3	-	1.11528	-	-	-	-	-	-	-
827	8	-	1.00187	0.455517	1.00003	0.989985	-	-	-	-
829	7	-	-1.02927	0.636967	1.06896	-	-	-	-	-
830	5	-	1.05256	-	-1.09612	-	-	-	-	-
831	6	-	1.08108	0.391109	1.06457	-	-	-	-	-
832	5	-	-1.12715	-	-1.37841	-	-	-	-	-
833	3	-	1.0749	-	-	-	-	-	-	-
834	6	-	-1.04601	-	1.02262	-	-	-	-	-
835	1	-	-	-	-	-	-	-	-	-
836	3	-	-	-	-	-	-	-	-	-
837	8	-	-1.00333	0.79058	-1.01716	0.269022	-	-	-	-
838	4	-	1.03872	-	-1.16633	-	-	-	-	-
839	3	-	-	-	-	-	-	-	-	-
840	6	-	-1.04196	-	-1.08375	0.244068	-	-	-	-
841	4	-	1.06659	-	-	-	-	-	-	-
842	8	-	-1.02084	0.504863	1.0329	0.361305	-	-	-	-
843	8	-	1.04721	0.27785	1.04561	0.274628	-	-	-	-
844	5	-	-1.09202	-	-1.0982	-	-	-	-	-
845	2	-	-	-	-	-	-	-	-	-
846	8	-	-1.02956	0.490232	1.01496	0.231339	-	-	-	-
848	8	-	1.01455	0.804744	1.0156	0.78847	-	-	-	-
849	8	-	1.01444	0.668136	-1.06512	0.125585	-	-	-	-
850	2	-	-1.02087	-	-	-	-	-	-	-
851	7	-	-1.10567	0.564121	-1.05342	-	-	-	-	-
852	7	-	-1.01588	0.575575	-1.03562	-	-	-	-	-
853	7	-	1.01736	0.6124	-1.05219	-	-	-	-	-
854	6	-	-1.15269	-	-1.03726	-	-	-	-	-
855	8	-	-1.03167	0.366646	-1.05554	0.140203	-	-	-	-
856	4	-	-1.20828	-	-1.12105	-	-	-	-	-
857	4	-	-	-	-	-	-	-	-	-
858	8	-	-1.04916	0.215932	-1.07208	0.0256477	-	-	-	-
860	4	-	-1.03562	-	-1.01685	-	-	-	-	-
861	8	-	-1.00101	0.980016	1.0477	0.309538	-	-	-	-
862	8	-	1.03369	0.331715	-1.04841	0.264554	-	-	-	-
864	8	-	-1.01506	0.382388	-1.11649	0.00814299	-	-	-	-
865	2	-	-	-	-	-	-	-	-	-
866	3	-	1.14393	-	-	-	-	-	-	-
867	4	-	-1.13179	-	-1.03742	-	-	-	-	-
868	4	-	-1.11954	-	1.06481	-	-	-	-	-
869	8	-	-1.0038	0.883465	1.00851	0.687516	-	-	-	-
870	3	-	-	-	-	-	-	-	-	-
871	3	-	-1.03448	-	1.00292	-	-	-	-	-
872	7	-	-1.03415	0.550821	1.0359	-	-	-	-	-
873	3	-	-1.00049	-	1.06636	-	-	-	-	-
874	3	-	-1.18353	-	-	-	-	-	-	-
875	8	-	1.01593	0.0871525	-1.0363	0.0215355	-	-	-	-
876	8	-	-1.05333	0.143482	-1.01974	0.315207	-	-	-	-
877	8	-	1.00779	0.654953	1.00676	0.901669	-	-	-	-
879	8	-	1.00866	0.282451	-1.01376	0.137969	-	-	-	-
881	8	-	1.0668	0.0407013	1.04727	0.634323	-	-	-	-
882	8	-	-1.01568	0.748739	1.01485	0.16853	-	-	-	-
883	8	-	-1.02887	0.163643	-1.01071	0.633731	-	-	-	-
884	8	-	-1.09617	0.386488	1.05482	0.545182	-	-	-	-
885	3	-	-	-	-	-	-	-	-	-
886	7	-	-1.04815	0.200323	-1.01197	-	-	-	-	-
887	1	-	-	-	-	-	-	-	-	-
888	2	-	-	-	-	-	-	-	-	-
891	7	-	-1.03624	0.692551	-1.10905	-	-	-	-	-
892	7	-	1.01013	0.475911	1.06687	0.0291813	-	-	-	-
894	7	-	-1.07432	0.0973952	-1.04034	-	-	-	-	-
895	6	-	-1.02007	0.502759	1.01068	-	-	-	-	-
896	4	-	-	-	-	-	-	-	-	-
897	3	-	-	-	-	-	-	-	-	-
898	4	-	-1.00333	-	-1.01494	-	-	-	-	-
899	5	-	-1.11304	-	-1.02662	-	-	-	-	-
900	6	-	-1.04473	-	1.01633	-	-	-	-	-
902	7	-	1.0342	0.249563	-1.03688	0.221353	-	-	-	-
903	7	-	1.02485	0.0211578	-1.02972	0.454838	-	-	-	-
904	8	-	1.05764	0.0174239	-1.02935	0.387236	-	-	-	-
905	5	-	-1.10719	-	-1.02719	-	-	-	-	-
906	5	-	-	-	-	-	-	-	-	-
907	7	-	1.0317	0.318546	1.01245	0.677911	-	-	-	-
909	6	-	1.03431	0.569929	1.06863	-	-	-	-	-
910	6	-	-1.06049	-	-1.04754	-	-	-	-	-
911	4	-	-1.01413	-	-	-	-	-	-	-
912	3	-	1.08651	-	-	-	-	-	-	-
914	7	-	1.01766	-	1.12644	-	-	-	-	-
915	7	-	1.00319	-	-1.01474	-	-	-	-	-
916	5	-	-1.15237	-	-	-	-	-	-	-
917	5	-	-1.02569	-	-	-	-	-	-	-
918	5	-	1.01237	-	1.00431	-	-	-	-	-
919	4	-	-1.01326	-	1.01572	-	-	-	-	-
920	7	-	1.01394	0.721557	1.49798	-	-	-	-	-
921	7	-	1.00964	0.658834	1.03833	-	-	-	-	-
922	1	-	-	-	-	-	-	-	-	-
923	5	-	-1.00904	-	-1.07319	-	-	-	-	-
925	3	-	-	-	-	-	-	-	-	-
926	2	-	-	-	-	-	-	-	-	-
927	5	-	-	-	-	-	-	-	-	-
928	7	-	-1.01962	-	1.04845	0.0689695	-	-	-	-
929	7	-	-1.01576	0.214638	1.00657	-	-	-	-	-
930	8	-	1.1383	0.331816	1.19926	0.223573	-	-	-	-
932	6	-	1.038	-	1.08847	-	-	-	-	-
934	8	-	1.01134	0.878696	1.03958	0.591872	-	-	-	-
935	6	-	-	-	-	-	-	-	-	-
936	2	-	-	-	-	-	-	-	-	-
937	8	-	1.00755	0.635203	-1.00039	0.939221	-	-	-	-
938	8	-	1.02532	0.604364	-1.00588	0.844434	-	-	-	-
939	5	-	-1.00899	-	1.32501	-	-	-	-	-
940	5	-	1.00334	0.870069	-	-	-	-	-	-
941	3	-	-1.0272	-	-	-	-	-	-	-
942	1	-	-	-	-	-	-	-	-	-
943	6	-	1.02575	-	1.10191	-	-	-	-	-
944	6	-	-1.03704	-	1.03289	-	-	-	-	-
945	3	-	-	-	-	-	-	-	-	-
946	4	-	-	-	-	-	-	-	-	-
947	4	-	1.00084	-	-	-	-	-	-	-
948	4	-	-1.11412	-	-1.08734	-	-	-	-	-
949	5	-	1.00733	-	-1.05555	-	-	-	-	-
950	4	-	1.00398	-	-1.06725	-	-	-	-	-
951	5	-	1.03226	-	-1.09089	-	-	-	-	-
952	6	-	1.06253	-	1.01459	-	-	-	-	-
953	3	-	1.01389	-	-	-	-	-	-	-
954	8	-	-1.0286	0.343855	-1.00014	0.99609	-	-	-	-
955	3	-	-1.0139	-	-	-	-	-	-	-
956	2	-	-	-	-	-	-	-	-	-
957	6	-	-1.02717	0.467439	1.23019	-	-	-	-	-
958	4	-	-1.3633	-	1.12202	-	-	-	-	-
959	4	-	-	-	-	-	-	-	-	-
960	7	-	-1.027	-	1.0427	0.426365	-	-	-	-
961	3	-	-	-	-	-	-	-	-	-
963	8	-	-1.02673	0.634274	-1.10354	0.188	-	-	-	-
964	5	-	-1.00128	-	-	-	-	-	-	-
965	3	-	-	-	-	-	-	-	-	-
966	5	-	-	-	-	-	-	-	-	-
967	8	-	-1.00764	0.845539	-1.04113	0.114176	-	-	-	-
968	3	-	1.10091	-	-	-	-	-	-	-
969	4	-	1.079	-	-1.02406	-	-	-	-	-
971	2	-	-	-	-	-	-	-	-	-
972	8	-	1.01409	0.584397	-1.03853	0.310716	-	-	-	-
973	2	-	-1.07594	-	-	-	-	-	-	-
974	8	-	1.00828	0.745729	1.0522	0.0993543	-	-	-	-
975	8	-	-1.05325	0.0894101	1.11394	0.195209	-	-	-	-
976	6	-	-1.0487	0.722091	-1.06971	-	-	-	-	-
978	3	-	-	-	-	-	-	-	-	-
979	3	-	-	-	-	-	-	-	-	-
980	3	-	1.00056	-	-	-	-	-	-	-
981	1	-	-	-	-	-	-	-	-	-
982	3	-	1.03922	-	-	-	-	-	-	-
983	8	-	1.00755	0.831523	1.07299	0.186814	-	-	-	-
984	7	-	1.00483	-	1.00539	-	-	-	-	-
985	2	-	-1.07684	-	-	-	-	-	-	-
987	8	-	1.01174	0.81865	-1.19182	0.0515991	-	-	-	-
988	3	-	-	-	-	-	-	-	-	-
992	4	-	-1.0714	-	-1.05146	-	-	-	-	-
993	5	-	1.10122	-	1.04126	-	-	-	-	-
994	8	-	-1.00086	0.990446	1.01131	0.755668	-	-	-	-
995	4	-	-	-	-	-	-	-	-	-
997	4	-	-	-	-	-	-	-	-	-
998	5	-	-1.09981	-	-1.04215	-	-	-	-	-
999	8	-	-1.02909	0.478582	1.03366	0.371425	-	-	-	-
1000	7	-	-1.02952	-	-1.1132	-	-	-	-	-
1001	7	-	1.00626	-	-1.04068	-	-	-	-	-
1002	3	-	-	-	-	-	-	-	-	-
1003	3	-	-1.06511	-	-1.00849	-	-	-	-	-
1004	7	-	-1.04803	0.0716404	-1.01932	-	-	-	-	-
1005	7	-	1.0341	0.555119	1.01112	0.80706	-	-	-	-
1006	4	-	1.0172	-	-	-	-	-	-	-
1007	5	-	1.06893	-	1.00125	-	-	-	-	-
1009	7	-	1.02843	0.551616	1.07478	-	-	-	-	-
1010	7	-	1.10432	-	1.06405	-	-	-	-	-
1011	6	-	1.06979	0.345128	1.01753	-	-	-	-	-
1012	5	-	1.14464	-	1.01227	-	-	-	-	-
1013	5	-	1.04249	0.491124	-1.0163	-	-	-	-	-
1014	6	-	1.08664	-	-1.01032	0.782811	-	-	-	-
1016	7	-	-1.05212	0.612964	-1.08281	0.104482	-	-	-	-
1017	6	-	1.05654	0.130392	-1.03459	-	-	-	-	-
1019	3	-	-1.07751	-	-	-	-	-	-	-
1020	5	-	-1.03129	0.712193	-	-	-	-	-	-
1021	5	-	1.02733	0.251329	-	-	-	-	-	-
1022	8	-	1.05307	0.663054	1.05627	0.650997	-	-	-	-
1023	6	-	1.09104	-	-1.02431	-	-	-	-	-
1024	6	-	1.04773	-	-1.02239	0.925026	-	-	-	-
1025	7	-	-1.08281	0.268449	-1.03666	-	-	-	-	-
1026	4	-	-1.01867	-	-	-	-	-	-	-
1028	7	-	-1.07652	-	-1.06251	-	-	-	-	-
1029	2	-	-	-	-	-	-	-	-	-
1031	4	-	-	-	-	-	-	-	-	-
1032	7	-	-1.07405	-	-1.00182	0.947665	-	-	-	-
1033	2	-	-	-	-	-	-	-	-	-
1034	7	-	-1.00967	0.869074	1.04094	-	-	-	-	-
1035	7	-	-1.02531	-	1.05874	-	-	-	-	-
1036	6	-	-1.09189	0.529361	1.01938	-	-	-	-	-
1037	6	-	-1.02377	0.479353	1.02493	-	-	-	-	-
1038	8	-	-1.13526	0.0970978	1.04871	0.611863	-	-	-	-
1039	5	-	-1.08213	-	1.0302	-	-	-	-	-
1040	7	-	-1.01365	0.544814	-1.12499	0.0407857	-	-	-	-
1041	2	-	-	-	-	-	-	-	-	-
1042	8	-	1.04432	0.219574	-1.03734	0.266856	-	-	-	-
1043	7	-	1.00034	-	1.03262	-	-	-	-	-
1044	4	-	1.06758	-	1.02565	-	-	-	-	-
1045	4	-	1.01554	-	-1.01759	-	-	-	-	-
1046	2	-	-1.18698	-	-	-	-	-	-	-
1047	8	-	-1.00277	0.812162	1.12602	0.0240783	-	-	-	-
1048	3	-	1.00849	-	-	-	-	-	-	-
1049	2	-	-	-	-	-	-	-	-	-
1050	6	-	1.00323	-	1.01621	-	-	-	-	-
1051	8	-	1.02754	0.663379	1.13818	0.140474	-	-	-	-
1052	3	-	1.06113	-	-	-	-	-	-	-
1053	8	-	-1.1102	0.490091	1.00166	0.986059	-	-	-	-
1054	7	-	-1.04216	0.61485	1.01388	-	-	-	-	-
1055	7	-	1.05417	0.475228	1.09296	0.287023	-	-	-	-
1056	2	-	1.10466	-	-	-	-	-	-	-
1058	8	-	1.01194	0.655534	1.12018	0.0516775	-	-	-	-
1059	2	-	-	-	-	-	-	-	-	-
1060	5	-	-1.05415	-	-1.03426	-	-	-	-	-
1061	8	-	-1.03295	0.271211	1.01505	0.671108	-	-	-	-
1062	6	-	1.26185	0.00824275	-	-	-	-	-	-
1063	7	-	1.12488	-	1.092	-	-	-	-	-
1064	6	-	1.05944	-	1.11721	-	-	-	-	-
1065	8	-	1.00229	0.943979	-1.02642	0.45864	-	-	-	-
1066	1	-	-	-	-	-	-	-	-	-
1067	2	-	-1.02548	-	-	-	-	-	-	-
1068	2	-	1.05103	-	-	-	-	-	-	-
1069	2	-	-	-	-	-	-	-	-	-
1070	7	-	1.04145	0.338328	1.00715	-	-	-	-	-
1071	8	-	1.00229	0.695097	-1.0868	0.0070534	-	-	-	-
1072	8	-	-1.01124	0.15829	-1.03806	0.250153	-	-	-	-
1073	8	-	-1.01671	0.548213	-1.03166	0.398091	-	-	-	-
1074	6	-	1.02498	0.116862	-1.00647	-	-	-	-	-
1076	5	-	1.01431	0.670711	-1.01437	-	-	-	-	-
1077	5	-	-	-	-	-	-	-	-	-
1078	5	-	-1.01757	-	-1.0115	-	-	-	-	-
1079	2	-	1.04681	-	-	-	-	-	-	-
1080	4	-	-	-	-	-	-	-	-	-
1081	8	-	1.01984	0.750953	-1.04283	0.342136	-	-	-	-
1082	6	-	-	-	-	-	-	-	-	-
1083	4	-	-1.06405	-	-	-	-	-	-	-
1084	4	-	-	-	-	-	-	-	-	-
1085	4	-	-1.06666	-	-1.023	-	-	-	-	-
1086	8	-	1.02556	0.623244	-1.01445	0.771725	-	-	-	-
1087	3	-	1.13895	-	-1.15253	-	-	-	-	-
1088	5	-	-	-	-	-	-	-	-	-
1089	7	-	1.02864	-	-1.00086	-	-	-	-	-
1090	4	-	1.00612	-	1.03218	-	-	-	-	-
1091	8	-	1.03063	0.211815	1.05604	0.0800538	-	-	-	-
1092	6	-	-1.02677	-	-1.04552	-	-	-	-	-
1093	6	-	1.00244	0.941612	1.04898	-	-	-	-	-
1094	8	-	-1.03551	0.477404	1.02959	0.455206	-	-	-	-
1095	3	-	1.10926	-	-	-	-	-	-	-
1096	8	-	-1.00312	0.590672	-1.06685	0.00119046	-	-	-	-
1097	7	-	-1.07106	-	-1.03304	-	-	-	-	-
1098	2	-	-	-	-	-	-	-	-	-
1099	7	-	1.01033	0.887831	1.00968	-	-	-	-	-
1100	8	-	1.05012	0.525752	1.05019	0.170971	-	-	-	-
1101	2	-	-	-	-	-	-	-	-	-
1102	4	-	1.05215	-	-	-	-	-	-	-
1103	8	-	1.00177	0.962647	1.06061	0.198953	-	-	-	-
1104	8	-	-1.04319	0.56248	1.17412	0.0616604	-	-	-	-
1105	4	-	-1.00978	-	-	-	-	-	-	-
1106	4	-	-	-	-	-	-	-	-	-
1107	2	-	-	-	-	-	-	-	-	-
1108	7	-	1.03595	0.587009	1.04349	0.460407	-	-	-	-
1110	5	-	1.1153	-	1.05995	-	-	-	-	-
1111	2	-	-	-	-	-	-	-	-	-
1112	2	-	-	-	-	-	-	-	-	-
1113	3	-	-	-	-	-	-	-	-	-
1114	2	-	-1.12849	-	-	-	-	-	-	-
1115	6	-	-1.04073	-	1.02482	-	-	-	-	-
1116	2	-	-1.33311	-	-	-	-	-	-	-
1118	4	-	-1.10485	-	1.03412	-	-	-	-	-
1119	4	-	1.00975	-	-	-	-	-	-	-
1121	8	-	-1.00106	0.963468	1.1138	0.202391	-	-	-	-
1122	4	-	1.0179	-	1.21159	-	-	-	-	-
1124	6	-	-1.00714	-	-1.05052	-	-	-	-	-
1125	2	-	-	-	-	-	-	-	-	-
1126	1	-	-	-	-	-	-	-	-	-
1127	6	-	1.08877	-	1.06881	-	-	-	-	-
1128	8	-	-1.03723	0.237784	-1.04885	0.280008	-	-	-	-
1129	8	-	-1.03477	0.578489	1.05974	0.359708	-	-	-	-
1130	2	-	-	-	-	-	-	-	-	-
1131	8	-	1.00156	0.955135	-1.02467	0.49739	-	-	-	-
1132	2	-	-	-	-	-	-	-	-	-
1133	2	-	-	-	-	-	-	-	-	-
1135	6	-	-1.20103	-	1.06896	0.237456	-	-	-	-
1136	4	-	-1.04095	-	1.10995	-	-	-	-	-
1137	2	-	-	-	-	-	-	-	-	-
1138	2	-	-	-	-	-	-	-	-	-
1139	1	-	-	-	-	-	-	-	-	-
1140	8	-	-1.02425	0.455725	1.02307	0.430041	-	-	-	-
1141	1	-	-	-	-	-	-	-	-	-
1142	7	-	-1.02564	0.71621	1.01984	0.744161	-	-	-	-
1143	3	-	-1.11617	-	-	-	-	-	-	-
1145	1	-	-	-	-	-	-	-	-	-
1146	8	-	1.01327	0.425757	-1.05457	0.0452405	-	-	-	-
1148	6	-	-1.05267	0.2336	1.02533	-	-	-	-	-
1149	8	-	1.03182	0.367164	-1.03586	0.221573	-	-	-	-
1150	5	-	1.00139	-	-1.00333	-	-	-	-	-
1152	1	-	-	-	-	-	-	-	-	-
1154	2	-	-	-	-	-	-	-	-	-
1155	8	-	1.04831	0.385895	1.08219	0.283894	-	-	-	-
1159	2	-	-	-	-	-	-	-	-	-
1160	2	-	-	-	-	-	-	-	-	-
1161	8	-	1.01349	0.765072	1.01203	0.779521	-	-	-	-
1162	6	-	-1.05417	0.220781	-1.03416	-	-	-	-	-
1163	3	-	-	-	-	-	-	-	-	-
1165	8	-	-1.03205	0.155224	1.03129	0.345427	-	-	-	-
1166	7	-	-1.01693	0.444807	1.07426	0.13874	-	-	-	-
1168	5	-	-1.06334	-	1.21868	-	-	-	-	-
1169	6	-	1.05734	-	1.05959	-	-	-	-	-
1170	8	-	-1.02616	0.603224	1.00512	0.894183	-	-	-	-
1171	3	-	-	-	-	-	-	-	-	-
1173	6	-	1.09471	-	1.01239	0.680488	-	-	-	-
1174	8	-	-1.05409	0.248427	-1.02851	0.388118	-	-	-	-
1175	5	-	-1.01477	-	-1.01826	-	-	-	-	-
1176	8	-	-1.17955	0.0628616	1.00677	0.898504	-	-	-	-
1177	7	-	1.01325	0.565549	-1.00379	-	-	-	-	-
1178	8	-	1.00872	0.758059	-1.01011	0.740759	-	-	-	-
1180	3	-	1.03734	-	-	-	-	-	-	-
1181	7	-	-1.01027	-	1.12082	-	-	-	-	-
1183	2	-	-	-	-	-	-	-	-	-
1184	7	-	1.06305	0.0410728	-1.02482	0.169138	-	-	-	-
1185	2	-	-	-	-	-	-	-	-	-
1186	3	-	-	-	-	-	-	-	-	-
1188	7	-	1.05362	-	-1.02412	0.30129	-	-	-	-
1189	4	-	1.03062	-	-1.0242	-	-	-	-	-
1190	2	-	-	-	-	-	-	-	-	-
1191	4	-	-1.00194	-	1.01579	-	-	-	-	-
1192	4	-	-1.16871	-	-	-	-	-	-	-
1193	6	-	-1.05765	-	-1.01907	-	-	-	-	-
1194	8	-	1.02176	0.365367	1.07335	0.0419135	-	-	-	-
1195	8	-	1.00398	0.896507	1.02164	0.437265	-	-	-	-
1196	7	-	-1.09772	0.51895	1.07961	0.380007	-	-	-	-
1197	1	-	-	-	-	-	-	-	-	-
1198	4	-	-	-	-	-	-	-	-	-
1199	6	-	-1.03832	0.6359	1.21592	-	-	-	-	-
1200	3	-	1.11288	-	-	-	-	-	-	-
1202	8	-	-1.01283	0.403926	1.01967	0.0117267	-	-	-	-
1203	5	-	-1.28166	-	1.03568	-	-	-	-	-
1204	8	-	1.00146	0.8769	1.03725	0.0486747	-	-	-	-
1205	2	-	-	-	-	-	-	-	-	-
1206	8	-	1.04683	0.428047	1.04589	0.305106	-	-	-	-
1207	6	-	-1.00462	-	1.03922	-	-	-	-	-
1208	7	-	-1.00456	0.830263	-1.00605	0.79782	-	-	-	-
1209	6	-	1.02837	0.582551	-1.10768	-	-	-	-	-
1210	7	-	-1.01791	0.450501	-1.00292	-	-	-	-	-
1211	5	-	-1.05117	-	-1.04667	-	-	-	-	-
1212	4	-	1.02812	-	-	-	-	-	-	-
1213	5	-	-1.14122	-	-	-	-	-	-	-
1214	4	-	-1.15813	-	-1.07891	-	-	-	-	-
1215	8	-	-1.04117	0.637408	-1.07653	0.212034	-	-	-	-
1216	6	-	-1.0067	-	1.00486	-	-	-	-	-
1217	8	-	-1.0353	0.227821	-1.06424	0.108081	-	-	-	-
1218	1	-	-	-	-	-	-	-	-	-
1220	2	-	-	-	-	-	-	-	-	-
1221	3	-	1.00452	-	-1.07482	-	-	-	-	-
1222	8	-	1.03419	0.263737	1.00587	0.819923	-	-	-	-
1223	8	-	-1.0035	0.898391	1.03814	0.292589	-	-	-	-
1224	1	-	-	-	-	-	-	-	-	-
1225	5	-	-1.01783	-	-1.01023	-	-	-	-	-
1226	8	-	1.00157	0.971309	1.00333	0.952045	-	-	-	-
1227	4	-	-1.2063	-	-	-	-	-	-	-
1228	8	-	-1.0728	0.201955	1.00412	0.660617	-	-	-	-
1229	8	-	-1.01045	0.871085	-1.01533	0.430361	-	-	-	-
1230	5	-	1.01354	-	-1.15109	-	-	-	-	-
1232	6	-	-1.01207	-	-1.08618	0.00275307	-	-	-	-
1233	2	-	1.1242	-	-	-	-	-	-	-
1234	3	-	1.06585	-	-1.06577	-	-	-	-	-
1235	2	-	-	-	-	-	-	-	-	-
1236	5	-	-1.03537	-	-1.02084	-	-	-	-	-
1238	7	-	1.00185	0.897633	1.02912	0.299336	-	-	-	-
1240	7	-	-1.01901	-	1.06288	-	-	-	-	-
1241	3	-	-1.1065	-	-1.09908	-	-	-	-	-
1242	6	-	-1.07133	-	-1.07423	-	-	-	-	-
1243	1	-	-	-	-	-	-	-	-	-
1244	7	-	-1.00462	-	1.01016	0.549914	-	-	-	-
1245	8	-	1.01208	0.895548	-1.03405	0.611768	-	-	-	-
1247	7	-	1.07488	-	-1.03555	-	-	-	-	-
1248	8	-	1.00313	0.786616	-1.02579	0.0616164	-	-	-	-
1249	7	-	1.02152	0.544315	-1.02971	0.559083	-	-	-	-
1250	7	-	-1.08943	-	1.0016	0.95244	-	-	-	-
1251	7	-	-1.22788	-	1.04422	0.653054	-	-	-	-
1253	4	-	-	-	-	-	-	-	-	-
1254	4	-	-1.0615	-	-	-	-	-	-	-
1255	5	-	1.01305	-	-1.05074	-	-	-	-	-
1256	8	-	1.01047	0.72403	1.05501	0.0160623	-	-	-	-
1257	6	-	1.02722	-	-1.05589	-	-	-	-	-
1258	1	-	-	-	-	-	-	-	-	-
1259	7	-	-1.02192	0.658084	-1.00076	0.993831	-	-	-	-
1260	5	-	-	-	-	-	-	-	-	-
1261	8	-	1.0156	0.786205	1.10611	0.0683299	-	-	-	-
1263	4	-	-1.03254	-	1.06807	-	-	-	-	-
1265	8	-	-1.10758	0.409066	1.04274	0.439632	-	-	-	-
1266	8	-	-1.0501	0.167874	-1.00384	0.884099	-	-	-	-
1267	3	-	-	-	-	-	-	-	-	-
1268	4	-	-1.0587	-	-1.04059	-	-	-	-	-
1269	4	-	1.05357	-	-	-	-	-	-	-
1270	8	-	1.00742	0.740325	-1.00312	0.939439	-	-	-	-
1271	7	-	1.01133	0.103792	-1.06309	0.0150229	-	-	-	-
1272	2	-	-	-	-	-	-	-	-	-
1273	7	-	-1.0674	0.0435189	1.0135	-	-	-	-	-
1275	2	-	-1.18526	-	-	-	-	-	-	-
1276	7	-	-1.06716	-	-1.07263	-	-	-	-	-
1278	5	-	-1.02855	-	1.0905	-	-	-	-	-
1279	3	-	-1.07497	-	-	-	-	-	-	-
1280	8	-	-1.02409	0.647203	1.03249	0.519675	-	-	-	-
1281	6	-	-1.12305	-	-1.03414	0.420425	-	-	-	-
1283	4	-	1.01715	-	1.02087	-	-	-	-	-
1284	6	-	-1.04921	0.211866	1.01816	0.527824	-	-	-	-
1285	4	-	-	-	-	-	-	-	-	-
1286	5	-	-1.11469	-	1.06	-	-	-	-	-
1287	1	-	-	-	-	-	-	-	-	-
1288	5	-	-1.01728	0.308478	-	-	-	-	-	-
1289	7	-	-1.01752	0.258734	-1.01054	-	-	-	-	-
1290	8	-	1.00639	0.624507	-1.08094	0.0828262	-	-	-	-
1291	8	-	1.02621	0.761743	-1.02446	0.690496	-	-	-	-
1292	5	-	-	-	-	-	-	-	-	-
1293	3	-	1.07214	-	-	-	-	-	-	-
1294	1	-	-	-	-	-	-	-	-	-
1295	5	-	1.00652	-	1.00799	-	-	-	-	-
1296	2	-	-	-	-	-	-	-	-	-
1297	8	-	1.01293	0.839583	-1.04855	0.170765	-	-	-	-
1298	8	-	-1.0269	0.433745	-1.01316	0.544488	-	-	-	-
1299	7	-	1.01231	0.789287	1.03297	0.370764	-	-	-	-
1300	8	-	1.03359	0.685439	1.13707	0.124134	-	-	-	-
1301	4	-	-	-	-	-	-	-	-	-
1302	8	-	-1.05109	0.718339	1.10405	0.350392	-	-	-	-
1303	4	-	-1.05937	-	-1.06792	-	-	-	-	-
1305	5	-	-1.09786	-	-1.14195	-	-	-	-	-
1306	8	-	-1.02088	0.0673189	1.019	0.143472	-	-	-	-
1307	8	-	-1.00304	0.892276	1.02951	0.0797896	-	-	-	-
1308	1	-	-	-	-	-	-	-	-	-
1309	8	-	-1.04822	0.181039	1.07928	0.0238123	-	-	-	-
1310	2	-	-	-	-	-	-	-	-	-
1311	2	-	-	-	-	-	-	-	-	-
1313	2	-	-	-	-	-	-	-	-	-
1314	3	-	1.05446	-	1.04138	-	-	-	-	-
1315	8	-	-1.02795	0.44698	1.04711	0.507274	-	-	-	-
1316	1	-	-	-	-	-	-	-	-	-
1319	3	-	-	-	-	-	-	-	-	-
1320	3	-	-1.02733	-	1.02747	-	-	-	-	-
1321	8	-	1.0012	0.998442	1.01445	0.315973	-	-	-	-
1322	8	-	1.05063	0.569064	-1.01776	0.813599	-	-	-	-
1325	2	-	1.08237	-	-	-	-	-	-	-
1326	3	-	-	-	-	-	-	-	-	-
1327	8	-	1.02813	0.636529	1.02508	0.737352	-	-	-	-
1329	3	-	1.06135	-	-1.07148	-	-	-	-	-
1330	7	-	1.01098	-	-1.00938	-	-	-	-	-
1331	5	-	-1.04023	-	1.04877	-	-	-	-	-
1332	4	-	1.00779	-	-	-	-	-	-	-
1333	4	-	-1.08877	-	1.02477	-	-	-	-	-
1335	8	-	1.15893	0.261932	1.08428	0.498194	-	-	-	-
1336	7	-	-1.02771	0.625497	-1.03765	0.369248	-	-	-	-
1337	3	-	-	-	-	-	-	-	-	-
1338	4	-	-1.07423	-	1.0787	-	-	-	-	-
1339	3	-	-1.03347	-	1.05001	-	-	-	-	-
1341	5	-	1.11277	-	-	-	-	-	-	-
1342	3	-	-	-	-	-	-	-	-	-
1343	8	-	-1.00829	0.83494	-1.01142	0.444285	-	-	-	-
1345	7	-	1.00755	0.936652	-1.06274	-	-	-	-	-
1347	7	-	-1.07121	0.217522	1.13544	-	-	-	-	-
1348	2	-	-	-	-	-	-	-	-	-
1349	2	-	-	-	-	-	-	-	-	-
1350	8	-	1.04615	0.566213	1.02125	0.777777	-	-	-	-
1351	7	-	1.03451	-	1.02459	0.420345	-	-	-	-
1352	4	-	1.0811	-	-1.00546	-	-	-	-	-
1353	7	-	-1.02883	-	1.09062	-	-	-	-	-
1354	4	-	-	-	-	-	-	-	-	-
1355	8	-	-1.04617	0.130217	1.00582	0.696005	-	-	-	-
1356	8	-	1.02074	0.46732	1.04754	0.160397	-	-	-	-
1357	8	-	-1.01689	0.73875	-1.0375	0.123147	-	-	-	-
1358	8	-	-1.00926	0.542445	-1.03132	0.131737	-	-	-	-
1359	8	-	1.04887	0.313773	-1.03181	0.42784	-	-	-	-
1360	7	-	-1.06707	-	-1.00371	-	-	-	-	-
1361	5	-	1.04137	-	-1.03141	-	-	-	-	-
1363	8	-	-1.00018	0.997898	1.04473	0.303905	-	-	-	-
1364	7	-	1.0515	0.583047	1.05541	-	-	-	-	-
1365	6	-	1.00714	0.860647	-	-	-	-	-	-
1366	1	-	-	-	-	-	-	-	-	-
1367	5	-	1.02895	0.153992	1.06181	-	-	-	-	-
1368	4	-	-1.05402	-	-1.03482	-	-	-	-	-
1369	8	-	-1.00553	0.620464	-1.04045	0.121137	-	-	-	-
1370	5	-	1.04435	-	1.0492	-	-	-	-	-
1371	2	-	-	-	-	-	-	-	-	-
1372	3	-	-	-	-	-	-	-	-	-
1373	1	-	-	-	-	-	-	-	-	-
1374	3	-	1.09414	-	-1.26208	-	-	-	-	-
1375	8	-	-1.00971	0.124919	1.0033	0.957509	-	-	-	-
1376	4	-	1.16183	-	1.06932	-	-	-	-	-
1377	2	-	-	-	-	-	-	-	-	-
1378	8	-	-1.01343	0.766638	-1.0166	0.582077	-	-	-	-
1379	5	-	-1.10019	-	-	-	-	-	-	-
1380	2	-	-	-	-	-	-	-	-	-
1381	6	-	-1.04633	-	1.10494	0.0120235	-	-	-	-
1382	5	-	1.03319	-	1.02253	-	-	-	-	-
1383	7	-	-1.04531	0.655378	-1.0201	0.864064	-	-	-	-
1384	8	-	1.03463	0.400569	1.02477	0.505365	-	-	-	-
1385	8	-	-1.01156	0.765401	-1.04543	0.326494	-	-	-	-
1386	3	-	1.0025	-	-	-	-	-	-	-
1387	6	-	1.01643	0.220309	1.01649	-	-	-	-	-
1388	5	-	-1.35491	-	1.03227	-	-	-	-	-
1389	3	-	-	-	-	-	-	-	-	-
1390	8	-	1.05774	0.25498	-1.04997	0.4217	-	-	-	-
1391	6	-	1.06365	-	1.06371	-	-	-	-	-
1392	8	-	1.03593	0.0728575	-1.09471	0.393855	-	-	-	-
1393	2	-	-	-	-	-	-	-	-	-
1394	5	-	-1.03987	-	1.04755	-	-	-	-	-
1395	6	-	1.01122	-	-1.06151	-	-	-	-	-
1396	4	-	-	-	-	-	-	-	-	-
1398	6	-	-1.06962	0.209618	-1.16552	0.149722	-	-	-	-
1399	8	-	-1.0207	0.317488	1.0005	0.989948	-	-	-	-
1400	7	-	1.02312	-	1.09859	-	-	-	-	-
1401	4	-	-	-	-	-	-	-	-	-
1402	8	-	-1.04987	0.680851	1.0058	0.934161	-	-	-	-
1403	5	-	-1.0642	-	-	-	-	-	-	-
1405	1	-	-	-	-	-	-	-	-	-
1406	8	-	1.01068	0.882092	-1.00555	0.894495	-	-	-	-
1407	8	-	-1.01537	0.766249	-1.01486	0.57957	-	-	-	-
1409	3	-	-	-	-	-	-	-	-	-
1410	8	-	1.02021	0.0653428	1.02489	0.258077	-	-	-	-
1411	3	-	-	-	-	-	-	-	-	-
1412	8	-	1.0379	0.601737	1.02042	0.689426	-	-	-	-
1413	7	-	-1.02597	0.665455	1.06072	-	-	-	-	-
1414	4	-	-1.19591	-	1.1534	-	-	-	-	-
1415	7	-	-1.0352	0.243022	-1.10171	0.0271131	-	-	-	-
1416	5	-	1.06152	-	1.10888	-	-	-	-	-
1418	2	-	-1.02328	-	-	-	-	-	-	-
1419	8	-	-1.00297	0.822208	-1.01673	0.455676	-	-	-	-
1421	5	-	-1.08711	-	-1.00884	-	-	-	-	-
1422	7	-	-1.08841	-	1.03231	0.4797	-	-	-	-
1423	8	-	-1.00695	0.88462	1.07701	0.231554	-	-	-	-
1424	8	-	-1.00147	0.966713	1.11777	0.0394398	-	-	-	-
1425	8	-	-1.00264	0.889632	1.10125	0.0265748	-	-	-	-
1426	8	-	-1.00316	0.874437	1.01017	0.625071	-	-	-	-
1427	6	-	-1.00014	-	-1.04387	-	-	-	-	-
1428	5	-	1.02533	-	-	-	-	-	-	-
1429	5	-	-	-	-	-	-	-	-	-
1430	7	-	-1.11637	-	1.01825	-	-	-	-	-
1431	7	-	-1.00644	0.862754	-1.02843	-	-	-	-	-
1432	3	-	-	-	-	-	-	-	-	-
1433	4	-	-	-	-	-	-	-	-	-
1435	4	-	1.01884	-	1.09748	-	-	-	-	-
1436	2	-	-	-	-	-	-	-	-	-
1438	6	-	-1.13084	-	-1.01959	0.356636	-	-	-	-
1440	4	-	-1.06459	-	-1.04464	-	-	-	-	-
1441	7	-	1.00071	-	1.068	0.172688	-	-	-	-
1442	2	-	1.14385	-	-	-	-	-	-	-
1443	8	-	-1.02397	0.617514	-1.0054	0.616321	-	-	-	-
1444	8	-	1.08607	0.167788	-1.02235	0.714351	-	-	-	-
1445	3	-	-	-	-	-	-	-	-	-
1446	6	-	-1.05082	-	1.01826	-	-	-	-	-
1447	7	-	-1.0961	-	1.06572	-	-	-	-	-
1448	7	-	1.02721	-	1.01765	0.556185	-	-	-	-
1449	8	-	1.01929	0.623653	-1.0009	0.951219	-	-	-	-
1450	3	-	-	-	-	-	-	-	-	-
1451	7	-	-1.09846	0.0459932	1.019	-	-	-	-	-
1452	4	-	-	-	-	-	-	-	-	-
1453	1	-	-	-	-	-	-	-	-	-
1456	8	-	-1.05378	0.301752	-1.04002	0.431545	-	-	-	-
1457	7	-	1.03028	-	-1.01238	-	-	-	-	-
1458	8	-	1.01041	0.87461	1.05369	0.131391	-	-	-	-
1459	2	-	-	-	-	-	-	-	-	-
1460	8	-	1.01935	0.49441	1.00881	0.589226	-	-	-	-
1461	7	-	-1.02664	0.0677741	1.05498	-	-	-	-	-
1462	5	-	1.10366	-	-1.04247	-	-	-	-	-
1463	8	-	-1.01107	0.754002	1.02608	0.172186	-	-	-	-
1464	8	-	1.01254	0.492186	1.01065	0.563595	-	-	-	-
1465	3	-	1.03649	-	-1.09467	-	-	-	-	-
1467	4	-	1.05438	-	1.02669	-	-	-	-	-
1468	6	-	-1.27331	-	1.27904	0.129255	-	-	-	-
1469	8	-	-1.05597	0.695914	1.02102	0.822564	-	-	-	-
1470	7	-	1.06385	0.0259746	-1.00738	-	-	-	-	-
1471	5	-	1.05195	-	-1.14433	-	-	-	-	-
1472	2	-	-	-	-	-	-	-	-	-
1473	6	-	1.01051	-	1.05468	-	-	-	-	-
1474	6	-	1.00014	0.991381	-1.12455	-	-	-	-	-
1476	8	-	-1.03961	0.26271	-1.08267	0.0229182	-	-	-	-
1477	4	-	-1.0208	-	-	-	-	-	-	-
1478	2	-	-	-	-	-	-	-	-	-
1479	5	-	1.02746	-	-	-	-	-	-	-
1480	5	-	-1.01473	-	-1.09706	-	-	-	-	-
1481	5	-	1.02066	-	1.03498	-	-	-	-	-
1482	8	-	1.00585	0.905858	-1.01881	0.190643	-	-	-	-
1483	8	-	-1.10275	0.182314	-1.05785	0.0258641	-	-	-	-
1485	8	-	-1.02176	0.427563	1.0069	0.724979	-	-	-	-
1486	4	-	1.00236	-	-	-	-	-	-	-
1488	8	-	-1.03336	0.037452	-1.0288	0.0751234	-	-	-	-
1489	5	-	-	-	-	-	-	-	-	-
1490	3	-	-	-	-	-	-	-	-	-
1491	8	-	-1.00913	0.775324	1.0063	0.896477	-	-	-	-
1492	7	-	-1.05423	-	-1.09663	-	-	-	-	-
1493	7	-	1.03967	0.373056	1.0467	0.269473	-	-	-	-
1495	8	-	1.12118	0.0323266	-1.0004	0.948092	-	-	-	-
1498	8	-	-1.08527	0.127544	-1.04472	0.0686253	-	-	-	-
1499	5	-	-1.02066	-	-	-	-	-	-	-
1500	6	-	-1.1991	-	1.05664	0.380276	-	-	-	-
1501	4	-	-	-	-	-	-	-	-	-
1502	8	-	-1.02215	0.715614	-1.04325	0.050452	-	-	-	-
1503	7	-	-1.01509	0.645666	-1.02604	0.360954	-	-	-	-
1504	8	-	-1.00223	0.950632	1.0295	0.200745	-	-	-	-
1506	8	-	-1.06805	0.0767109	1.06231	0.127464	-	-	-	-
1507	7	-	1.0984	-	-1.07498	0.142321	-	-	-	-
1508	8	-	-1.04854	0.202132	1.00114	0.980317	-	-	-	-
1509	7	-	-1.00386	0.921004	1.01237	0.145	-	-	-	-
1510	7	-	1.00694	0.989164	-1.11322	0.0853841	-	-	-	-
1511	5	-	1.04253	-	-1.00028	-	-	-	-	-
1512	8	-	1.00715	0.503612	-1.01399	0.70456	-	-	-	-
1513	2	-	-	-	-	-	-	-	-	-
1514	5	-	1.02002	-	-1.06821	-	-	-	-	-
1515	4	-	-1.07081	-	1.12709	-	-	-	-	-
1516	6	-	1.01621	-	-1.01751	-	-	-	-	-
1518	7	-	1.1543	0.522983	1.13581	0.588081	-	-	-	-
1519	8	-	-1.00305	0.935079	-1.03646	0.062089	-	-	-	-
1520	8	-	1.00745	0.839403	-1.00077	0.992987	-	-	-	-
1521	8	-	1.05836	0.154794	1.04509	0.0936128	-	-	-	-
1522	8	-	1.05602	0.32584	1.0902	0.197825	-	-	-	-
1523	5	-	1.09794	-	-1.03771	-	-	-	-	-
1524	3	-	-1.07423	-	-	-	-	-	-	-
1526	6	-	-1.13099	-	-1.01459	-	-	-	-	-
1527	8	-	1.00522	0.236876	-1.01472	0.59687	-	-	-	-
1528	7	-	-1.0168	0.770551	1.01639	0.50482	-	-	-	-
1529	4	-	-1.08606	-	-	-	-	-	-	-
1530	4	-	-	-	-	-	-	-	-	-
1531	7	-	-1.00015	0.983068	1.0742	0.0857942	-	-	-	-
1532	5	-	1.02215	-	-1.07987	-	-	-	-	-
1533	7	-	1.05626	0.547163	-1.00039	-	-	-	-	-
1534	8	-	-1.01842	0.838716	1.04261	0.67723	-	-	-	-
1535	2	-	-	-	-	-	-	-	-	-
1536	3	-	-1.02541	-	-	-	-	-	-	-
1537	7	-	-1.00993	-	-1.06211	-	-	-	-	-
1538	7	-	1.07882	-	-1.06008	0.151218	-	-	-	-
1539	2	-	-	-	-	-	-	-	-	-
1540	6	-	-1.02189	-	1.03839	0.623697	-	-	-	-
1542	5	-	1.00048	-	1.04179	-	-	-	-	-
1543	7	-	1.0413	-	1.05949	0.409534	-	-	-	-
1544	8	-	1.00289	0.95408	-1.03696	0.293119	-	-	-	-
1545	2	-	-	-	-	-	-	-	-	-
1546	8	-	1.09387	0.0579517	1.04049	0.245767	-	-	-	-
1547	4	-	-	-	-	-	-	-	-	-
1548	8	-	1.04022	0.321544	-1.02673	0.506499	-	-	-	-
1549	5	-	1.01405	-	-1.04754	-	-	-	-	-
1550	3	-	-	-	-	-	-	-	-	-
1551	7	-	-1.17873	0.160282	1.02244	0.272924	-	-	-	-
1553	3	-	-1.16385	-	-	-	-	-	-	-
1554	8	-	1.01111	0.892606	1.03868	0.200028	-	-	-	-
1557	7	-	-1.05182	-	-1.01782	0.14224	-	-	-	-
1558	8	-	-1.12656	0.491777	1.03202	0.564243	-	-	-	-
1559	8	-	-1.22509	0.457805	1.0342	0.505321	-	-	-	-
1560	2	-	-	-	-	-	-	-	-	-
1561	6	-	-1.10988	-	-1.05613	-	-	-	-	-
1562	4	-	1.04283	-	1.03944	-	-	-	-	-
1563	5	-	-1.39223	-	1.15998	-	-	-	-	-
1566	6	-	-1.05945	-	1.00964	-	-	-	-	-
1567	8	-	-1.00864	0.863471	1.20757	0.0723409	-	-	-	-
1569	3	-	-	-	-	-	-	-	-	-
1570	2	-	-	-	-	-	-	-	-	-
1571	7	-	1.03378	0.425943	-1.006	0.757721	-	-	-	-
1573	3	-	-1.12506	-	-	-	-	-	-	-
1575	8	-	1.00352	0.829971	-1.02028	0.360667	-	-	-	-
1576	8	-	-1.04416	0.194108	1.04612	0.0419917	-	-	-	-
1577	3	-	-1.0344	-	-	-	-	-	-	-
1578	8	-	-1.04616	0.332414	1.03116	0.461885	-	-	-	-
1580	8	-	-1.04998	0.551482	-1.05112	0.551637	-	-	-	-
1581	8	-	-1.02823	0.0307268	1.00316	0.793424	-	-	-	-
1582	3	-	-	-	-	-	-	-	-	-
1583	6	-	1.16012	-	1.25963	-	-	-	-	-
1584	7	-	-1.01921	-	1.03865	-	-	-	-	-
1585	3	-	-	-	-	-	-	-	-	-
1586	8	-	-1.00014	0.988555	-1.0545	0.0043912	-	-	-	-
1587	2	-	-	-	-	-	-	-	-	-
1588	8	-	-1.03807	0.536981	-1.00129	0.970618	-	-	-	-
1589	4	-	-	-	-	-	-	-	-	-
1590	6	-	1.05292	-	1.03527	-	-	-	-	-
1591	8	-	1.00754	0.907385	1.06375	0.0770863	-	-	-	-
1592	1	-	-	-	-	-	-	-	-	-
1593	4	-	-1.02655	-	1.06363	-	-	-	-	-
1594	6	-	-1.03869	-	-1.07833	-	-	-	-	-
1597	8	-	-1.08237	0.116144	1.02626	0.186618	-	-	-	-
1598	6	-	-1.0142	0.726045	-	-	-	-	-	-
1599	7	-	-1.02439	0.729049	1.01144	0.822561	-	-	-	-
1600	8	-	1.03331	0.252328	1.09819	0.059265	-	-	-	-
1601	8	-	1.04645	0.262642	1.05099	0.0093603	-	-	-	-
1603	8	-	1.03807	0.408266	1.04095	0.186587	-	-	-	-
1604	6	-	-1.02515	-	1.03998	-	-	-	-	-
1605	8	-	1.04293	0.451843	1.00529	0.684258	-	-	-	-
1606	6	-	-1.08132	-	1.04736	-	-	-	-	-
1608	7	-	1.04537	0.0212996	-1.08714	-	-	-	-	-
1609	8	-	1.00381	0.945759	-1.04984	0.111285	-	-	-	-
1612	6	-	1.08884	-	1.08179	-	-	-	-	-
1613	8	-	1.07128	0.349512	-1.07315	0.29395	-	-	-	-
1615	5	-	1.02087	-	1.04062	-	-	-	-	-
1616	8	-	-1.03146	0.0592487	1.03511	0.149279	-	-	-	-
1617	8	-	-1.04001	0.594316	-1.00287	0.98221	-	-	-	-
1618	6	-	-1.09602	0.279428	-1.02755	-	-	-	-	-
1619	8	-	1.00544	0.847903	1.0284	0.1184	-	-	-	-
1620	5	-	1.08682	-	-1.02789	-	-	-	-	-
1621	8	-	-1.02667	0.36319	1.07198	0.27771	-	-	-	-
1622	5	-	1.00949	-	1.0087	-	-	-	-	-
1623	5	-	-1.01928	-	1.03562	-	-	-	-	-
1624	4	-	1.02669	-	1.10657	-	-	-	-	-
1627	6	-	-1.02869	-	-1.06918	-	-	-	-	-
1628	3	-	1.06467	-	1.00996	-	-	-	-	-
1629	4	-	1.05395	-	-1.07311	-	-	-	-	-
1630	8	-	1.02087	0.608196	1.05132	0.0539345	-	-	-	-
1631	5	-	-1.00636	-	-1.00877	-	-	-	-	-
1632	7	-	1.12273	-	1.12437	0.116215	-	-	-	-
1633	8	-	1.021	0.0939202	1.0369	0.413834	-	-	-	-
1634	8	-	-1.02879	0.45609	1.01069	0.529877	-	-	-	-
1635	2	-	-	-	-	-	-	-	-	-
1636	5	-	1.12588	-	1.24169	-	-	-	-	-
1638	8	-	-1.06177	0.0244073	1.061	0.0569842	-	-	-	-
1639	3	-	-	-	-	-	-	-	-	-
1641	1	-	-	-	-	-	-	-	-	-
1642	2	-	-	-	-	-	-	-	-	-
1643	8	-	1.01946	0.0941694	1.03698	0.137515	-	-	-	-
1644	4	-	-1.00403	-	1.05724	-	-	-	-	-
1647	7	-	-1.02092	-	1.03237	0.705726	-	-	-	-
1648	8	-	1.03292	0.488492	1.0242	0.562831	-	-	-	-
1649	7	-	-1.03699	-	-1.01342	0.74535	-	-	-	-
1651	3	-	1.11736	-	1.15974	-	-	-	-	-
1652	7	-	-1.04701	0.255162	-1.0297	-	-	-	-	-
1653	8	-	-1.0421	0.621259	1.04012	0.674413	-	-	-	-
1656	8	-	-1.0122	0.83504	-1.00477	0.827855	-	-	-	-
1657	3	-	-	-	-	-	-	-	-	-
1658	1	-	-	-	-	-	-	-	-	-
1659	7	-	-1.00381	-	1.0688	0.0629216	-	-	-	-
1660	5	-	-1.10336	-	-	-	-	-	-	-
1661	6	-	-1.04016	-	1.02101	-	-	-	-	-
1662	6	-	-1.0228	-	1.04927	0.696952	-	-	-	-
1663	2	-	1.03491	-	-	-	-	-	-	-
1664	6	-	1.08598	-	1.07225	-	-	-	-	-
1665	6	-	1.0267	-	1.00742	-	-	-	-	-
1666	6	-	1.0009	-	-1.00125	-	-	-	-	-
1668	7	-	1.13984	-	1.14105	0.171442	-	-	-	-
1669	8	-	-1.04452	0.112955	1.02899	0.324494	-	-	-	-
1670	7	-	1.00157	0.993258	1.03389	-	-	-	-	-
1671	7	-	1.16754	-	1.02235	-	-	-	-	-
1672	7	-	1.01841	0.727863	1.09542	-	-	-	-	-
1673	1	-	-	-	-	-	-	-	-	-
1674	3	-	-	-	-	-	-	-	-	-
1675	3	-	-	-	-	-	-	-	-	-
1676	7	-	-1.02971	0.310727	1.03132	0.0210602	-	-	-	-
1677	8	-	-1.01226	0.693656	1.12487	0.087309	-	-	-	-
1678	5	-	1.04196	-	1.10857	-	-	-	-	-
1679	8	-	1.02886	0.434469	1.01213	0.04564	-	-	-	-
1680	2	-	-	-	-	-	-	-	-	-
1681	2	-	-	-	-	-	-	-	-	-
1682	4	-	-1.02747	-	1.05522	-	-	-	-	-
1683	4	-	-	-	-	-	-	-	-	-
1684	8	-	1.03571	0.491761	1.06781	0.238968	-	-	-	-
1685	7	-	1.04948	-	1.0431	0.289441	-	-	-	-
1686	8	-	-1.05909	0.259504	-1.00245	0.963463	-	-	-	-
1688	8	-	1.04112	0.39283	1.05319	0.296818	-	-	-	-
1689	8	-	-1.24504	0.284065	1.06977	0.324346	-	-	-	-
1690	7	-	1.01639	-	-1.00386	0.929627	-	-	-	-
1691	5	-	1.07125	-	1.01864	-	-	-	-	-
1692	5	-	-1.03713	-	1.18161	-	-	-	-	-
1697	7	-	1.07409	0.348131	1.1219	0.0579889	-	-	-	-
1698	5	-	1.01333	-	1.12358	-	-	-	-	-
1699	8	-	1.02753	0.467282	1.06615	0.122684	-	-	-	-
1703	6	-	1.06826	-	1.28557	0.0136475	-	-	-	-
1704	7	-	1.08457	0.47539	1.03846	0.709434	-	-	-	-
1706	8	-	-1.02818	0.701063	-1.03261	0.600831	-	-	-	-
1708	4	-	-	-	-	-	-	-	-	-
1709	7	-	-1.06912	-	1.16962	-	-	-	-	-
1710	7	-	-1.07582	-	1.1075	0.150193	-	-	-	-
1711	6	-	-1.00081	-	1.16151	-	-	-	-	-
1712	5	-	-1.04972	-	1.13092	-	-	-	-	-
1713	6	-	-1.01878	-	1.0819	-	-	-	-	-
1714	4	-	1.04406	-	-	-	-	-	-	-
1715	1	-	-	-	-	-	-	-	-	-
1716	8	-	-1.07459	0.347282	1.07607	0.3074	-	-	-	-
1717	8	-	-1.05888	0.666819	1.154	0.291438	-	-	-	-
1718	1	-	-	-	-	-	-	-	-	-
1719	3	-	-1.05892	-	1.00654	-	-	-	-	-
1720	7	-	-1.0963	-	1.0926	-	-	-	-	-
1721	2	-	-	-	-	-	-	-	-	-
1723	6	-	-1.06602	-	1.28886	-	-	-	-	-
1724	7	-	-1.00196	0.978445	1.03596	0.504307	-	-	-	-
1725	7	-	1.00948	0.896976	1.06642	-	-	-	-	-
1727	7	-	-1.04627	0.451569	1.07691	-	-	-	-	-
1728	2	-	-1.10489	-	-	-	-	-	-	-
1729	4	-	-1.04834	-	-	-	-	-	-	-
1731	8	-	1.04922	0.456394	-1.05215	0.552679	-	-	-	-
1732	6	-	-1.15381	-	-1.1054	-	-	-	-	-
1733	8	-	1.04148	0.651034	1.04863	0.23683	-	-	-	-
1734	4	-	1.25128	-	1.31987	-	-	-	-	-
1735	6	-	-1.03325	-	1.04559	-	-	-	-	-
1737	2	-	-1.02655	-	-	-	-	-	-	-
1738	5	-	1.02397	-	1.25325	-	-	-	-	-
1739	4	-	-	-	-	-	-	-	-	-
1740	7	-	1.00632	-	1.02702	0.488217	-	-	-	-
1741	4	-	-	-	-	-	-	-	-	-
1742	5	-	-1.02088	-	-1.16128	-	-	-	-	-
1743	1	-	-	-	-	-	-	-	-	-
1745	8	-	-1.03998	0.404784	1.028	0.51526	-	-	-	-
1747	5	-	-1.05172	-	-	-	-	-	-	-
1748	3	-	1.01494	-	-	-	-	-	-	-
1749	7	-	1.02937	0.477989	-1.00665	-	-	-	-	-
1750	4	-	-	-	-	-	-	-	-	-
1751	6	-	-1.00021	-	1.05241	-	-	-	-	-
1752	6	-	1.04948	-	1.06738	-	-	-	-	-
1753	5	-	-	-	-	-	-	-	-	-
1754	8	-	-1.0275	0.740668	1.03796	0.805754	-	-	-	-
1755	4	-	-1.03793	-	-	-	-	-	-	-
1756	6	-	1.22537	-	1.0884	-	-	-	-	-
1757	6	-	-1.14916	-	1.11994	-	-	-	-	-
1758	5	-	1.08817	-	-1.04413	-	-	-	-	-
1759	5	-	-1.07274	-	-	-	-	-	-	-
1760	4	-	1.12748	-	-1.039	-	-	-	-	-
1761	5	-	-1.08232	-	1.02298	-	-	-	-	-
1762	8	-	1.01793	0.280513	1.02154	0.149919	-	-	-	-
1763	3	-	-	-	-	-	-	-	-	-
1764	7	-	-1.0037	-	1.11319	0.146072	-	-	-	-
1765	4	-	-	-	-	-	-	-	-	-
1766	2	-	-1.17438	-	-	-	-	-	-	-
1767	7	-	1.06182	-	1.0699	-	-	-	-	-
1768	8	-	1.09985	0.370702	1.08249	0.475101	-	-	-	-
1769	5	-	1.04503	-	1.06413	0.63026	-	-	-	-
1772	7	-	1.05365	0.632404	1.15615	0.0420701	-	-	-	-
1773	7	-	1.03357	0.608561	1.10894	0.214123	-	-	-	-
1774	7	-	-1.04527	0.75939	-1.01346	-	-	-	-	-
1775	1	-	-	-	-	-	-	-	-	-
1776	2	-	-	-	-	-	-	-	-	-
1777	7	-	-1.06802	0.232722	1.01751	-	-	-	-	-
1778	7	-	1.01602	-	1.52852	0.00283072	-	-	-	-
1779	6	-	-1.03485	-	1.07121	0.394673	-	-	-	-
1780	5	-	1.05894	-	1.00078	0.975519	-	-	-	-
1781	8	-	-1.02402	0.324279	1.08727	0.12665	-	-	-	-
1782	7	-	1.0537	0.600489	1.06629	-	-	-	-	-
1783	7	-	1.13293	-	1.04925	0.503211	-	-	-	-
1784	7	-	-1.07655	-	1.48081	0.00904907	-	-	-	-
1785	2	-	-	-	-	-	-	-	-	-
1786	1	-	-	-	-	-	-	-	-	-
1787	5	-	1.02764	-	1.02847	0.289697	-	-	-	-
1788	4	-	-	-	-	-	-	-	-	-
1789	2	-	-	-	-	-	-	-	-	-
1790	8	-	1.05828	0.585587	1.04758	0.615093	-	-	-	-
1791	2	-	-	-	-	-	-	-	-	-
1792	7	-	-1.01477	0.724798	1.02793	0.453748	-	-	-	-
1793	6	-	-1.01186	-	1.02257	-	-	-	-	-
1794	3	-	-	-	-	-	-	-	-	-
1795	2	-	-	-	-	-	-	-	-	-
1796	5	-	1.00298	-	-1.02605	-	-	-	-	-
1797	7	-	1.06185	-	1.0424	0.415589	-	-	-	-
1799	7	-	1.085	0.214085	1.10034	0.133115	-	-	-	-
1801	7	-	-1.0419	-	-1.04921	0.705332	-	-	-	-
1803	6	-	1.05892	-	1.19382	-	-	-	-	-
1804	2	-	-	-	-	-	-	-	-	-
1805	4	-	-	-	-	-	-	-	-	-
1806	8	-	-1.07971	0.289261	1.1864	0.00240082	-	-	-	-
1808	5	-	1.05771	-	-	-	-	-	-	-
1809	7	-	-1.04672	-	1.05952	-	-	-	-	-
1810	1	-	-	-	-	-	-	-	-	-
1811	2	-	1.0403	-	-	-	-	-	-	-
1812	3	-	-	-	-	-	-	-	-	-
1813	7	-	-1.02312	-	1.02908	-	-	-	-	-
1814	4	-	-	-	-	-	-	-	-	-
1815	8	-	1.04047	0.552635	-1.01241	0.881248	-	-	-	-
1816	2	-	-	-	-	-	-	-	-	-
1817	5	-	-	-	-	-	-	-	-	-
1818	5	-	1.01058	-	-	-	-	-	-	-
1819	3	-	1.00912	-	-	-	-	-	-	-
1820	6	-	1.105	-	-1.05504	-	-	-	-	-
1821	4	-	1.05284	-	-	-	-	-	-	-
1822	4	-	1.01981	-	-1.12943	-	-	-	-	-
1823	8	-	1.02968	0.609501	-1.02528	0.794656	-	-	-	-
1824	3	-	-1.14647	-	-1.06452	-	-	-	-	-
1825	7	-	-1.00325	0.9929	1.05557	0.619808	-	-	-	-
1826	3	-	-	-	-	-	-	-	-	-
1827	4	-	1.02158	-	-1.09081	-	-	-	-	-
1828	5	-	-1.00619	-	1.01837	-	-	-	-	-
1829	2	-	-1.08546	-	-	-	-	-	-	-
1830	2	-	-	-	-	-	-	-	-	-
1831	3	-	-1.08455	-	-1.01882	-	-	-	-	-
1832	6	-	1.05157	-	-1.08904	-	-	-	-	-
1833	4	-	-	-	-	-	-	-	-	-
1834	8	-	-1.0752	0.62251	1.08162	0.328146	-	-	-	-
1835	3	-	-1.02498	-	-1.04442	-	-	-	-	-
1836	5	-	-1.08696	-	-1.0367	-	-	-	-	-
1837	3	-	1.03235	-	-	-	-	-	-	-
1838	7	-	1.13844	0.145349	1.01907	0.84613	-	-	-	-
1839	2	-	-	-	-	-	-	-	-	-
1840	1	-	-	-	-	-	-	-	-	-
1841	7	-	-1.06424	-	-1.04486	-	-	-	-	-
1842	3	-	-	-	-	-	-	-	-	-
1843	4	-	1.03171	-	-1.10213	-	-	-	-	-
1844	2	-	-	-	-	-	-	-	-	-
1845	8	-	-1.02061	0.756198	1.04306	0.662842	-	-	-	-
1846	6	-	1.04228	-	-1.03278	-	-	-	-	-
1847	2	-	-	-	-	-	-	-	-	-
1848	3	-	-1.02151	-	-	-	-	-	-	-
1849	8	-	1.03046	0.718697	-1.01839	0.810013	-	-	-	-
1850	8	-	1.00944	0.849061	1.01733	0.721707	-	-	-	-
1851	8	-	1.03098	0.379824	-1.0085	0.875607	-	-	-	-
1852	5	-	-	-	-	-	-	-	-	-
1853	8	-	1.02962	0.718313	-1.0432	0.541601	-	-	-	-
1854	5	-	1.15906	-	1.16099	-	-	-	-	-
1855	4	-	-	-	-	-	-	-	-	-
1856	8	-	1.08331	0.453013	1.02383	0.820699	-	-	-	-
1857	5	-	-1.00866	-	-1.06844	-	-	-	-	-
1858	2	-	-	-	-	-	-	-	-	-
1859	7	-	1.02672	0.140104	1.01044	-	-	-	-	-
1860	7	-	1.07831	-	1.00639	0.91804	-	-	-	-
1861	6	-	1.04886	0.398256	-1.0623	-	-	-	-	-
1862	2	-	-	-	-	-	-	-	-	-
1863	4	-	1.06194	-	-1.05482	-	-	-	-	-
1864	3	-	1.1599	-	-	-	-	-	-	-
1865	4	-	1.04485	-	1.02709	-	-	-	-	-
1866	3	-	-1.06636	-	-	-	-	-	-	-
1867	5	-	1.07505	-	-1.03133	-	-	-	-	-
1868	7	-	1.04016	-	1.09376	-	-	-	-	-
1869	7	-	1.04294	-	-1.0132	-	-	-	-	-
1870	6	-	-1.02321	-	1.00173	-	-	-	-	-
1871	7	-	1.03495	0.464486	-1.03338	0.482228	-	-	-	-
1872	5	-	1.07699	-	1.03234	-	-	-	-	-
1873	4	-	1.00919	-	-	-	-	-	-	-
1874	6	-	1.07375	-	1.03783	-	-	-	-	-
1875	7	-	-1.08728	0.30703	-1.10594	0.28049	-	-	-	-
1876	3	-	-1.00465	-	-	-	-	-	-	-
1877	6	-	-1.06439	0.556098	-1.10628	-	-	-	-	-
1878	8	-	1.01827	0.90738	-1.04511	0.118941	-	-	-	-
1879	2	-	-	-	-	-	-	-	-	-
1881	8	-	1.11334	0.385287	-1.04856	0.0868674	-	-	-	-
1882	7	-	1.05185	0.478635	1.01836	-	-	-	-	-
1883	3	-	-	-	-	-	-	-	-	-
1884	7	-	1.05608	0.438949	1.20957	0.0878302	-	-	-	-
1886	5	-	-	-	-	-	-	-	-	-
1889	3	-	-	-	-	-	-	-	-	-
1890	1	-	-	-	-	-	-	-	-	-
1891	4	-	-	-	-	-	-	-	-	-
1893	8	-	-1.04136	0.467715	1.07707	0.054478	-	-	-	-
1894	7	-	-1.01935	0.272818	-1.00419	0.817976	-	-	-	-
1895	8	-	1.02885	0.522347	1.00797	0.842966	-	-	-	-
1896	4	-	-1.02568	-	-1.07639	-	-	-	-	-
1897	7	-	-1.08375	-	1.29676	0.0424434	-	-	-	-
1898	7	-	-1.01896	0.392072	1.00473	0.929889	-	-	-	-
1899	7	-	1.02764	-	-1.04015	0.464133	-	-	-	-
1900	6	-	1.09083	-	1.20199	-	-	-	-	-
1901	2	-	-	-	-	-	-	-	-	-
1902	5	-	1.03548	-	-1.09596	-	-	-	-	-
1903	7	-	1.05444	-	1.02489	0.297059	-	-	-	-
1904	7	-	1.01788	0.571959	-1.03851	-	-	-	-	-
1905	4	-	-1.0835	-	-1.02569	-	-	-	-	-
1906	4	-	-1.07811	-	-1.03376	-	-	-	-	-
1907	4	-	-	-	-	-	-	-	-	-
1908	2	-	-	-	-	-	-	-	-	-
1909	7	-	-1.03941	0.526177	-1.06376	-	-	-	-	-
1910	4	-	1.2256	-	1.12756	-	-	-	-	-
1911	8	-	1.01426	0.753961	-1.05126	0.042473	-	-	-	-
1913	5	-	1.11669	-	1.07073	-	-	-	-	-
1914	5	-	1.03468	-	-1.17903	-	-	-	-	-
1915	4	-	-1.02441	-	1.01403	-	-	-	-	-
1916	6	-	-1.04408	0.493648	-1.05387	-	-	-	-	-
1917	7	-	1.11201	0.142469	1.11728	0.134589	-	-	-	-
1918	2	-	-	-	-	-	-	-	-	-
1920	5	-	-1.01852	-	-1.07811	-	-	-	-	-
1921	8	-	1.00948	0.874711	-1.0284	0.141951	-	-	-	-
1922	1	-	-	-	-	-	-	-	-	-
1923	7	-	1.08271	0.372449	1.05246	-	-	-	-	-
1924	7	-	1.04137	-	-1.05915	0.389973	-	-	-	-
1925	8	-	1.01103	0.829571	1.03337	0.76002	-	-	-	-
1926	7	-	1.02672	0.00434538	1.09479	-	-	-	-	-
1927	4	-	-1.10084	-	-1.06091	-	-	-	-	-
1929	8	-	-1.00181	0.973706	-1.00645	0.913145	-	-	-	-
1930	8	-	1.03106	0.620727	-1.01168	0.710039	-	-	-	-
1931	3	-	-	-	-	-	-	-	-	-
1932	2	-	1.41539	-	-	-	-	-	-	-
1933	8	-	-1.02137	0.421224	-1.00359	0.908073	-	-	-	-
1934	3	-	-1.02137	-	-	-	-	-	-	-
1935	2	-	-	-	-	-	-	-	-	-
1936	7	-	1.0254	0.553268	-1.10339	-	-	-	-	-
1937	3	-	1.1305	-	-	-	-	-	-	-
1938	5	-	1.05355	-	1.03893	-	-	-	-	-
1939	2	-	-	-	-	-	-	-	-	-
1940	3	-	-	-	-	-	-	-	-	-
1941	1	-	-	-	-	-	-	-	-	-
1942	7	-	-1.00524	0.525288	1.06553	0.072801	-	-	-	-
1943	4	-	-1.12342	-	1.10627	-	-	-	-	-
1944	8	-	1.04546	0.290346	-1.1312	0.34937	-	-	-	-
1945	1	-	-	-	-	-	-	-	-	-
1946	4	-	-	-	-	-	-	-	-	-
1947	7	-	1.13538	-	1.0504	0.214049	-	-	-	-
1948	7	-	1.01065	0.798946	-1.0374	0.503103	-	-	-	-
1949	7	-	1.07159	-	-1.03282	0.542005	-	-	-	-
1950	3	-	-	-	-	-	-	-	-	-
1951	8	-	1.12566	0.490732	-1.10012	0.0659967	-	-	-	-
1952	6	-	1.15368	-	1.00762	-	-	-	-	-
1953	6	-	1.13613	-	-1.03094	0.316274	-	-	-	-
1954	6	-	1.09596	-	-1.04746	-	-	-	-	-
1955	2	-	-	-	-	-	-	-	-	-
1958	5	-	1.06408	-	1.01839	0.611417	-	-	-	-
1959	8	-	-1.02573	0.482427	-1.11736	0.0822762	-	-	-	-
1960	7	-	-1.0271	0.576626	1.14081	-	-	-	-	-
1962	6	-	-1.27686	-	-1.07315	-	-	-	-	-
1963	1	-	-	-	-	-	-	-	-	-
1964	2	-	-	-	-	-	-	-	-	-
1965	1	-	-	-	-	-	-	-	-	-
1966	4	-	-1.00125	-	-1.0823	-	-	-	-	-
1967	7	-	1.15108	-	1.10244	-	-	-	-	-
1968	6	-	-1.2749	-	1.08578	0.225411	-	-	-	-
1969	5	-	1.03262	-	-1.05973	-	-	-	-	-
1970	1	-	-	-	-	-	-	-	-	-
1971	8	-	1.03222	0.747941	-1.00914	0.965659	-	-	-	-
1972	5	-	1.11907	-	-1.07155	-	-	-	-	-
1973	5	-	1.02137	-	-1.04081	-	-	-	-	-
1974	3	-	-1.00767	-	-	-	-	-	-	-
1975	5	-	-	-	-	-	-	-	-	-
1976	5	-	-1.06777	-	-1.0472	-	-	-	-	-
1977	2	-	-	-	-	-	-	-	-	-
1978	8	-	-1.0737	0.461415	-1.04796	0.291036	-	-	-	-
1979	6	-	-1.0225	-	-1.04052	-	-	-	-	-
1980	6	-	1.06167	-	1.06072	-	-	-	-	-
1981	3	-	-1.01123	-	-	-	-	-	-	-
1983	7	-	1.00987	0.776147	-1.10299	0.0177118	-	-	-	-
1984	2	-	1.03397	-	-	-	-	-	-	-
1985	7	-	1.02118	0.644881	1.02182	0.609267	-	-	-	-
1986	7	-	1.06549	0.511309	1.16161	-	-	-	-	-
1987	6	-	1.12952	-	1.02633	0.694867	-	-	-	-
1988	5	-	1.02187	-	-1.00151	-	-	-	-	-
1989	1	-	-	-	-	-	-	-	-	-
1991	6	-	-	-	-	-	-	-	-	-
1992	2	-	1.00382	-	-	-	-	-	-	-
1994	3	-	1.131	-	-	-	-	-	-	-
1995	6	-	1.01821	0.594628	1.00804	-	-	-	-	-
1996	4	-	-1.05039	-	1.04081	-	-	-	-	-
1997	7	-	-1.02743	0.6253	-1.03308	-	-	-	-	-
1998	4	-	-1.03204	-	-1.01903	-	-	-	-	-
1999	7	-	1.00041	0.981499	1.02204	0.494462	-	-	-	-
2000	4	-	-1.01152	-	-	-	-	-	-	-
2001	7	-	1.01755	0.751876	-1.0126	0.806901	-	-	-	-
2002	7	-	1.0203	0.507875	1.02703	-	-	-	-	-
2003	2	-	-1.04979	-	-	-	-	-	-	-
2004	7	-	-1.04545	0.29325	-1.02268	-	-	-	-	-
2005	6	-	1.00884	-	-1.01946	-	-	-	-	-
2006	4	-	-1.00403	-	1.0896	-	-	-	-	-
2007	8	-	-1.01668	0.450446	1.00362	0.46003	-	-	-	-
2008	7	-	1.05464	-	1.10864	-	-	-	-	-
2009	4	-	-	-	-	-	-	-	-	-
2010	7	-	-1.00366	0.940873	1.02039	-	-	-	-	-
2011	8	-	-1.00701	0.858447	1.04847	0.30167	-	-	-	-
2012	2	-	-	-	-	-	-	-	-	-
2013	4	-	1.03171	-	-	-	-	-	-	-
2014	4	-	1.013	-	-1.01192	-	-	-	-	-
2015	8	-	1.06708	0.442763	1.0807	0.369364	-	-	-	-
2017	2	-	-	-	-	-	-	-	-	-
2018	5	-	1.02149	-	-1.06304	-	-	-	-	-
2019	2	-	-	-	-	-	-	-	-	-
2020	7	-	1.04743	0.822196	1.24683	-	-	-	-	-
2022	4	-	-	-	-	-	-	-	-	-
2023	2	-	1.05716	-	-	-	-	-	-	-
2027	5	-	1.05922	-	-1.02177	-	-	-	-	-
2028	8	-	1.00884	0.749999	-1.02916	0.387757	-	-	-	-
2029	7	-	1.14187	0.551869	1.17568	-	-	-	-	-
2031	7	-	-1.081	-	-1.0673	0.00536544	-	-	-	-
2032	3	-	-1.02961	-	-	-	-	-	-	-
2033	6	-	1.01759	0.765161	1.03471	-	-	-	-	-
2034	5	-	1.06138	0.0253113	1.0137	-	-	-	-	-
2035	6	-	1.09378	-	-1.03597	-	-	-	-	-
2036	5	-	1.06073	-	1.01042	-	-	-	-	-
2037	5	-	-1.03333	-	1.09347	-	-	-	-	-
2038	3	-	-	-	-	-	-	-	-	-
2039	6	-	1.02671	-	-1.05703	0.645051	-	-	-	-
2040	6	-	1.06651	0.456568	1.09836	-	-	-	-	-
2042	8	-	1.03302	0.463833	-1.03316	0.4153	-	-	-	-
2043	2	-	-	-	-	-	-	-	-	-
2044	2	-	-	-	-	-	-	-	-	-
2045	6	-	-1.02598	-	1.00586	-	-	-	-	-
2046	2	-	-	-	-	-	-	-	-	-
2047	6	-	-1.13359	-	1.02212	-	-	-	-	-
2048	7	-	-1.00264	-	-1.03296	-	-	-	-	-
2049	6	-	1.0201	-	1.06585	-	-	-	-	-
2050	3	-	-	-	-	-	-	-	-	-
2051	7	-	-1.02048	-	1.00939	-	-	-	-	-
2052	7	-	1.00267	0.917689	-1.02288	0.572185	-	-	-	-
2054	8	-	-1.00607	0.897251	-1.03178	0.281799	-	-	-	-
2055	3	-	-1.02521	-	-	-	-	-	-	-
2056	1	-	-	-	-	-	-	-	-	-
2057	2	-	-	-	-	-	-	-	-	-
2058	6	-	-1.04904	-	1.0344	-	-	-	-	-
2059	7	-	-1.04277	0.416145	-1.01143	-	-	-	-	-
2060	8	-	1.08839	0.143374	1.0519	0.217222	-	-	-	-
2061	8	-	1.07491	0.226627	1.01375	0.703824	-	-	-	-
2062	3	-	1.14655	-	-	-	-	-	-	-
2063	7	-	-1.00248	0.972434	1.06406	0.285378	-	-	-	-
2064	3	-	-1.0429	-	-	-	-	-	-	-
2065	8	-	-1.02381	0.76135	1.02188	0.589739	-	-	-	-
2066	3	-	-	-	-	-	-	-	-	-
2068	7	-	-1.15549	0.0526108	1.02918	-	-	-	-	-
2069	6	-	-1.04696	-	-1.04798	-	-	-	-	-
2071	6	-	-1.04737	-	-1.04232	-	-	-	-	-
2072	7	-	-1.00304	0.965315	1.0551	-	-	-	-	-
2073	5	-	1.11855	-	1.10614	-	-	-	-	-
2074	7	-	-1.06079	0.302187	1.00173	0.982415	-	-	-	-
2075	6	-	-1.02514	-	-1.01861	-	-	-	-	-
2076	8	-	1.06856	0.39939	-1.02095	0.710885	-	-	-	-
2077	2	-	1.05453	-	-	-	-	-	-	-
2078	7	-	-1.00957	-	-1.0956	-	-	-	-	-
2079	6	-	1.0791	-	1.05973	-	-	-	-	-
2081	6	-	-1.08455	0.142564	1.03945	-	-	-	-	-
2082	8	-	1.00062	1	1.1388	0.0385962	-	-	-	-
2083	8	-	-1.05029	0.103385	-1.06839	0.329823	-	-	-	-
2084	3	-	-	-	-	-	-	-	-	-
2085	3	-	1.13375	-	1.02463	-	-	-	-	-
2086	1	-	-	-	-	-	-	-	-	-
2087	2	-	-	-	-	-	-	-	-	-
2088	8	-	-1.0068	0.904227	1.06466	0.156456	-	-	-	-
2089	4	-	-1.2676	-	-1.02484	-	-	-	-	-
2090	7	-	1.04722	0.353211	-1.03806	-	-	-	-	-
2091	6	-	-1.04466	-	-1.0187	-	-	-	-	-
2092	8	-	1.04995	0.586016	1.03912	0.132019	-	-	-	-
2093	1	-	-	-	-	-	-	-	-	-
2094	5	-	-1.01875	-	1.00744	-	-	-	-	-
2095	4	-	-	-	-	-	-	-	-	-
2096	3	-	-	-	-	-	-	-	-	-
2097	4	-	-1.09058	-	-1.05227	-	-	-	-	-
2098	2	-	-	-	-	-	-	-	-	-
2100	2	-	-	-	-	-	-	-	-	-
2101	2	-	-	-	-	-	-	-	-	-
2102	1	-	-	-	-	-	-	-	-	-
2104	3	-	-	-	-	-	-	-	-	-
2105	5	-	1.03944	-	-1.00014	-	-	-	-	-
2106	7	-	-1.07265	-	-1.07443	-	-	-	-	-
2107	5	-	-1.03385	-	-	-	-	-	-	-
2108	2	-	-	-	-	-	-	-	-	-
2110	1	-	-	-	-	-	-	-	-	-
2111	6	-	-1.22298	0.0499151	-1.04486	-	-	-	-	-
2112	7	-	-1.22186	-	-1.09115	-	-	-	-	-
2113	2	-	1.02009	-	-	-	-	-	-	-
2114	8	-	-1.02829	0.177774	-1.05273	0.0462236	-	-	-	-
2115	7	-	-1.00605	0.683518	-1.07173	0.0833525	-	-	-	-
2116	6	-	1.04169	-	1.03627	-	-	-	-	-
2117	8	-	1.11905	0.168429	1.06639	0.334201	-	-	-	-
2118	6	-	1.15732	-	1.08293	-	-	-	-	-
2119	2	-	-	-	-	-	-	-	-	-
2120	3	-	-	-	-	-	-	-	-	-
2121	5	-	1.02016	-	1.10834	-	-	-	-	-
2122	7	-	-1.00508	-	1.10593	0.26426	-	-	-	-
2123	7	-	1.11331	-	1.1171	-	-	-	-	-
2124	3	-	-1.11946	-	-	-	-	-	-	-
2125	3	-	-	-	-	-	-	-	-	-
2126	5	-	-	-	-	-	-	-	-	-
2128	1	-	-	-	-	-	-	-	-	-
2129	5	-	-1.09939	-	-1.07192	-	-	-	-	-
2130	7	-	1.0569	0.587741	1.00329	-	-	-	-	-
2131	8	-	-1.03694	0.711679	-1.01947	0.722558	-	-	-	-
2132	3	-	-1.13469	-	-	-	-	-	-	-
2133	8	-	1.2997	0.0300788	1.15453	0.0942129	-	-	-	-
2134	4	-	1.35163	-	1.23868	-	-	-	-	-
2135	1	-	-	-	-	-	-	-	-	-
2136	2	-	-	-	-	-	-	-	-	-
2137	6	-	-1.14021	-	1.00695	-	-	-	-	-
2138	6	-	-1.0683	-	-1.04617	-	-	-	-	-
2139	5	-	-1.01519	-	1.27969	-	-	-	-	-
2141	2	-	-1.01073	-	-	-	-	-	-	-
2142	3	-	1.1207	-	-	-	-	-	-	-
2144	2	-	1.2713	-	-	-	-	-	-	-
2145	5	-	1.11589	-	-1.03311	-	-	-	-	-
2146	3	-	1.05665	-	-	-	-	-	-	-
2147	7	-	1.15105	0.423364	1.24085	-	-	-	-	-
2148	4	-	1.04688	-	-	-	-	-	-	-
2149	1	-	-	-	-	-	-	-	-	-
2150	1	-	-	-	-	-	-	-	-	-
2151	7	-	-1.08101	-	-1.12904	-	-	-	-	-
2152	6	-	-1.07841	-	1.03921	-	-	-	-	-
2153	2	-	-	-	-	-	-	-	-	-
2154	1	-	-	-	-	-	-	-	-	-
2156	5	-	1.02876	-	1.00982	-	-	-	-	-
2157	7	-	-1.01106	-	1.03252	-	-	-	-	-
2158	1	-	-	-	-	-	-	-	-	-
2159	2	-	-	-	-	-	-	-	-	-
2160	7	-	1.15955	-	1.11467	0.573907	-	-	-	-
2161	6	-	1.1826	-	-1.12361	-	-	-	-	-
2162	6	-	-1.08847	-	1.02913	-	-	-	-	-
2163	3	-	-	-	-	-	-	-	-	-
2164	2	-	1.09627	-	-	-	-	-	-	-
2165	3	-	-	-	-	-	-	-	-	-
2166	2	-	-	-	-	-	-	-	-	-
2167	7	-	1.10123	-	1.16106	0.026943	-	-	-	-
2168	2	-	-1.00863	-	-	-	-	-	-	-
2169	1	-	-	-	-	-	-	-	-	-
2170	3	-	-	-	-	-	-	-	-	-
2171	4	-	-1.22141	-	-	-	-	-	-	-
2172	4	-	-1.04239	-	-	-	-	-	-	-
2173	5	-	1.18189	-	-1.0697	-	-	-	-	-
2174	2	-	-	-	-	-	-	-	-	-
2175	3	-	1.00424	-	-	-	-	-	-	-
2176	3	-	1.05395	-	-	-	-	-	-	-
2177	2	-	1.12389	-	-	-	-	-	-	-
2178	3	-	1.02059	-	-	-	-	-	-	-
2179	4	-	1.09596	-	-	-	-	-	-	-
2180	4	-	1.07382	-	-	-	-	-	-	-
1018	8	150	1.02577	0.450417	-1.08188	0.101859	Ado1	0.26	65	-
1027	8	114	1.02823	0.347021	-1.06986	0.04143	Ado1	0.63	200	confirmed twice
1802	8	30	-1.00208	0.882818	1.14158	0.0464656	Ahp1	0.63	65	confirmed three times
323	8	110	-1.04111	0.0764633	-1.11628	0.0141665	Ald6	0.38	226	-
324	8	121	-1.04251	0.154263	-1.14556	0.0224575	Ald6	0.47	214	confirmed twice
57	8	M57	-1.10157	0.0221847	-1.0398	0.0475258	Asc1	0.25	51	-
1990	8	10	1.07254	0.174115	-1.03712	0.164099	Cpr1	0.5	102	confirmed three times
1596	8	17	1.00456	0.861179	1.0685	0.143665	Cpr5	0.52	79	confirmed three times
996	8	15_ox	-1.01372	0.682663	1.04992	0.120292	Cys3 & Pgk1	19% (Cys3) 24 (Pgk1)	49 (Cys3) 75 (Pgk1)	mixture
454	8	11_d10	1.06329	0.0168548	1.03157	0.00686981	Cys4	0.3	124	-
515	8	123	-1.02254	0.258663	-1.04961	0.00160761	Dhe4	0.5	256	confirmed twice
1277	8	39	1.00682	0.703054	-1.09705	0.0210256	Ef1B	0.57	62	-
644	8	19	-1.04645	0.0830726	-1.0789	0.0432701	Eno2|Eno1	0.67	228	confirmed three times; isoforms not distinguishable
648	8	20	-1.04937	0.249804	-1.02161	0.534923	Eno2|Eno1	0.67	220	confirmed three times; isoforms not distinguishable
2109	8	46	-1.02779	0.426187	1.00583	0.848542	Eno2|Eno1	NA	44	isoforms not distinguishable
1147	8	2	-1.01353	0.504684	-1.00946	0.58513	Eno2|Eno1 & Ura1	41% (Eno2|Eno1) 39% (Ura1)	70 (Eno2|Eno1) 53 (Ura1)	isoforms not distinguishable; mixture
990	8	1	-1.04741	0.166089	1.00671	0.790006	Eno2|Eno1; Eno2	37% (Eno2|Eno1) 37% (Eno2)	68 (Eno2|Eno1) 117 (Eno2)	picked twice; isoforms not distinguishable
889	8	21	-1.06891	0.0648409	-1.02806	0.324796	Fba1	0.52	104	confirmed three times
511	8	111	1.04477	0.0485534	1.15026	0.0137127	Frd1	0.41	230	-
726	8	127	-1.03656	0.267341	-1.04948	0.0459745	Gln1	0.28	127	-
1702	8	106	-1.05077	0.158864	1.57324	0.0136382	Hbn1	NA	NA	-
2067	8	44	1.03351	0.17438	-1.04996	0.0293961	Hnt1	NA	60	-
1312	8	133	1.02223	0.419743	1.08996	0.0164894	Hor2	0.55	180	-
890	8	14_ox	-1.0959	0.491644	1.20404	0.0427581	Ilv5	0.22	81	-
908	8	113	1.01249	0.302291	-1.13544	0.00874292	Ilv5	0.55	223	confirmed twice
1187	8	132	1.01273	0.269565	-1.03347	0.00722943	Ipp1	0.73	146	confirmed twice
1164	8	49	-1.03446	0.169175	1.00171	0.935813	Mdh1	0.58	162	confirmed twice
1408	8	43	1.00861	0.711694	-1.08715	0.0555956	Naca	0.67	68	-
63	8	148	1.02918	0.0776098	-1.05552	0.201288	not identified	NA	NA	-
98	8	M98	-1.05503	0.0211496	-1.08964	0.00496399	not identified	-	-	-
962	8	146	1.06399	0.0209499	-1.0768	0.0508047	not identified	NA	NA	-
970	8	27	-1.1998	0.0215188	-1.04714	0.20123	not identified	NA	NA	-
1318	8	33	1.04528	0.0404027	1.3449	0.00116799	not identified	NA	NA	-
1517	8	139	1.02708	0.278067	1.07438	0.0458153	not identified	NA	NA	-
1555	8	140	1.01352	0.779888	1.03834	0.033391	not identified	NA	NA	-
1602	8	26	-1.02466	0.0816873	1.04811	0.0135601	not identified	NA	NA	-
1693	8	109	1.00295	0.821878	1.15125	0.00688964	not identified	NA	NA	-
1888	8	143	-1.00909	0.364743	-1.05738	0.00159642	not identified	NA	NA	-
1892	8	31	-1.00028	0.970157	1.13318	0.0735394	not identified	NA	NA	-
1993	6	11	-1.26082	-	1.03881	-	not identified	NA	NA	-
2024	4	12	-	-	-	-	not identified	NA	NA	-
2025	8	145	-1.01133	0.603412	-1.11815	0.0146854	not identified	NA	NA	-
107	8	117	-1.00059	0.975184	1.06471	0.0469031	not picked	-	-	-
112	8	36_ox	-1.07597	0.198452	-1.15315	0.079463	not picked	-	-	-
137	8	38_ox	-1.00592	0.695582	-1.07021	0.18374	not picked	-	-	-
144	8	118	-1.02042	0.604646	-1.06687	0.0375288	not picked	-	-	-
177	8	78	-1.00896	0.464126	-1.03423	0.0867194	not picked	-	-	-
233	8	77	1.01788	0.128949	1.02959	0.0541618	not picked	-	-	-
266	8	85	1.02951	0.474685	-1.09389	0.110363	not picked	-	-	-
313	8	87	-1.04791	0.0582224	-1.12894	0.00923593	not picked	-	-	-
320	8	24_ox	-1.05283	0.121709	-1.11226	0.0238355	not picked	-	-	-
351	8	21_ox	1.0044	0.749047	1.03268	0.132472	not picked	-	-	-
389	8	88	1.02614	0.508649	-1.03551	0.417903	not picked	-	-	-
401	8	13_ox	1.01675	0.523398	-1.03797	0.130046	not picked	-	-	-
435	8	13_d10	1.08307	0.0909878	1.01149	0.499278	not picked	-	-	-
436	8	69	1.02359	0.604329	-1.01804	0.187263	not picked	-	-	-
455	8	14_d10	1.02284	0.417783	-1.00023	1	not picked	-	-	-
460	8	74	1.01487	0.0883941	-1.05148	0.0222029	not picked	-	-	-
475	8	122	1.14718	0.0515568	1.1438	0.0328597	not picked	-	-	-
481	8	152	-1.04684	0.488577	1.03155	0.724405	not picked	-	-	-
491	8	30_ox	1.00839	0.752342	-1.09499	0.167207	not picked	-	-	-
517	8	54	1.08602	0.441981	1.13941	0.246	not picked	-	-	-
530	8	124	-1.01507	0.503832	-1.08861	0.00770921	not picked	-	-	-
559	7	59	-1.03449	0.260442	1.14233	0.214762	not picked	-	-	-
561	8	41_ox	1.00784	0.383307	-1.06674	0.0350081	not picked	-	-	-
581	8	32_ox	1.00533	0.7856	-1.05644	0.0953653	not picked	-	-	-
596	8	25_ox	-1.04034	0.521398	1.12162	0.0362507	not picked	-	-	-
605	8	62	-1.00709	0.745123	1.15194	0.0603487	not picked	-	-	-
607	8	17_ox	-1.01201	0.863635	1.16499	0.0163599	not picked	-	-	-
684	8	75	-1.02093	0.712746	1.03718	0.388545	not picked	-	-	-
693	8	26_ox	-1.03673	0.162363	-1.07934	0.0630397	not picked	-	-	-
711	8	72	-1.02397	0.289011	1.04521	0.0465415	not picked	-	-	-
716	8	65	1.02735	0.659313	-1.08971	0.278171	not picked	-	-	-
[truncated: 140 more rows]

## Sheet: Summary
Spots differentially expressed between BY2n-WT and BY2n H2O2						Spots differentially expressed between BY2n-WT and L10/dL10
Master spot no.	Spot ID assigned during experiment	Foldchange [BY2n_norm] vs [BY2n H2O2]	T-test [BY2n_norm] vs [BY2n H2O2]	MS/MS result		Master spot no.	Spot ID assigned during experiment	Foldchange [BY2n_norm] vs [L10_norm]	T-test [BY2n_norm] vs [L10_norm]	MS/MS result
348	-	-1.08418	0.000382259	-		769	-	1.06393	0.0021414	-
1404	56	1.32679	0.000840914	Tfs1		327	-	-1.10128	0.00269593	-
1318	33	1.3449	0.00116799	not identified		210	-	-1.14667	0.00433881	-
1096	-	-1.06685	0.00119046	-		1926	-	1.02672	0.00434538	-
1888	143	-1.05738	0.00159642	not identified		255	-	1.04855	0.00583496	-
515	123	-1.04961	0.00160761	Dhe4		1667	6_d10	1.07902	0.00650404	not picked
111	-	-1.16664	0.00182596	-		1237	93	-1.04051	0.00814271	not picked
1806	-	1.1864	0.00240082	-		1062	-	1.26185	0.00824275	-
1646	3_ox	1.33761	0.00267213	Tdh3		555	-	-1.10543	0.00825588	-
1707	107	2.56725	0.00270798	not picked		1109	10_d10	1.04314	0.0101224	not picked
1232	-	-1.08618	0.00275307	-		1487	138	1.02815	0.010374	Tma29
1778	-	1.52852	0.00283072	-		454	11_d10	1.06329	0.0168548	Cys4
354	-	-1.07782	0.00408332	-		904	-	1.05764	0.0174239	-
1420	40	1.15148	0.00418125	Por1		2127	116	-1.04181	0.0180299	Rim1
859	1_ox	1.21267	0.00423906	not picked		430	-	1.18189	0.0185442	-
1687	63	1.14702	0.00425079	Sod2		1494	1_dox	-1.04251	0.0188547	Rps5; Rps5 & Cdc19
1586	-	-1.0545	0.0043912	-		592	-	-1.03678	0.0196144	-
1496	115	-1.06678	0.00468338	Sec53		962	146	1.06399	0.0209499	not identified
1654	141	1.05114	0.00482166	not picked		98	M98	-1.05503	0.0211496	not identified
98	M98	-1.08964	0.00496399	not identified		903	-	1.02485	0.0211578	-
2031	-	-1.0673	0.00536544	-		1608	-	1.04537	0.0212996	-
1324	134	1.1106	0.00591821	not picked		970	27	-1.1998	0.0215188	not identified
1565	102	1.3477	0.00601651	Prx1		222	119	1.01889	0.0215914	Vma1
255	-	-1.04178	0.00634943	-		637	-	-1.10892	0.022064	-
1484	137	-1.05984	0.00641528	Rps5		57	M57	-1.10157	0.0221847	Asc1
454	11_d10	1.03157	0.00686981	Cys4		1638	-	-1.06177	0.0244073	-
618	-	1.04463	0.00687355	-		814	-	1.05309	0.0247309	-
1693	109	1.15125	0.00688964	not identified		2034	-	1.06138	0.0253113	-
1071	-	-1.0868	0.0070534	-		1607	35	1.04428	0.0257633	Tma19
1187	132	-1.03347	0.00722943	Ipp1		1470	-	1.06385	0.0259746	-
265	23	-1.07249	0.00736587	Rhr2; Pdc1		933	2_d10	-1.05074	0.0262583	not picked
530	124	-1.08861	0.00770921	not picked		2133	-	1.2997	0.0300788	-
1695	32	1.21669	0.00773426	Tsa1		1581	-	-1.02823	0.0307268	-
44	-	1.16969	0.00807099	-		1454	98	1.06818	0.0322724	not picked
864	-	-1.11649	0.00814299	-		1495	-	1.12118	0.0323266	-
816	130	-1.04065	0.00863542	not picked		1488	-	-1.03336	0.037452	-
908	113	-1.13544	0.00874292	Ilv5		1318	33	1.04528	0.0404027	not identified
1784	-	1.48081	0.00904907	-		881	-	1.0668	0.0407013	-
1120	131	-1.0507	0.0090629	Yef3		111	-	-1.05903	0.040835	-
313	87	-1.12894	0.00923593	not picked		1184	-	1.06305	0.0410728	-
1601	-	1.05099	0.0093603	-		1273	-	-1.0674	0.0435189	-
1117	99	1.18949	0.00991677	not picked		248	16	1.0354	0.0448654	Ssb1|Ssb2
1572	103	1.43944	0.0100507	not picked		1451	-	-1.09846	0.0459932	-
529	-	-1.14991	0.0111521	-		511	111	1.04477	0.0485534	Frd1
1328	61	1.37458	0.0113246	not picked		2111	-	-1.22298	0.0499151	-
1640	104	1.27887	0.0116132	not picked
1202	-	1.01967	0.0117267	-
1075	6	-1.07006	0.0118268	Tdh3; Tdh3|Tdh2
792	129	1.03373	0.0118671	Tom40
1381	-	1.10494	0.0120235	-
1552	68	-1.07227	0.0130241	not picked
1744	60	1.17513	0.0131167	not picked
1602	26	1.04811	0.0135601	not identified
1702	106	1.57324	0.0136382	Hbn1
1703	-	1.28557	0.0136475	-
511	111	1.15026	0.0137127	Frd1
323	110	-1.11628	0.0141665	Ald6
1246	22	-1.1166	0.0146738	Rhr2
2025	145	-1.11815	0.0146854	not identified
1271	-	-1.06309	0.0150229	-
2080	10_ox	-1.12017	0.0153584	not picked
1256	-	1.05501	0.0160623	-
607	17_ox	1.16499	0.0163599	not picked
1312	133	1.08996	0.0164894	Hor2
1746	142	1.05082	0.0169989	not picked
1983	-	-1.10299	0.0177118	-
1726	108	1.2063	0.0179119	not picked
248	16	-1.05834	0.0185109	Ssb1|Ssb2
597	-	1.06744	0.0202413	-
1277	39	-1.09705	0.0210256	Ef1B
1676	-	1.03132	0.0210602	-
567	-	-1.07732	0.0210941	-
875	-	-1.0363	0.0215355	-
611	125	-1.06111	0.0216157	Pro2
1541	86	1.07078	0.021762	not picked
1158	29	1.14585	0.021799	Trr1
222	119	-1.02413	0.0218783	Vma1
460	74	-1.05148	0.0222029	not picked
324	121	-1.14556	0.0224575	Ald6
1476	-	-1.08267	0.0229182	-
771	-	1.08234	0.0237698	-
1309	-	1.07928	0.0238123	-
320	24_ox	-1.11226	0.0238355	not picked
1047	-	1.12602	0.0240783	-
1694	105	1.34314	0.0244836	Tsa1
317	-	-1.07365	0.0246651	-
858	-	-1.07208	0.0256477	-
1483	-	-1.05785	0.0258641	-
1425	-	1.10125	0.0265748	-
2167	-	1.16106	0.026943	-
1439	136	1.09343	0.0269796	not picked
1415	-	-1.10171	0.0271131	-
1304	44_ox	1.07164	0.0284256	not picked
892	-	1.06687	0.0291813	-
2067	44	-1.04996	0.0293961	Hnt1
1494	1_dox	-1.03033	0.0305815	Rps5; Rps5 & Cdc19
691	126	-1.0657	0.031506	Sam2
475	122	1.1438	0.0328597	not picked
1655	8_ox	1.15863	0.0328789	not picked
305	120	1.03388	0.032905	Wtm1 & Ssb2
1487	138	1.04332	0.0329121	Tma29
1555	140	1.03834	0.033391	not identified
599	-	1.15461	0.0343957	-
561	41_ox	-1.06674	0.0350081	not picked
238	-	-1.06759	0.0354493	-
1607	35	-1.09573	0.0355007	Tma19
596	25_ox	1.12162	0.0362507	not picked
1928	144	-1.07847	0.0368429	not picked
144	118	-1.06687	0.0375288	not picked
764	128	1.10277	0.0377541	not picked
2082	-	1.1388	0.0385962	-
1424	-	1.11777	0.0394398	-
453	25	1.13685	0.039523	Pdc1; Glk1
1040	-	-1.12499	0.0407857	-
1346	12_d10	1.03982	0.0412753	not picked
1027	114	-1.06986	0.04143	Ado1
776	112	1.12945	0.041895	Pep4
1194	-	1.07335	0.0419135	-
1576	-	1.04612	0.0419917	-
544	-	-1.04858	0.0420273	-
1772	-	1.15615	0.0420701	-
1897	-	1.29676	0.0424434	-
1911	-	-1.05126	0.042473	-
890	14_ox	1.20404	0.0427581	Ilv5
40	-	1.10528	0.0428607	-
644	19	-1.0789	0.0432701	Eno2|Eno1
363	-	-1.04949	0.0432817	-
1417	135	1.09835	0.0434422	not picked
1497	64	1.01656	0.0436549	not picked
2127	116	-1.08687	0.0445678	Rim1
2140	43_ox	1.18336	0.0452102	not picked
1146	-	-1.05457	0.0452405	-
1679	-	1.01213	0.04564	-
1517	139	1.07438	0.0458153	not identified
726	127	-1.04948	0.0459745	Gln1
2114	-	-1.05273	0.0462236	-
1802	30	1.14158	0.0464656	Ahp1
711	72	1.04521	0.0465415	not picked
548	-	-1.19542	0.0465504	-
107	117	1.06471	0.0469031	not picked
57	M57	-1.0398	0.0475258	Asc1
1204	-	1.03725	0.0486747	-
2026	53	1.04246	0.0487353	Ubc4
